# Supplementary material for: Lysosomal damage drives mitochondrial proteome remodelling and reprograms macrophage immunometabolism
Source: Nat Commun. 2022 Nov 28;13:7338. doi: 10.1038/s41467-022-34632-8 (PMC9705561; doi:10.1038/s41467-022-34632-8)
Supplement: Supplementary file 9 — Supplementary Data 1 [file 41467_2022_34632_MOESM9_ESM.xlsx]

## Sheet: Index
Table X1	All proteins identified in this study using MaxQuant.
Table X2	All mitochondrial proteins identified in this study. Mitocarta 3.0 (https://www.broadinstitute.org/files/shared/metabolism/mitocarta/human.mitocarta3.0.html) was used for determining mitochondral sub-compartments.
Table X3	Mitochondrial proteins regulated in human iPSC-derived macrophages (iPSDMs) under control conditions and iPSDMs treated with the lysosomotropic agent L-leucyl-L-leucine methyl ester (LLOMe).
Table X4	Mitochondrial proteins regulated in iPSDMs under control conditions and iPSDMs treated with a pan-protease inhibitor (PI).
Table X5	Mitochondrial proteins regulated in iPSDMs under control conditions and iPSDMs treated with the proteasome inhibitor bortezomib (BTZ).
Table X6	Mitochondrial proteins regulated in iPSDMs during treatment with LLOMe and PI.

## Sheet: TableX1_all_proteins
Uniprot IDs	Protein names	Gene names	Fasta headers	Number of proteins	Peptides	Razor + unique peptides	Unique peptides	Sequence coverage [%]	Unique + razor sequence coverage [%]	Unique sequence coverage [%]	Mol. weight [kDa]	Q-value	Score	Deamidation (NQ) site IDs	Oxidation (M) site IDs	Deamidation (NQ) site positions	Oxidation (M) site positions
P63261	Actin, cytoplasmic 2;Actin, cytoplasmic 2, N-terminally processed	ACTG1	sp|P63261|ACTG_HUMAN Actin, cytoplasmic 2 OS=Homo sapiens OX=9606 GN=ACTG1 PE=1 SV=1	1	71	71	3	99.5	99.5	7.5	41.792	0	323.31
P08670;P41219;P41219-2;CON__O43790;CON__Q6NT21;CON__P78385;CON__Q14533;CON__P78386;O43790;P78385;Q14533;P78386	Vimentin	VIM	sp|P08670|VIME_HUMAN Vimentin OS=Homo sapiens OX=9606 GN=VIM PE=1 SV=4	12	108	108	100	97.6	97.6	97.6	53.651	0	323.31
P06576	ATP synthase subunit beta, mitochondrial	ATP5B	sp|P06576|ATPB_HUMAN ATP synthase subunit beta, mitochondrial OS=Homo sapiens OX=9606 GN=ATP5F1B PE=1 SV=3	1	57	57	57	88.5	88.5	88.5	56.559	0	323.31	319;320;321;1743;1744	180;181;182;183;184;185;186;187;188;189;190;191;192	221;222;244;296;299	113;145;174;176;217;250;272;339;342;408;443;478;509
P25705;P25705-3	ATP synthase subunit alpha, mitochondrial	ATP5A1	sp|P25705|ATPA_HUMAN ATP synthase subunit alpha, mitochondrial OS=Homo sapiens OX=9606 GN=ATP5F1A PE=1 SV=1;sp|P25705-3|ATPA_HUMAN Isoform 3 of ATP synthase subunit alpha, mitochondrial OS=Homo sapiens OX=9606 GN=ATP5F1A	2	68	68	1	75.8	75.8	2.4	59.75	0	323.31	640;641;642;643;644;645;1839;1840;1841	411;412;413;414;415	108;121;156;228;229;286;303;509;518	51;95;105;296;479
Q14956-2;Q14956	Transmembrane glycoprotein NMB	GPNMB	sp|Q14956-2|GPNMB_HUMAN Isoform 2 of Transmembrane glycoprotein NMB OS=Homo sapiens OX=9606 GN=GPNMB;sp|Q14956|GPNMB_HUMAN Transmembrane glycoprotein NMB OS=Homo sapiens OX=9606 GN=GPNMB PE=1 SV=2	2	17	17	17	31.8	31.8	31.8	62.642	0	323.31		796		242
Q9Y6N5	Sulfide:quinone oxidoreductase, mitochondrial	SQRDL	sp|Q9Y6N5|SQOR_HUMAN Sulfide:quinone oxidoreductase, mitochondrial OS=Homo sapiens OX=9606 GN=SQOR PE=1 SV=1	1	54	54	54	84.7	84.7	84.7	49.96	0	323.31	1606;1607;1608;1609	952;953;954;955;956;957;958	42;126;189;428	58;209;291;298;422;429;430
P40939;P40939-2	Trifunctional enzyme subunit alpha, mitochondrial;Long-chain enoyl-CoA hydratase;Long chain 3-hydroxyacyl-CoA dehydrogenase	HADHA	sp|P40939|ECHA_HUMAN Trifunctional enzyme subunit alpha, mitochondrial OS=Homo sapiens OX=9606 GN=HADHA PE=1 SV=2	2	83	83	83	83.9	83.9	83.9	82.999	0	323.31	784;785;786;787;788	528;529;530;531;532;533;534;535;536;537;538	77;142;475;649;755	76;191;200;215;273;340;372;443;497;506;622
P04179;P04179-4;P04179-2;P04179-3	Superoxide dismutase [Mn], mitochondrial	SOD2	sp|P04179|SODM_HUMAN Superoxide dismutase [Mn], mitochondrial OS=Homo sapiens OX=9606 GN=SOD2 PE=1 SV=3;sp|P04179-4|SODM_HUMAN Isoform 4 of Superoxide dismutase [Mn], mitochondrial OS=Homo sapiens OX=9606 GN=SOD2;sp|P04179-2|SODM_HUMAN Isoform 2 of Superox	4	28	28	28	94.1	94.1	94.1	24.75	0	323.31	247;248;249;250;251;252;253;254;255;1721;1722	140	60;61;63;85;91;97;104;108;143;206;209	47
P35579;P35579-2;P35749-4;P35749-3;P35749;P35749-2;P12883;Q9Y623;P12882	Myosin-9	MYH9	sp|P35579|MYH9_HUMAN Myosin-9 OS=Homo sapiens OX=9606 GN=MYH9 PE=1 SV=4;sp|P35579-2|MYH9_HUMAN Isoform 2 of Myosin-9 OS=Homo sapiens OX=9606 GN=MYH9	9	235	235	204	78.2	78.2	70.9	226.53	0	323.31
Q00610-2;Q00610	Clathrin heavy chain 1	CLTC	sp|Q00610-2|CLH1_HUMAN Isoform 2 of Clathrin heavy chain 1 OS=Homo sapiens OX=9606 GN=CLTC;sp|Q00610|CLH1_HUMAN Clathrin heavy chain 1 OS=Homo sapiens OX=9606 GN=CLTC PE=1 SV=5	2	159	159	135	86.2	86.2	76	187.89	0	323.31
P10809;P10809-2	60 kDa heat shock protein, mitochondrial	HSPD1	sp|P10809|CH60_HUMAN 60 kDa heat shock protein, mitochondrial OS=Homo sapiens OX=9606 GN=HSPD1 PE=1 SV=2	2	79	79	79	87.4	87.4	87.4	61.054	0	323.31	451;452;453;454;455;456;457;458;459;460;1785;1786	272;273;274;275;276;277;278;279;280;281	103;104;106;170;177;184;208;230;265;377;415;426	40;55;145;217;316;356;477;495;506;513
Q15149;Q15149-7;Q15149-9;Q15149-5;Q15149-6	Plectin	PLEC	sp|Q15149|PLEC_HUMAN Plectin OS=Homo sapiens OX=9606 GN=PLEC PE=1 SV=3;sp|Q15149-7|PLEC_HUMAN Isoform 7 of Plectin OS=Homo sapiens OX=9606 GN=PLEC;sp|Q15149-9|PLEC_HUMAN Isoform 9 of Plectin OS=Homo sapiens OX=9606 GN=PLEC;sp|Q15149-5|PLEC_HUMAN Isoform 5	5	427	427	9	76.7	76.7	2.3	531.78	0	323.31
P19474;P19474-2	E3 ubiquitin-protein ligase TRIM21	TRIM21	sp|P19474|RO52_HUMAN E3 ubiquitin-protein ligase TRIM21 OS=Homo sapiens OX=9606 GN=TRIM21 PE=1 SV=1;sp|P19474-2|RO52_HUMAN Isoform 2 of E3 ubiquitin-protein ligase TRIM21 OS=Homo sapiens OX=9606 GN=TRIM21	2	57	57	57	72	72	72	54.169	0	323.31	547;548;549;550;1818	368;369;370	71;74;75;245;321	72;125;330
P26038	Moesin	MSN	sp|P26038|MOES_HUMAN Moesin OS=Homo sapiens OX=9606 GN=MSN PE=1 SV=3	1	76	76	61	80.2	80.2	67.2	67.819	0	323.31	649;650;651;652;653;654;655;1844;1845;1846	346;347;417;418;419;420;421;422;423;424;425;426	112;138;230;231;287;478;480;483;486;541	12;182;200;285;292;305;421;451;467;543;549;577
P48735;P48735-2	Isocitrate dehydrogenase [NADP], mitochondrial	IDH2	sp|P48735|IDHP_HUMAN Isocitrate dehydrogenase [NADP], mitochondrial OS=Homo sapiens OX=9606 GN=IDH2 PE=1 SV=2;sp|P48735-2|IDHP_HUMAN Isoform 2 of Isocitrate dehydrogenase [NADP], mitochondrial OS=Homo sapiens OX=9606 GN=IDH2	2	54	54	53	83.6	83.6	83.6	50.909	0	323.31	838;839;840	574;575;576;577	211;428;433	53;58;293;411
P05141;Q9H0C2	ADP/ATP translocase 2;ADP/ATP translocase 2, N-terminally processed	SLC25A5	sp|P05141|ADT2_HUMAN ADP/ATP translocase 2 OS=Homo sapiens OX=9606 GN=SLC25A5 PE=1 SV=7	2	45	45	26	78.9	78.9	55	32.852	0	323.31	307;1737;1738	172;173;174;175	88;175;218	201;215;250;282
P04899;P04899-4;P04899-3;P04899-5;P04899-2;P09471-2;P11488;P09471;P19087;A8MTJ3	Guanine nucleotide-binding protein G(i) subunit alpha-2	GNAI2	sp|P04899|GNAI2_HUMAN Guanine nucleotide-binding protein G(i) subunit alpha-2 OS=Homo sapiens OX=9606 GN=GNAI2 PE=1 SV=3;sp|P04899-4|GNAI2_HUMAN Isoform sGi2 of Guanine nucleotide-binding protein G(i) subunit alpha-2 OS=Homo sapiens OX=9606 GN=GNAI2;sp|P04	10	48	48	1	91.3	91.3	3.4	40.45	0	323.31	285;286;287;288;289;290;291;292	157;158;159	76;150;158;256;257;295;347;348	18;82;88
P55084-2;P55084	Trifunctional enzyme subunit beta, mitochondrial;3-ketoacyl-CoA thiolase	HADHB	sp|P55084-2|ECHB_HUMAN Isoform 2 of Trifunctional enzyme subunit beta, mitochondrial OS=Homo sapiens OX=9606 GN=HADHB;sp|P55084|ECHB_HUMAN Trifunctional enzyme subunit beta, mitochondrial OS=Homo sapiens OX=9606 GN=HADHB PE=1 SV=3	2	40	40	40	75.4	75.4	75.4	48.879	0	323.31	911;912;913;914	619;620;621;622;623;624;625;626	257;285;396;397	53;201;299;319;348;371;381;445
P46940;Q86VI3	Ras GTPase-activating-like protein IQGAP1	IQGAP1	sp|P46940|IQGA1_HUMAN Ras GTPase-activating-like protein IQGAP1 OS=Homo sapiens OX=9606 GN=IQGAP1 PE=1 SV=1	2	167	167	165	80.3	80.3	79.4	189.25	0	323.31	829;1917;1918	554;555;556;557;558;559;560;561;562;563;564	259;359;1514	31;123;412;890;913;1002;1102;1160;1196;1240;1379
P62805	Histone H4	HIST1H4A	sp|P62805|H4_HUMAN Histone H4 OS=Homo sapiens OX=9606 GN=H4C1 PE=1 SV=2	1	22	22	22	65	65	65	11.367	0	323.31		681		85
P08575-4;P08575-9;P08575-10;P08575-8;P08575-7;P08575-5;P08575-6;P08575	Receptor-type tyrosine-protein phosphatase C	PTPRC	sp|P08575-4|PTPRC_HUMAN Isoform 2 of Receptor-type tyrosine-protein phosphatase C OS=Homo sapiens OX=9606 GN=PTPRC;sp|P08575-9|PTPRC_HUMAN Isoform 7 of Receptor-type tyrosine-protein phosphatase C OS=Homo sapiens OX=9606 GN=PTPRC;sp|P08575-10|PTPRC_HUMAN I	8	99	99	99	66.4	66.4	66.4	131.13	0	323.31	383;384;385;386;387;388;389;390;391;392;393;394;1758;1759;1760;1761	243;244;245;246;247	213;397;531;539;545;548;716;1058;1071;1072;1074;1078;1079;1081;1102;1134	186;467;608;888;1050
P00367;P00367-3;P00367-2	Glutamate dehydrogenase 1, mitochondrial	GLUD1	sp|P00367|DHE3_HUMAN Glutamate dehydrogenase 1, mitochondrial OS=Homo sapiens OX=9606 GN=GLUD1 PE=1 SV=2;sp|P00367-3|DHE3_HUMAN Isoform 3 of Glutamate dehydrogenase 1, mitochondrial OS=Homo sapiens OX=9606 GN=GLUD1;sp|P00367-2|DHE3_HUMAN Isoform 2 of Gluta	3	54	54	24	74.9	74.9	42.5	61.397	0	323.31	204;205;206;207;208;209;210	98;99;100;101;102;103;104;105;106	113;250;282;406;431;445;463	69;226;233;290;295;317;423;468;514
P40926;P40926-2	Malate dehydrogenase, mitochondrial	MDH2	sp|P40926|MDHM_HUMAN Malate dehydrogenase, mitochondrial OS=Homo sapiens OX=9606 GN=MDH2 PE=1 SV=3;sp|P40926-2|MDHM_HUMAN Isoform 2 of Malate dehydrogenase, mitochondrial OS=Homo sapiens OX=9606 GN=MDH2	2	32	32	32	74.9	74.9	74.9	35.503	0	323.31	783	525;526;527	267	251;266;315
P49411	Elongation factor Tu, mitochondrial	TUFM	sp|P49411|EFTU_HUMAN Elongation factor Tu, mitochondrial OS=Homo sapiens OX=9606 GN=TUFM PE=1 SV=2	1	50	50	50	81.6	81.6	81.6	49.541	0	323.31	850	579;580;581	109	308;340;442
P20702	Integrin alpha-X	ITGAX	sp|P20702|ITAX_HUMAN Integrin alpha-X OS=Homo sapiens OX=9606 GN=ITGAX PE=1 SV=3	1	85	85	80	75.9	75.9	74.2	127.83	0	323.31	557;558;559;560;561;1820;1821	380;381;382;383;384	46;532;770;1145;1147;1152;1155	120;191;275;752;984
P21796	Voltage-dependent anion-selective channel protein 1	VDAC1	sp|P21796|VDAC1_HUMAN Voltage-dependent anion-selective channel protein 1 OS=Homo sapiens OX=9606 GN=VDAC1 PE=1 SV=2	1	41	41	41	95.4	95.4	95.4	30.772	0	323.31	580;581;582;583;584;585;586;587;588;589;590;591	385;386	37;76;79;106;168;185;199;207;214;216;238;239	129;155
P38646	Stress-70 protein, mitochondrial	HSPA9	sp|P38646|GRP75_HUMAN Stress-70 protein, mitochondrial OS=Homo sapiens OX=9606 GN=HSPA9 PE=1 SV=2	1	61	61	61	70.1	70.1	70.1	73.68	0	323.31	766;767;768;769;770;771;772;773;774;1896;1897	512;513;514;515;516;517;518;519	64;114;115;149;188;198;258;268;517;527;560	70;172;174;303;370;389;561;584
P12814;P12814-3;P12814-2;P12814-4;P35609	Alpha-actinin-1	ACTN1	sp|P12814|ACTN1_HUMAN Alpha-actinin-1 OS=Homo sapiens OX=9606 GN=ACTN1 PE=1 SV=2;sp|P12814-3|ACTN1_HUMAN Isoform 3 of Alpha-actinin-1 OS=Homo sapiens OX=9606 GN=ACTN1;sp|P12814-2|ACTN1_HUMAN Isoform 2 of Alpha-actinin-1 OS=Homo sapiens OX=9606 GN=ACTN1;sp|	5	97	97	61	88.1	88.1	68.7	103.06	0	323.31	121;485;486;487;1803;1804	55;56;58;61;304;305;306;307;308;309;310;311;312	365;366;533;598;601;707	1;66;122;221;239;276;360;525;586;710;748;796;830
Q9NZM1-6;Q9NZM1;Q9NZM1-3;Q9NZM1-2;Q9NZM1-5;Q9NZM1-7;Q9NZM1-8;Q9NZM1-4;REV__P24752	Myoferlin	MYOF	sp|Q9NZM1-6|MYOF_HUMAN Isoform 6 of Myoferlin OS=Homo sapiens OX=9606 GN=MYOF;sp|Q9NZM1|MYOF_HUMAN Myoferlin OS=Homo sapiens OX=9606 GN=MYOF PE=1 SV=1;sp|Q9NZM1-3|MYOF_HUMAN Isoform 3 of Myoferlin OS=Homo sapiens OX=9606 GN=MYOF;sp|Q9NZM1-2|MYOF_HUMAN Isof	9	185	185	184	82.1	82.1	82.1	233.47	0	323.31	1505;1506;1507;1508;1509;1510		791;944;1205;1242;1557;1558
P07355;P07355-2;A6NMY6	Annexin A2;Putative annexin A2-like protein	ANXA2;ANXA2P2	sp|P07355|ANXA2_HUMAN Annexin A2 OS=Homo sapiens OX=9606 GN=ANXA2 PE=1 SV=2;sp|P07355-2|ANXA2_HUMAN Isoform 2 of Annexin A2 OS=Homo sapiens OX=9606 GN=ANXA2;sp|A6NMY6|AXA2L_HUMAN Putative annexin A2-like protein OS=Homo sapiens OX=9606 GN=ANXA2P2 PE=5 SV=2	3	53	53	53	93.2	93.2	93.2	38.604	0	323.31	349;1750	211	32;193	240
P62873;P62873-2;P16520-2;P16520	Guanine nucleotide-binding protein G(I)/G(S)/G(T) subunit beta-1	GNB1	sp|P62873|GBB1_HUMAN Guanine nucleotide-binding protein G(I)/G(S)/G(T) subunit beta-1 OS=Homo sapiens OX=9606 GN=GNB1 PE=1 SV=3;sp|P62873-2|GBB1_HUMAN Isoform 2 of Guanine nucleotide-binding protein G(I)/G(S)/G(T) subunit beta-1 OS=Homo sapiens OX=9606 GN=	4	29	29	17	77.6	77.6	46.5	37.377	0	323.31	978;979;980;981;982;983	689;690;691;692	16;35;88;237;239;293	61;101;262;325
P05107	Integrin beta-2	ITGB2	sp|P05107|ITB2_HUMAN Integrin beta-2 OS=Homo sapiens OX=9606 GN=ITGB2 PE=1 SV=2	1	58	58	58	71	71	71	84.781	0	323.31	297;298;299;300;301;302;303;304;305;1736	165;166;167;168;169;170	92;95;181;282;297;314;315;372;388;545	70;79;133;139;240;241
P35232;P35232-2	Prohibitin	PHB	sp|P35232|PHB_HUMAN Prohibitin OS=Homo sapiens OX=9606 GN=PHB PE=1 SV=1;sp|P35232-2|PHB_HUMAN Isoform 2 of Prohibitin OS=Homo sapiens OX=9606 GN=PHB	2	30	30	30	91.5	91.5	91.5	29.804	0	323.31	729;730		24;226
P14618;P14618-3;P30613-2	Pyruvate kinase PKM	PKM	sp|P14618|KPYM_HUMAN Pyruvate kinase PKM OS=Homo sapiens OX=9606 GN=PKM PE=1 SV=4;sp|P14618-3|KPYM_HUMAN Isoform 3 of Pyruvate kinase PKM OS=Homo sapiens OX=9606 GN=PKM	3	62	62	5	86.1	86.1	9.4	57.936	0	323.31	502;503;504	333;334;335;336;337;338;339	199;273;523	22;149;239;291;330;360;525
Q9Y490	Talin-1	TLN1	sp|Q9Y490|TLN1_HUMAN Talin-1 OS=Homo sapiens OX=9606 GN=TLN1 PE=1 SV=3	1	167	167	154	73.6	73.6	71.2	269.76	0	323.31	1588;1589;1590;1591;2233;2234	943;944;945;946;947	708;733;1416;1418;2036;2245	468;1407;2121;2399;2494
P12236	ADP/ATP translocase 3;ADP/ATP translocase 3, N-terminally processed	SLC25A6	sp|P12236|ADT3_HUMAN ADP/ATP translocase 3 OS=Homo sapiens OX=9606 GN=SLC25A6 PE=1 SV=4	1	43	25	19	89.9	71.1	56.7	32.866	0	323.31	307;1800	301;302	88;218	215;250
P61604	10 kDa heat shock protein, mitochondrial	HSPE1	sp|P61604|CH10_HUMAN 10 kDa heat shock protein, mitochondrial OS=Homo sapiens OX=9606 GN=HSPE1 PE=1 SV=2	1	18	18	18	90.2	90.2	90.2	10.932	0	220.61		668		32
Q99798	Aconitate hydratase, mitochondrial	ACO2	sp|Q99798|ACON_HUMAN Aconitate hydratase, mitochondrial OS=Homo sapiens OX=9606 GN=ACO2 PE=1 SV=2	1	62	62	62	71.2	71.2	71.2	85.424	0	323.31	1398;1399;1400;1401;1402;1403;1404;1405;1406;2167	888;889;890	387;480;483;616;623;626;634;746;749;755	34;98;393
P23528	Cofilin-1	CFL1	sp|P23528|COF1_HUMAN Cofilin-1 OS=Homo sapiens OX=9606 GN=CFL1 PE=1 SV=3	1	25	25	17	87.3	87.3	60.2	18.502	0	323.31	624	399;400	138	18;115
Q99623;Q99623-2	Prohibitin-2	PHB2	sp|Q99623|PHB2_HUMAN Prohibitin-2 OS=Homo sapiens OX=9606 GN=PHB2 PE=1 SV=2;sp|Q99623-2|PHB2_HUMAN Isoform 2 of Prohibitin-2 OS=Homo sapiens OX=9606 GN=PHB2	2	35	35	35	83.9	83.9	83.9	33.296	0	323.31	1392;1393;2165	885;886	113;115;149	120;237
P36776;P36776-2;P36776-3	Lon protease homolog, mitochondrial	LONP1	sp|P36776|LONM_HUMAN Lon protease homolog, mitochondrial OS=Homo sapiens OX=9606 GN=LONP1 PE=1 SV=2;sp|P36776-2|LONM_HUMAN Isoform 2 of Lon protease homolog, mitochondrial OS=Homo sapiens OX=9606 GN=LONP1;sp|P36776-3|LONM_HUMAN Isoform 3 of Lon protease ho	3	70	70	70	68.2	68.2	68.2	106.49	0	323.31	756;757;758;1892	498;499;500;501;502	193;231;327;450	494;552;653;810;879
P42765	3-ketoacyl-CoA thiolase, mitochondrial	ACAA2	sp|P42765|THIM_HUMAN 3-ketoacyl-CoA thiolase, mitochondrial OS=Homo sapiens OX=9606 GN=ACAA2 PE=1 SV=2	1	38	38	38	93.5	93.5	93.5	41.924	0	323.31	803;804;805;806;807	542;543;544;545;546;547	101;194;249;342;344	56;122;161;203;217;314
Q16891-2	MICOS complex subunit MIC60	IMMT	sp|Q16891-2|MIC60_HUMAN Isoform 2 of MICOS complex subunit MIC60 OS=Homo sapiens OX=9606 GN=IMMT	1	73	73	1	80.5	80.5	3.9	82.624	0	323.31	1189	816;817	251	323;376
P13796;P13796-2;P13797-3;P13797-2;P13797	Plastin-2	LCP1	sp|P13796|PLSL_HUMAN Plastin-2 OS=Homo sapiens OX=9606 GN=LCP1 PE=1 SV=6	5	74	74	72	90.3	90.3	90.3	70.288	0	323.31	489;490;491;492;493;494;495	321;322;323;324;325;326;327;328	26;369;372;414;575;581;582	11;12;58;146;166;337;404;611
Q09666;Q09666-2	Neuroblast differentiation-associated protein AHNAK	AHNAK	sp|Q09666|AHNK_HUMAN Neuroblast differentiation-associated protein AHNAK OS=Homo sapiens OX=9606 GN=AHNAK PE=1 SV=2	2	386	386	386	81.9	81.9	81.9	629.09	0	323.31	1088;1992;1993;1994		416;2366;2886;5193
Q16836;Q16836-3;Q16836-2	Hydroxyacyl-coenzyme A dehydrogenase, mitochondrial	HADH	sp|Q16836|HCDH_HUMAN Hydroxyacyl-coenzyme A dehydrogenase, mitochondrial OS=Homo sapiens OX=9606 GN=HADH PE=1 SV=3;sp|Q16836-3|HCDH_HUMAN Isoform 3 of Hydroxyacyl-coenzyme A dehydrogenase, mitochondrial OS=Homo sapiens OX=9606 GN=HADH;sp|Q16836-2|HCDH_HUMA	3	25	25	25	85	85	85	34.293	0	323.31		812;813;814;815		38;178;256;280
Q13576;Q13576-3;Q13576-2	Ras GTPase-activating-like protein IQGAP2	IQGAP2	sp|Q13576|IQGA2_HUMAN Ras GTPase-activating-like protein IQGAP2 OS=Homo sapiens OX=9606 GN=IQGAP2 PE=1 SV=4;sp|Q13576-3|IQGA2_HUMAN Isoform 3 of Ras GTPase-activating-like protein IQGAP2 OS=Homo sapiens OX=9606 GN=IQGAP2;sp|Q13576-2|IQGA2_HUMAN Isoform 2 o	3	153	151	151	79.9	79.4	79.4	180.58	0	323.31	1123;2008;2009	785;786;787	924;1538;1542	860;1164;1543
P11310;P11310-2	Medium-chain specific acyl-CoA dehydrogenase, mitochondrial	ACADM	sp|P11310|ACADM_HUMAN Medium-chain specific acyl-CoA dehydrogenase, mitochondrial OS=Homo sapiens OX=9606 GN=ACADM PE=1 SV=1;sp|P11310-2|ACADM_HUMAN Isoform 2 of Medium-chain specific acyl-CoA dehydrogenase, mitochondrial OS=Homo sapiens OX=9606 GN=ACADM	2	43	43	43	66.7	66.7	66.7	46.588	0	323.31	473;474;475;1790;1791	294;295;296;297	186;366;367;374;379	274;322;326;328
P48047	ATP synthase subunit O, mitochondrial	ATP5O	sp|P48047|ATPO_HUMAN ATP synthase subunit O, mitochondrial OS=Homo sapiens OX=9606 GN=ATP5PO PE=1 SV=1	1	24	24	24	78.9	78.9	78.9	23.277	0	323.31	834;835	572;573	110;115	132;185
P06396-2;P06396-4;P06396-3;P06396	Gelsolin	GSN	sp|P06396-2|GELS_HUMAN Isoform 2 of Gelsolin OS=Homo sapiens OX=9606 GN=GSN;sp|P06396-4|GELS_HUMAN Isoform 4 of Gelsolin OS=Homo sapiens OX=9606 GN=GSN;sp|P06396-3|GELS_HUMAN Isoform 3 of Gelsolin OS=Homo sapiens OX=9606 GN=GSN;sp|P06396|GELS_HUMAN Gelsoli	4	60	60	34	73.2	73.2	51.4	80.64	0	323.31	39;40;41;313;314;315;316;317;1646;1647;1648;1742	177;178;179	67;71;131;160;161;171;172;175;254;446;449;538	219;382;493
Q16822;Q16822-3;Q16822-2;P35558;P35558-2	Phosphoenolpyruvate carboxykinase [GTP], mitochondrial	PCK2	sp|Q16822|PCKGM_HUMAN Phosphoenolpyruvate carboxykinase [GTP], mitochondrial OS=Homo sapiens OX=9606 GN=PCK2 PE=1 SV=4;sp|Q16822-3|PCKGM_HUMAN Isoform 3 of Phosphoenolpyruvate carboxykinase [GTP], mitochondrial OS=Homo sapiens OX=9606 GN=PCK2;sp|Q16822-2|P	5	54	54	54	76.6	76.6	76.6	70.698	0	323.31	1184;1185;1186;2045	806;807;808;809;810;811	56;70;256;619	135;157;164;434;494;500
P00505;P00505-2	Aspartate aminotransferase, mitochondrial	GOT2	sp|P00505|AATM_HUMAN Aspartate aminotransferase, mitochondrial OS=Homo sapiens OX=9606 GN=GOT2 PE=1 SV=3;sp|P00505-2|AATM_HUMAN Isoform 2 of Aspartate aminotransferase, mitochondrial OS=Homo sapiens OX=9606 GN=GOT2	2	37	37	37	77	77	77	47.517	0	323.31	216;217;218;219	117;118	71;117;164;322	244;315
P05023-4;P05023;P05023-3;P05023-2;P13637;P13637-2;P13637-3;P50993;P54707;P54707-2	Sodium/potassium-transporting ATPase subunit alpha-1	ATP1A1	sp|P05023-4|AT1A1_HUMAN Isoform 4 of Sodium/potassium-transporting ATPase subunit alpha-1 OS=Homo sapiens OX=9606 GN=ATP1A1;sp|P05023|AT1A1_HUMAN Sodium/potassium-transporting ATPase subunit alpha-1 OS=Homo sapiens OX=9606 GN=ATP1A1 PE=1 SV=1;sp|P05023-3|A	10	68	68	55	56.7	56.7	46.1	113	0	323.31	293;294;295	160;161;162;163	209;215;360	164;178;615;748
P11215;P11215-2	Integrin alpha-M	ITGAM	sp|P11215|ITAM_HUMAN Integrin alpha-M OS=Homo sapiens OX=9606 GN=ITGAM PE=1 SV=2;sp|P11215-2|ITAM_HUMAN Isoform 2 of Integrin alpha-M OS=Homo sapiens OX=9606 GN=ITGAM	2	68	66	66	60.3	59.4	59.4	127.18	0	323.31	470;471	291;292;293	243;531	399;434;951
P30048-2;P30048	Thioredoxin-dependent peroxide reductase, mitochondrial	PRDX3	sp|P30048-2|PRDX3_HUMAN Isoform 2 of Thioredoxin-dependent peroxide reductase, mitochondrial OS=Homo sapiens OX=9606 GN=PRDX3;sp|P30048|PRDX3_HUMAN Thioredoxin-dependent peroxide reductase, mitochondrial OS=Homo sapiens OX=9606 GN=PRDX3 PE=1 SV=3	2	23	23	23	75.6	75.6	75.6	25.838	0	323.31	689;690;691;692;693;694	442	61;132;139;174;183;214	138
P13073	Cytochrome c oxidase subunit 4 isoform 1, mitochondrial	COX4I1	sp|P13073|COX41_HUMAN Cytochrome c oxidase subunit 4 isoform 1, mitochondrial OS=Homo sapiens OX=9606 GN=COX4I1 PE=1 SV=1	1	23	23	23	75.1	75.1	75.1	19.576	0	323.31		315;316		39;75
Q00325-2;Q00325	Phosphate carrier protein, mitochondrial	SLC25A3	sp|Q00325-2|MPCP_HUMAN Isoform B of Phosphate carrier protein, mitochondrial OS=Homo sapiens OX=9606 GN=SLC25A3;sp|Q00325|MPCP_HUMAN Phosphate carrier protein, mitochondrial OS=Homo sapiens OX=9606 GN=SLC25A3 PE=1 SV=2	2	27	27	27	72.3	72.3	72.3	39.958	0	323.31	1033;1034;1973	731;732;733	104;197;261	131;150;320
P31930	Cytochrome b-c1 complex subunit 1, mitochondrial	UQCRC1	sp|P31930|QCR1_HUMAN Cytochrome b-c1 complex subunit 1, mitochondrial OS=Homo sapiens OX=9606 GN=UQCRC1 PE=1 SV=3	1	34	34	33	70.4	70.4	69	52.645	0	323.31	709;710;711	453;454	86;87;121	116;229
P83111;P83111-2	Serine beta-lactamase-like protein LACTB, mitochondrial	LACTB	sp|P83111|LACTB_HUMAN Serine beta-lactamase-like protein LACTB, mitochondrial OS=Homo sapiens OX=9606 GN=LACTB PE=1 SV=2;sp|P83111-2|LACTB_HUMAN Isoform 2 of Serine beta-lactamase-like protein LACTB, mitochondrial OS=Homo sapiens OX=9606 GN=LACTB	2	40	40	40	64.5	64.5	64.5	60.693	0	323.31	1020;1021;1022	725;726;727;728;729	285;391;412	160;241;242;356;414
P62081	40S ribosomal protein S7	RPS7	sp|P62081|RS7_HUMAN 40S ribosomal protein S7 OS=Homo sapiens OX=9606 GN=RPS7 PE=1 SV=1	1	23	23	23	72.7	72.7	72.7	22.127	0	323.31	959;960;961;962;1947	673	12;25;33;164;165	32
P45880;P45880-2;P45880-1	Voltage-dependent anion-selective channel protein 2	VDAC2	sp|P45880|VDAC2_HUMAN Voltage-dependent anion-selective channel protein 2 OS=Homo sapiens OX=9606 GN=VDAC2 PE=1 SV=2;sp|P45880-2|VDAC2_HUMAN Isoform 2 of Voltage-dependent anion-selective channel protein 2 OS=Homo sapiens OX=9606 GN=VDAC2;sp|P45880-1|VDAC2	3	29	29	29	79.6	79.6	79.6	31.566	0	323.31	814;815;816;817;1909;1910	552	190;194;196;207;249;250	12
P42704	Leucine-rich PPR motif-containing protein, mitochondrial	LRPPRC	sp|P42704|LPPRC_HUMAN Leucine-rich PPR motif-containing protein, mitochondrial OS=Homo sapiens OX=9606 GN=LRPPRC PE=1 SV=3	1	119	119	118	77.7	77.7	77.2	157.9	0	323.31	794;795;796;797;798;799;800;801;802;1902	541	498;518;520;794;933;934;935;1166;1190;1191	552
P08195-2;P08195-3;P08195;P08195-4	4F2 cell-surface antigen heavy chain	SLC3A2	sp|P08195-2|4F2_HUMAN Isoform 2 of 4F2 cell-surface antigen heavy chain OS=Homo sapiens OX=9606 GN=SLC3A2;sp|P08195-3|4F2_HUMAN Isoform 3 of 4F2 cell-surface antigen heavy chain OS=Homo sapiens OX=9606 GN=SLC3A2;sp|P08195|4F2_HUMAN 4F2 cell-surface antigen	4	38	38	38	67.3	67.3	67.3	57.944	0	323.31	370	234	40	24
P11498;P11498-2	Pyruvate carboxylase, mitochondrial	PC	sp|P11498|PYC_HUMAN Pyruvate carboxylase, mitochondrial OS=Homo sapiens OX=9606 GN=PC PE=1 SV=2	2	76	76	76	71.5	71.5	71.5	129.63	0	323.31	476;477;478;479;1793	300	230;510;923;924;1081	75
P21926	CD9 antigen	CD9	sp|P21926|CD9_HUMAN CD9 antigen OS=Homo sapiens OX=9606 GN=CD9 PE=1 SV=4	1	9	9	9	29.4	29.4	29.4	25.416	0	323.31	593		151
P68371	Tubulin beta-4B chain	TUBB4B	sp|P68371|TBB4B_HUMAN Tubulin beta-4B chain OS=Homo sapiens OX=9606 GN=TUBB4B PE=1 SV=1	1	37	37	2	78	78	3.6	49.83	0	323.31	351;352;353;354	213;214;215;216;217;219;723	99;100;184;347	164;233;257;267;321;330;363
P07954-2;P07954	Fumarate hydratase, mitochondrial	FH	sp|P07954-2|FUMH_HUMAN Isoform Cytoplasmic of Fumarate hydratase, mitochondrial OS=Homo sapiens OX=9606 GN=FH;sp|P07954|FUMH_HUMAN Fumarate hydratase, mitochondrial OS=Homo sapiens OX=9606 GN=FH PE=1 SV=3	2	29	29	29	74.7	74.7	74.7	50.212	0	323.31	366;367;1754;1755	230;231;232;233	99;105;135;435	108;325;406;411
P43304;P43304-2	Glycerol-3-phosphate dehydrogenase, mitochondrial	GPD2	sp|P43304|GPDM_HUMAN Glycerol-3-phosphate dehydrogenase, mitochondrial OS=Homo sapiens OX=9606 GN=GPD2 PE=1 SV=3;sp|P43304-2|GPDM_HUMAN Isoform 2 of Glycerol-3-phosphate dehydrogenase, mitochondrial OS=Homo sapiens OX=9606 GN=GPD2	2	67	67	67	84.2	84.2	84.2	80.852	0	323.31	811;1904;1905	548;549;550	310;676;678	247;349;443
P24752;P24752-2	Acetyl-CoA acetyltransferase, mitochondrial	ACAT1	sp|P24752|THIL_HUMAN Acetyl-CoA acetyltransferase, mitochondrial OS=Homo sapiens OX=9606 GN=ACAT1 PE=1 SV=1	2	42	42	42	88.3	88.3	88.3	45.199	0	323.31	633;634;635;636;637;638;639;1834;1835;1836	408;409	138;145;217;272;275;282;287;375;377;414	91;335
P04406;P04406-2	Glyceraldehyde-3-phosphate dehydrogenase	GAPDH	sp|P04406|G3P_HUMAN Glyceraldehyde-3-phosphate dehydrogenase OS=Homo sapiens OX=9606 GN=GAPDH PE=1 SV=3;sp|P04406-2|G3P_HUMAN Isoform 2 of Glyceraldehyde-3-phosphate dehydrogenase OS=Homo sapiens OX=9606 GN=GAPDH	2	39	39	39	92.8	92.8	92.8	36.053	0	323.31	268;269;270;271;272;273;274;275;276;277;278	147;148;149;150;151;152;153;154;155	9;64;70;72;136;142;149;225;287;304;316	43;46;105;130;133;175;231;328;331
O75390	Citrate synthase, mitochondrial	CS	sp|O75390|CISY_HUMAN Citrate synthase, mitochondrial OS=Homo sapiens OX=9606 GN=CS PE=1 SV=2	1	33	33	33	60.7	60.7	60.7	51.712	0	323.31	148;149;150;151;1690	71;72;73;74;75;76;77	161;167;176;239;337	67;68;72;154;165;203;243
P11142;P11142-2;P54652	Heat shock cognate 71 kDa protein	HSPA8	sp|P11142|HSP7C_HUMAN Heat shock cognate 71 kDa protein OS=Homo sapiens OX=9606 GN=HSPA8 PE=1 SV=1;sp|P11142-2|HSP7C_HUMAN Isoform 2 of Heat shock cognate 71 kDa protein OS=Homo sapiens OX=9606 GN=HSPA8	3	48	47	43	66.3	66.3	62.2	70.897	0	323.31	465;466;467;468;1787	282;283;284;285	22;57;96;151;355	61;93;237;549
P68104;Q5VTE0;Q05639	Elongation factor 1-alpha 1;Putative elongation factor 1-alpha-like 3	EEF1A1;EEF1A1P5	sp|P68104|EF1A1_HUMAN Elongation factor 1-alpha 1 OS=Homo sapiens OX=9606 GN=EEF1A1 PE=1 SV=1;sp|Q5VTE0|EF1A3_HUMAN Putative elongation factor 1-alpha-like 3 OS=Homo sapiens OX=9606 GN=EEF1A1P5 PE=5 SV=1	3	30	30	30	68.8	68.8	68.8	50.14	0	323.31	1004;1956	710;711;712;713;714;715	132;197	102;201;208;276;404;410
P21333-2;P21333	Filamin-A	FLNA	sp|P21333-2|FLNA_HUMAN Isoform 2 of Filamin-A OS=Homo sapiens OX=9606 GN=FLNA;sp|P21333|FLNA_HUMAN Filamin-A OS=Homo sapiens OX=9606 GN=FLNA PE=1 SV=4	2	158	158	149	69	69	68	280.01	0	323.31	571;572;573;574;575;576;577;1825;1826;1827		240;313;728;1425;1996;2018;2020;2350;2399;2516
Q02318	Sterol 26-hydroxylase, mitochondrial	CYP27A1	sp|Q02318|CP27A_HUMAN Sterol 26-hydroxylase, mitochondrial OS=Homo sapiens OX=9606 GN=CYP27A1 PE=1 SV=1	1	47	47	47	75.5	75.5	75.5	60.234	0	323.31	1978;1979	759;760;761	296;298	95;186;486
P23786	Carnitine O-palmitoyltransferase 2, mitochondrial	CPT2	sp|P23786|CPT2_HUMAN Carnitine O-palmitoyltransferase 2, mitochondrial OS=Homo sapiens OX=9606 GN=CPT2 PE=1 SV=2	1	59	59	59	76	76	76	73.776	0	323.31	627;1833	402;403	89;98	43;135
P51659;P51659-3;P51659-2	Peroxisomal multifunctional enzyme type 2;(3R)-hydroxyacyl-CoA dehydrogenase;Enoyl-CoA hydratase 2	HSD17B4	sp|P51659|DHB4_HUMAN Peroxisomal multifunctional enzyme type 2 OS=Homo sapiens OX=9606 GN=HSD17B4 PE=1 SV=3;sp|P51659-3|DHB4_HUMAN Isoform 3 of Peroxisomal multifunctional enzyme type 2 OS=Homo sapiens OX=9606 GN=HSD17B4;sp|P51659-2|DHB4_HUMAN Isoform 2 of	3	62	62	62	80.8	80.8	80.8	79.685	0	323.31	878;879;880	597;598;599	190;195;311	148;386;577
Q99536;Q99536-3;Q99536-2	Synaptic vesicle membrane protein VAT-1 homolog	VAT1	sp|Q99536|VAT1_HUMAN Synaptic vesicle membrane protein VAT-1 homolog OS=Homo sapiens OX=9606 GN=VAT1 PE=1 SV=2;sp|Q99536-3|VAT1_HUMAN Isoform 3 of Synaptic vesicle membrane protein VAT-1 homolog OS=Homo sapiens OX=9606 GN=VAT1;sp|Q99536-2|VAT1_HUMAN Isofor	3	36	36	36	78.4	78.4	78.4	41.92	0	323.31	1387;1388;2163;2164	881;882;883;884	30;232;350;351	94;112;261;287
P68363;P68363-2;P68366-2;P68366;A6NHL2-2;A6NHL2;Q9H853	Tubulin alpha-1B chain;Tubulin alpha-4A chain	TUBA1B;TUBA4A	sp|P68363|TBA1B_HUMAN Tubulin alpha-1B chain OS=Homo sapiens OX=9606 GN=TUBA1B PE=1 SV=1;sp|P68363-2|TBA1B_HUMAN Isoform 2 of Tubulin alpha-1B chain OS=Homo sapiens OX=9606 GN=TUBA1B;sp|P68366-2|TBA4A_HUMAN Isoform 2 of Tubulin alpha-4A chain OS=Homo sapie	7	45	45	2	86.7	86.7	3.1	50.151	0	323.31	1007;1008;1009;1960;1961	719;720;721;722	15;101;102;128;226	302;377;398;413
P00403	Cytochrome c oxidase subunit 2	MT-CO2	sp|P00403|COX2_HUMAN Cytochrome c oxidase subunit 2 OS=Homo sapiens OX=9606 GN=MT-CO2 PE=1 SV=1	1	12	12	12	63.9	63.9	63.9	25.565	0	323.31		110;111;112		86;152;153
P36542	ATP synthase subunit gamma, mitochondrial	ATP5C1	sp|P36542|ATPG_HUMAN ATP synthase subunit gamma, mitochondrial OS=Homo sapiens OX=9606 GN=ATP5F1C PE=1 SV=1	1	24	24	3	56.4	56.4	7	32.996	0	323.31	753;754	497	175;263	267
P24539	ATP synthase F(0) complex subunit B1, mitochondrial	ATP5F1	sp|P24539|AT5F1_HUMAN ATP synthase F(0) complex subunit B1, mitochondrial OS=Homo sapiens OX=9606 GN=ATP5PB PE=1 SV=2	1	23	23	23	68.8	68.8	68.8	28.908	0	323.31	629;630;631;632	404;405;406;407	148;172;173;195	176;206;207;215
Q9ULV4;Q9ULV4-2;Q9ULV4-3;Q6QEF8-4;Q6QEF8-3;Q6QEF8-2;Q6QEF8-5;Q6QEF8	Coronin-1C	CORO1C	sp|Q9ULV4|COR1C_HUMAN Coronin-1C OS=Homo sapiens OX=9606 GN=CORO1C PE=1 SV=1;sp|Q9ULV4-2|COR1C_HUMAN Isoform 2 of Coronin-1C OS=Homo sapiens OX=9606 GN=CORO1C;sp|Q9ULV4-3|COR1C_HUMAN Isoform 3 of Coronin-1C OS=Homo sapiens OX=9606 GN=CORO1C	8	42	42	41	64.1	64.1	62.7	53.248	0	323.31	1560;1561;1562;2223	935	185;252;254;266	253
Q562R1	Beta-actin-like protein 2	ACTBL2	sp|Q562R1|ACTBL_HUMAN Beta-actin-like protein 2 OS=Homo sapiens OX=9606 GN=ACTBL2 PE=1 SV=2	1	18	5	5	42.8	20.7	20.7	42.003	0	7.7473	944	641;680;818;819;820	253	45;48;191;306;356
P08758	Annexin A5	ANXA5	sp|P08758|ANXA5_HUMAN Annexin A5 OS=Homo sapiens OX=9606 GN=ANXA5 PE=1 SV=2	1	48	48	48	95.3	95.3	95.3	35.936	0	323.31	423	258;259	291	152;214
O43707;O43707-2;O43707-3	Alpha-actinin-4	ACTN4	sp|O43707|ACTN4_HUMAN Alpha-actinin-4 OS=Homo sapiens OX=9606 GN=ACTN4 PE=1 SV=2;sp|O43707-2|ACTN4_HUMAN Isoform ACTN4ISO of Alpha-actinin-4 OS=Homo sapiens OX=9606 GN=ACTN4;sp|O43707-3|ACTN4_HUMAN Isoform 3 of Alpha-actinin-4 OS=Homo sapiens OX=9606 GN=AC	3	95	65	64	84.3	66.1	66.1	104.85	0	323.31	121;122;123;124;125;126;127;128;1681	55;56;57;58;59;60;61;62;63	223;225;226;384;385;392;620;680;726	85;141;240;258;295;379;729;815;883
P07858	Cathepsin B;Cathepsin B light chain;Cathepsin B heavy chain	CTSB	sp|P07858|CATB_HUMAN Cathepsin B OS=Homo sapiens OX=9606 GN=CTSB PE=1 SV=3	1	29	29	29	67.3	67.3	67.3	37.821	0	323.31	357;358;359;360;361;362	223;224;225	228;234;246;289;298;307	240;274;275
Q6NUK1;Q6NUK1-2	Calcium-binding mitochondrial carrier protein SCaMC-1	SLC25A24	sp|Q6NUK1|SCMC1_HUMAN Calcium-binding mitochondrial carrier protein SCaMC-1 OS=Homo sapiens OX=9606 GN=SLC25A24 PE=1 SV=2;sp|Q6NUK1-2|SCMC1_HUMAN Isoform 2 of Calcium-binding mitochondrial carrier protein SCaMC-1 OS=Homo sapiens OX=9606 GN=SLC25A24	2	41	41	41	68.8	68.8	68.8	53.354	0	323.31	1230;1231;1232	824;825;826;827	34;70;467	297;312;413;468
Q02978;Q02978-2	Mitochondrial 2-oxoglutarate/malate carrier protein	SLC25A11	sp|Q02978|M2OM_HUMAN Mitochondrial 2-oxoglutarate/malate carrier protein OS=Homo sapiens OX=9606 GN=SLC25A11 PE=1 SV=3;sp|Q02978-2|M2OM_HUMAN Isoform 2 of Mitochondrial 2-oxoglutarate/malate carrier protein OS=Homo sapiens OX=9606 GN=SLC25A11	2	33	33	33	89.2	89.2	89.2	34.061	0	323.31	1066	768;769;770	195	33;147;303
Q9NSE4	Isoleucine--tRNA ligase, mitochondrial	IARS2	sp|Q9NSE4|SYIM_HUMAN Isoleucine--tRNA ligase, mitochondrial OS=Homo sapiens OX=9606 GN=IARS2 PE=1 SV=2	1	59	59	59	61.2	61.2	61.2	113.79	0	323.31	1486;1487;1488;1489;1490;2204;2205		119;361;508;546;680;683;685
P84243	Histone H3.3	H3F3A	sp|P84243|H33_HUMAN Histone H3.3 OS=Homo sapiens OX=9606 GN=H3-3A PE=1 SV=2	1	14	14	2	61	61	24.3	15.328	0	323.31
P40121;P40121-2	Macrophage-capping protein	CAPG	sp|P40121|CAPG_HUMAN Macrophage-capping protein OS=Homo sapiens OX=9606 GN=CAPG PE=1 SV=2;sp|P40121-2|CAPG_HUMAN Isoform 2 of Macrophage-capping protein OS=Homo sapiens OX=9606 GN=CAPG	2	25	25	25	71	71	71	38.498	0	323.31	778;779;1898	521;522;523;524	245;247;262	1;107;220;261
P22695	Cytochrome b-c1 complex subunit 2, mitochondrial	UQCRC2	sp|P22695|QCR2_HUMAN Cytochrome b-c1 complex subunit 2, mitochondrial OS=Homo sapiens OX=9606 GN=UQCRC2 PE=1 SV=3	1	28	28	28	72	72	72	48.442	0	323.31	603;604;605;606;607;608;609;610;1829;1830	388;389	34;36;45;54;184;211;262;284;304;368	218;438
Q02218;Q02218-2;Q02218-3;Q9ULD0;Q9ULD0-2	2-oxoglutarate dehydrogenase, mitochondrial	OGDH	sp|Q02218|ODO1_HUMAN 2-oxoglutarate dehydrogenase, mitochondrial OS=Homo sapiens OX=9606 GN=OGDH PE=1 SV=3;sp|Q02218-2|ODO1_HUMAN Isoform 2 of 2-oxoglutarate dehydrogenase, mitochondrial OS=Homo sapiens OX=9606 GN=OGDH;sp|Q02218-3|ODO1_HUMAN Isoform 3 of 2	5	81	81	69	70.1	70.1	64.8	115.93	0	323.31	1059;1060;1061;1062;1063;1976;1977	755;756;757;758	117;300;511;514;619;772;773	385;484;602;875
Q16698-2;Q16698	2,4-dienoyl-CoA reductase, mitochondrial	DECR1	sp|Q16698-2|DECR_HUMAN Isoform 2 of 2,4-dienoyl-CoA reductase, mitochondrial OS=Homo sapiens OX=9606 GN=DECR1;sp|Q16698|DECR_HUMAN 2,4-dienoyl-CoA reductase, mitochondrial OS=Homo sapiens OX=9606 GN=DECR1 PE=1 SV=1	2	34	34	34	87.4	87.4	87.4	34.994	0	323.31	1176;1177;1178;1179	804	134;135;139;161	66
Q9Y6C9	Mitochondrial carrier homolog 2	MTCH2	sp|Q9Y6C9|MTCH2_HUMAN Mitochondrial carrier homolog 2 OS=Homo sapiens OX=9606 GN=MTCH2 PE=1 SV=1	1	22	22	22	61.7	61.7	61.7	33.331	0	323.31
P62937;P62937-2;A0A0B4J2A2;A0A075B767;Q9Y536;P0DN37	Peptidyl-prolyl cis-trans isomerase A;Peptidyl-prolyl cis-trans isomerase A, N-terminally processed	PPIA	sp|P62937|PPIA_HUMAN Peptidyl-prolyl cis-trans isomerase A OS=Homo sapiens OX=9606 GN=PPIA PE=1 SV=2;sp|P62937-2|PPIA_HUMAN Isoform 2 of Peptidyl-prolyl cis-trans isomerase A OS=Homo sapiens OX=9606 GN=PPIA	6	21	21	19	89.7	89.7	81.2	18.012	0	323.31	988;989;990;991;1955	698;699;700	87;102;106;108;111	1;100;136
P08571	Monocyte differentiation antigen CD14;Monocyte differentiation antigen CD14, urinary form;Monocyte differentiation antigen CD14, membrane-bound form	CD14	sp|P08571|CD14_HUMAN Monocyte differentiation antigen CD14 OS=Homo sapiens OX=9606 GN=CD14 PE=1 SV=2	1	20	20	20	52.3	52.3	52.3	40.076	0	323.31		238;239;240		132;213;234
Q99879;Q99877;Q93079;Q5QNW6;P62807;P58876;Q5QNW6-2;Q99880;P57053;O60814;Q96A08	Histone H2B type 1-M;Histone H2B type 1-N;Histone H2B type 1-H;Histone H2B type 2-F;Histone H2B type 1-C/E/F/G/I;Histone H2B type 1-D;Histone H2B type 1-L;Histone H2B type F-S;Histone H2B type 1-K	HIST1H2BM;HIST1H2BN;HIST1H2BH;HIST2H2BF;HIST1H2BC;HIST1H2BD;HIST1H2BL;H2BFS;HIST1H2BK	sp|Q99879|H2B1M_HUMAN Histone H2B type 1-M OS=Homo sapiens OX=9606 GN=H2BC14 PE=1 SV=3;sp|Q99877|H2B1N_HUMAN Histone H2B type 1-N OS=Homo sapiens OX=9606 GN=H2BC15 PE=1 SV=3;sp|Q93079|H2B1H_HUMAN Histone H2B type 1-H OS=Homo sapiens OX=9606 GN=H2BC9 PE=1 S	11	18	18	5	69	69	11.9	13.989	0	323.31	622;623	397;398	64;68	60;63
Q9BWM7	Sideroflexin-3	SFXN3	sp|Q9BWM7|SFXN3_HUMAN Sideroflexin-3 OS=Homo sapiens OX=9606 GN=SFXN3 PE=1 SV=3	1	28	28	27	96.6	96.6	90.7	35.503	0	323.31		897		1
Q86UX7;Q86UX7-2;Q9BQL6-3	Fermitin family homolog 3	FERMT3	sp|Q86UX7|URP2_HUMAN Fermitin family homolog 3 OS=Homo sapiens OX=9606 GN=FERMT3 PE=1 SV=1;sp|Q86UX7-2|URP2_HUMAN Isoform 2 of Fermitin family homolog 3 OS=Homo sapiens OX=9606 GN=FERMT3	3	58	58	57	81.7	81.7	79.5	75.952	0	323.31	1272;2080;2081	844;845	529;530;533	461;559
P06733;P06733-2;P13929-2;P13929;P13929-3	Alpha-enolase	ENO1	sp|P06733|ENOA_HUMAN Alpha-enolase OS=Homo sapiens OX=9606 GN=ENO1 PE=1 SV=2;sp|P06733-2|ENOA_HUMAN Isoform MBP-1 of Alpha-enolase OS=Homo sapiens OX=9606 GN=ENO1	5	52	52	48	87.6	87.6	79	47.168	0	323.31	322;323;324;325;326;327	194;195;196;197	52;140;154;161;177;363	165;169;244;368
O95831;O95831-3;O95831-2;O95831-5;O95831-4	Apoptosis-inducing factor 1, mitochondrial	AIFM1	sp|O95831|AIFM1_HUMAN Apoptosis-inducing factor 1, mitochondrial OS=Homo sapiens OX=9606 GN=AIFM1 PE=1 SV=1;sp|O95831-3|AIFM1_HUMAN Isoform 3 of Apoptosis-inducing factor 1, mitochondrial OS=Homo sapiens OX=9606 GN=AIFM1;sp|O95831-2|AIFM1_HUMAN Isoform 2 o	5	42	42	42	71.9	71.9	71.9	66.9	0	323.31	194;195;196;1712	93;94;95	125;222;246;366	171;340;364
P11021	78 kDa glucose-regulated protein	HSPA5	sp|P11021|BIP_HUMAN Endoplasmic reticulum chaperone BiP OS=Homo sapiens OX=9606 GN=HSPA5 PE=1 SV=2	1	54	54	53	65	65	65	72.332	0	323.31	461;462;463		47;177;380
P13804;P13804-2	Electron transfer flavoprotein subunit alpha, mitochondrial	ETFA	sp|P13804|ETFA_HUMAN Electron transfer flavoprotein subunit alpha, mitochondrial OS=Homo sapiens OX=9606 GN=ETFA PE=1 SV=1;sp|P13804-2|ETFA_HUMAN Isoform 2 of Electron transfer flavoprotein subunit alpha, mitochondrial OS=Homo sapiens OX=9606 GN=ETFA	2	29	29	29	76.3	76.3	76.3	35.079	0	323.31	496	329	300	290
P27487	Dipeptidyl peptidase 4;Dipeptidyl peptidase 4 membrane form;Dipeptidyl peptidase 4 soluble form	DPP4	sp|P27487|DPP4_HUMAN Dipeptidyl peptidase 4 OS=Homo sapiens OX=9606 GN=DPP4 PE=1 SV=2	1	53	53	53	62.5	62.5	62.5	88.278	0	323.31	664	430	369	591
P33121;P33121-2	Long-chain-fatty-acid--CoA ligase 1	ACSL1	sp|P33121|ACSL1_HUMAN Long-chain-fatty-acid--CoA ligase 1 OS=Homo sapiens OX=9606 GN=ACSL1 PE=1 SV=1;sp|P33121-2|ACSL1_HUMAN Isoform 2 of Long-chain-fatty-acid--CoA ligase 1 OS=Homo sapiens OX=9606 GN=ACSL1	2	53	53	2	76.4	76.4	5.4	77.942	0	323.31	720;721;722;723	461;462	104;105;547;667	1;674
P05556;P05556-2;P05556-5;P05556-4;P05556-3	Integrin beta-1	ITGB1	sp|P05556|ITB1_HUMAN Integrin beta-1 OS=Homo sapiens OX=9606 GN=ITGB1 PE=1 SV=2;sp|P05556-2|ITB1_HUMAN Isoform 2 of Integrin beta-1 OS=Homo sapiens OX=9606 GN=ITGB1;sp|P05556-5|ITB1_HUMAN Isoform 5 of Integrin beta-1 OS=Homo sapiens OX=9606 GN=ITGB1;sp|P05	5	42	42	42	50.9	50.9	50.9	88.414	0	323.31	311;312	176	564;571	307
P34897-3;P34897;P34897-2	Serine hydroxymethyltransferase, mitochondrial	SHMT2	sp|P34897-3|GLYM_HUMAN Isoform 3 of Serine hydroxymethyltransferase, mitochondrial OS=Homo sapiens OX=9606 GN=SHMT2;sp|P34897|GLYM_HUMAN Serine hydroxymethyltransferase, mitochondrial OS=Homo sapiens OX=9606 GN=SHMT2 PE=1 SV=3;sp|P34897-2|GLYM_HUMAN Isofor	3	40	40	39	79.1	79.1	79.1	53.454	0	323.31	727		358
O14880	Microsomal glutathione S-transferase 3	MGST3	sp|O14880|MGST3_HUMAN Microsomal glutathione S-transferase 3 OS=Homo sapiens OX=9606 GN=MGST3 PE=1 SV=1	1	17	17	17	96.7	96.7	96.7	16.516	0	323.31	94	45	50	43
P62979	Ubiquitin-40S ribosomal protein S27a;Ubiquitin;40S ribosomal protein S27a	RPS27A	sp|P62979|RS27A_HUMAN Ubiquitin-40S ribosomal protein S27a OS=Homo sapiens OX=9606 GN=RPS27A PE=1 SV=2	1	18	18	3	75.6	75.6	28.2	17.965	0	323.31
P30084	Enoyl-CoA hydratase, mitochondrial	ECHS1	sp|P30084|ECHM_HUMAN Enoyl-CoA hydratase, mitochondrial OS=Homo sapiens OX=9606 GN=ECHS1 PE=1 SV=4	1	26	26	26	70	70	70	31.387	0	323.31	695;696;697	443;444;445	44;45;135	103;189;191
P38117;P38117-2	Electron transfer flavoprotein subunit beta	ETFB	sp|P38117|ETFB_HUMAN Electron transfer flavoprotein subunit beta OS=Homo sapiens OX=9606 GN=ETFB PE=1 SV=3;sp|P38117-2|ETFB_HUMAN Isoform 2 of Electron transfer flavoprotein subunit beta OS=Homo sapiens OX=9606 GN=ETFB	2	27	27	27	84.7	84.7	84.7	27.843	0	323.31		508		38
P35613;P35613-2;P35613-4	Basigin	BSG	sp|P35613|BASI_HUMAN Basigin OS=Homo sapiens OX=9606 GN=BSG PE=1 SV=2;sp|P35613-2|BASI_HUMAN Isoform 2 of Basigin OS=Homo sapiens OX=9606 GN=BSG;sp|P35613-4|BASI_HUMAN Isoform 4 of Basigin OS=Homo sapiens OX=9606 GN=BSG	3	15	15	5	44.7	44.7	13.5	42.2	0	323.31		492;493;494		210;239;292
P33241;P33241-3	Lymphocyte-specific protein 1	LSP1	sp|P33241|LSP1_HUMAN Lymphocyte-specific protein 1 OS=Homo sapiens OX=9606 GN=LSP1 PE=1 SV=1;sp|P33241-3|LSP1_HUMAN Isoform 3 of Lymphocyte-specific protein 1 OS=Homo sapiens OX=9606 GN=LSP1	2	30	30	6	89.4	89.4	26.5	37.191	0	323.31	1868;1869	463	22;219	63
P08238;Q58FF7	Heat shock protein HSP 90-beta	HSP90AB1	sp|P08238|HS90B_HUMAN Heat shock protein HSP 90-beta OS=Homo sapiens OX=9606 GN=HSP90AB1 PE=1 SV=4	2	67	67	39	72.1	72.1	54.1	83.263	0	323.31	363	235	310	466
P27797	Calreticulin	CALR	sp|P27797|CALR_HUMAN Calreticulin OS=Homo sapiens OX=9606 GN=CALR PE=1 SV=1	1	29	29	29	75.3	75.3	75.3	48.141	0	323.31	1850	431	190	122
Q13423	NAD(P) transhydrogenase, mitochondrial	NNT	sp|Q13423|NNTM_HUMAN NAD(P) transhydrogenase, mitochondrial OS=Homo sapiens OX=9606 GN=NNT PE=1 SV=3	1	53	53	53	46.1	46.1	46.1	113.89	0	323.31	1116;1117	780;781	390;391	132;1064
P04839;Q9Y5S8-2;Q9Y5S8-3;Q9Y5S8	Cytochrome b-245 heavy chain	CYBB	sp|P04839|CY24B_HUMAN Cytochrome b-245 heavy chain OS=Homo sapiens OX=9606 GN=CYBB PE=1 SV=2	4	39	39	39	63.5	63.5	63.5	65.335	0	323.31	280;281;282;283;284;1732	156	469;470;487;489;518;566	268
Q7L576;Q7L576-2;Q7L576-3	Cytoplasmic FMR1-interacting protein 1	CYFIP1	sp|Q7L576|CYFP1_HUMAN Cytoplasmic FMR1-interacting protein 1 OS=Homo sapiens OX=9606 GN=CYFIP1 PE=1 SV=1;sp|Q7L576-2|CYFP1_HUMAN Isoform 2 of Cytoplasmic FMR1-interacting protein 1 OS=Homo sapiens OX=9606 GN=CYFIP1	3	93	93	64	70.1	70.1	51	145.18	0	323.31	1251;1252;2072	833;834;835;836	368;378;1116	198;642;644;824
P61224;P61224-3;A6NIZ1;P61224-4;P61224-2	Ras-related protein Rap-1b;Ras-related protein Rap-1b-like protein	RAP1B	sp|P61224|RAP1B_HUMAN Ras-related protein Rap-1b OS=Homo sapiens OX=9606 GN=RAP1B PE=1 SV=1;sp|P61224-3|RAP1B_HUMAN Isoform 3 of Ras-related protein Rap-1b OS=Homo sapiens OX=9606 GN=RAP1B;sp|A6NIZ1|RP1BL_HUMAN Ras-related protein Rap-1b-like protein OS=Ho	5	24	24	9	85.9	85.9	36.4	20.825	0	323.31	953;954;955;1944;1945	664	74;76;87;153;155	67
Q9Y2J2-2;Q9Y2J2-3	Band 4.1-like protein 3;Band 4.1-like protein 3, N-terminally processed	EPB41L3	sp|Q9Y2J2-2|E41L3_HUMAN Isoform 2 of Band 4.1-like protein 3 OS=Homo sapiens OX=9606 GN=EPB41L3;sp|Q9Y2J2-3|E41L3_HUMAN Isoform 3 of Band 4.1-like protein 3 OS=Homo sapiens OX=9606 GN=EPB41L3	2	76	76	8	82.7	82.7	6.5	96.513	0	323.31	1578;2230	936	479;481	461
P49748-2;P49748;P49748-3	Very long-chain specific acyl-CoA dehydrogenase, mitochondrial	ACADVL	sp|P49748-2|ACADV_HUMAN Isoform 2 of Very long-chain specific acyl-CoA dehydrogenase, mitochondrial OS=Homo sapiens OX=9606 GN=ACADVL;sp|P49748|ACADV_HUMAN Very long-chain specific acyl-CoA dehydrogenase, mitochondrial OS=Homo sapiens OX=9606 GN=ACADVL PE=	3	49	49	49	73.9	73.9	73.9	68.058	0	323.31	858;859;860;861		230;316;317;475
Q10567-2;Q10567	AP-1 complex subunit beta-1	AP1B1	sp|Q10567-2|AP1B1_HUMAN Isoform B of AP-1 complex subunit beta-1 OS=Homo sapiens OX=9606 GN=AP1B1;sp|Q10567|AP1B1_HUMAN AP-1 complex subunit beta-1 OS=Homo sapiens OX=9606 GN=AP1B1 PE=1 SV=2	2	74	74	1	68.3	68.3	1.7	103.92	0	323.31	1090;1091	703	173;897	888
O94925;O94925-2	Glutaminase kidney isoform, mitochondrial	GLS	sp|O94925|GLSK_HUMAN Glutaminase kidney isoform, mitochondrial OS=Homo sapiens OX=9606 GN=GLS PE=1 SV=1	2	51	51	13	71.2	71.2	16	73.46	0	323.31	175;176;177;1703;1704		117;187;654;658;659
P00558;P00558-2;P07205	Phosphoglycerate kinase 1	PGK1	sp|P00558|PGK1_HUMAN Phosphoglycerate kinase 1 OS=Homo sapiens OX=9606 GN=PGK1 PE=1 SV=3;sp|P00558-2|PGK1_HUMAN Isoform 2 of Phosphoglycerate kinase 1 OS=Homo sapiens OX=9606 GN=PGK1	3	43	43	43	89	89	89	44.614	0	323.31	220;221;222;223;224	119;120;121;122;123;124;125;126;127	5;31;36;295;337	29;61;72;176;227;234;240;251;312
P36957;P36957-2	Dihydrolipoyllysine-residue succinyltransferase component of 2-oxoglutarate dehydrogenase complex, mitochondrial	DLST	sp|P36957|ODO2_HUMAN Dihydrolipoyllysine-residue succinyltransferase component of 2-oxoglutarate dehydrogenase complex, mitochondrial OS=Homo sapiens OX=9606 GN=DLST PE=1 SV=4;sp|P36957-2|ODO2_HUMAN Isoform 2 of Dihydrolipoyllysine-residue succinyltransfer	2	30	30	30	55.2	55.2	55.2	48.755	0	323.31	759;760;1894	504;505	242;243;252	262;338
P07339	Cathepsin D;Cathepsin D light chain;Cathepsin D heavy chain	CTSD	sp|P07339|CATD_HUMAN Cathepsin D OS=Homo sapiens OX=9606 GN=CTSD PE=1 SV=1	1	34	34	34	62.6	62.6	62.6	44.552	0	323.31	345;346;347;348;1749	206;207;208;209;210	185;209;210;217;401	201;219;246;301;326
P09622;P09622-2;P09622-3	Dihydrolipoyl dehydrogenase, mitochondrial	DLD	sp|P09622|DLDH_HUMAN Dihydrolipoyl dehydrogenase, mitochondrial OS=Homo sapiens OX=9606 GN=DLD PE=1 SV=2;sp|P09622-2|DLDH_HUMAN Isoform 2 of Dihydrolipoyl dehydrogenase, mitochondrial OS=Homo sapiens OX=9606 GN=DLD;sp|P09622-3|DLDH_HUMAN Isoform 3 of Dihyd	3	33	33	33	74.7	74.7	74.7	54.177	0	323.31	434;435;436	263;264;265	93;94;465	255;361;463
P28331;P28331-2;P28331-4;P28331-5;P28331-3	NADH-ubiquinone oxidoreductase 75 kDa subunit, mitochondrial	NDUFS1	sp|P28331|NDUS1_HUMAN NADH-ubiquinone oxidoreductase 75 kDa subunit, mitochondrial OS=Homo sapiens OX=9606 GN=NDUFS1 PE=1 SV=3;sp|P28331-2|NDUS1_HUMAN Isoform 2 of NADH-ubiquinone oxidoreductase 75 kDa subunit, mitochondrial OS=Homo sapiens OX=9606 GN=NDUF	5	52	52	52	80.7	80.7	80.7	79.467	0	323.31	674;675;1851;1852	434	663;666;667;669	473
Q13740-2;Q13740;Q13740-4;Q13740-3	CD166 antigen	ALCAM	sp|Q13740-2|CD166_HUMAN Isoform 2 of CD166 antigen OS=Homo sapiens OX=9606 GN=ALCAM;sp|Q13740|CD166_HUMAN CD166 antigen OS=Homo sapiens OX=9606 GN=ALCAM PE=1 SV=2	4	35	35	35	58.6	58.6	58.6	63.664	0	323.31	1126;1127	788	273;275	321
O75083;O75083-3	WD repeat-containing protein 1	WDR1	sp|O75083|WDR1_HUMAN WD repeat-containing protein 1 OS=Homo sapiens OX=9606 GN=WDR1 PE=1 SV=4;sp|O75083-3|WDR1_HUMAN Isoform 2 of WD repeat-containing protein 1 OS=Homo sapiens OX=9606 GN=WDR1	2	52	52	52	91.1	91.1	91.1	66.193	0	323.31	140;141;142;143	68	36;331;525;526	384
O00182-6;O00182;O00182-3;O00182-2;O00182-5;O00182-4	Galectin-9	LGALS9	sp|O00182-6|LEG9_HUMAN Isoform 6 of Galectin-9 OS=Homo sapiens OX=9606 GN=LGALS9;sp|O00182|LEG9_HUMAN Galectin-9 OS=Homo sapiens OX=9606 GN=LGALS9 PE=1 SV=2;sp|O00182-3|LEG9_HUMAN Isoform 3 of Galectin-9 OS=Homo sapiens OX=9606 GN=LGALS9;sp|O00182-2|LEG9_H	6	22	22	14	75.5	75.5	56.6	38.32	0	323.31	54;55;56;57;1655		56;115;137;141;250
P28838-2;P28838	Cytosol aminopeptidase	LAP3	sp|P28838-2|AMPL_HUMAN Isoform 2 of Cytosol aminopeptidase OS=Homo sapiens OX=9606 GN=LAP3;sp|P28838|AMPL_HUMAN Cytosol aminopeptidase OS=Homo sapiens OX=9606 GN=LAP3 PE=1 SV=3	2	48	48	48	87.7	87.7	87.7	52.771	0	323.31	1853	435;436;437	118	172;179;214
P0DPI2;A0A0B4J2D5;P0DPI2-2;A0A0B4J2D5-2			sp|P0DPI2|GAL3A_HUMAN Glutamine amidotransferase-like class 1 domain-containing protein 3A, mitochondrial OS=Homo sapiens OX=9606 GN=GATD3A PE=1 SV=1;sp|A0A0B4J2D5|GAL3B_HUMAN Glutamine amidotransferase-like class 1 domain-containing protein 3B, mitochondr	4	20	20	20	78	78	78	28.17	0	323.31	0	0;1	127	243;258
P47756-2;P47756	F-actin-capping protein subunit beta	CAPZB	sp|P47756-2|CAPZB_HUMAN Isoform 2 of F-actin-capping protein subunit beta OS=Homo sapiens OX=9606 GN=CAPZB;sp|P47756|CAPZB_HUMAN F-actin-capping protein subunit beta OS=Homo sapiens OX=9606 GN=CAPZB PE=1 SV=4	2	37	37	37	95.6	95.6	95.6	30.628	0	323.31		566;567;568;569;570		13;88;187;197;220
P31040;P31040-2;P31040-3	Succinate dehydrogenase [ubiquinone] flavoprotein subunit, mitochondrial	SDHA	sp|P31040|SDHA_HUMAN Succinate dehydrogenase [ubiquinone] flavoprotein subunit, mitochondrial OS=Homo sapiens OX=9606 GN=SDHA PE=1 SV=2;sp|P31040-2|SDHA_HUMAN Isoform 2 of Succinate dehydrogenase [ubiquinone] flavoprotein subunit, mitochondrial OS=Homo sap	3	36	36	36	71.7	71.7	71.7	72.691	0	323.31	705;706;1864;1865	450;451	426;428;430;455	158;279
P23634-7;P23634-6;P23634-8;P23634;P23634-5;P23634-4;P23634-3;P23634-2	Plasma membrane calcium-transporting ATPase 4	ATP2B4	sp|P23634-7|AT2B4_HUMAN Isoform ZB of Plasma membrane calcium-transporting ATPase 4 OS=Homo sapiens OX=9606 GN=ATP2B4;sp|P23634-6|AT2B4_HUMAN Isoform XB of Plasma membrane calcium-transporting ATPase 4 OS=Homo sapiens OX=9606 GN=ATP2B4;sp|P23634-8|AT2B4_HU	8	65	65	44	50.8	50.8	37	132.59	0	323.31	625;626;1832	372;373;374;375;401	195;197;494	444;460;618;682;790
O94973	AP-2 complex subunit alpha-2	AP2A2	sp|O94973|AP2A2_HUMAN AP-2 complex subunit alpha-2 OS=Homo sapiens OX=9606 GN=AP2A2 PE=1 SV=2	1	57	43	1	70.9	58.5	1.4	103.96	0	323.31	178;179;1705	86	403;713;714	352
P23368;P23368-2	NAD-dependent malic enzyme, mitochondrial	ME2	sp|P23368|MAOM_HUMAN NAD-dependent malic enzyme, mitochondrial OS=Homo sapiens OX=9606 GN=ME2 PE=1 SV=1;sp|P23368-2|MAOM_HUMAN Isoform 2 of NAD-dependent malic enzyme, mitochondrial OS=Homo sapiens OX=9606 GN=ME2	2	42	42	41	81.2	81.2	79.6	65.443	0	323.31	618;619;620	393;394;395	259;382;421	177;343;407
P19367;P19367-4;P19367-2;P19367-3	Hexokinase-1	HK1	sp|P19367|HXK1_HUMAN Hexokinase-1 OS=Homo sapiens OX=9606 GN=HK1 PE=1 SV=3;sp|P19367-4|HXK1_HUMAN Isoform 4 of Hexokinase-1 OS=Homo sapiens OX=9606 GN=HK1;sp|P19367-2|HXK1_HUMAN Isoform 2 of Hexokinase-1 OS=Homo sapiens OX=9606 GN=HK1;sp|P19367-3|HXK1_HUMA	4	70	70	63	66.3	66.3	62.5	102.48	0	323.31	546	367	525	1
P51149	Ras-related protein Rab-7a	RAB7A	sp|P51149|RAB7A_HUMAN Ras-related protein Rab-7a OS=Homo sapiens OX=9606 GN=RAB7A PE=1 SV=1	1	25	25	25	84.5	84.5	84.5	23.489	0	323.31		592;593		25;59
P07203;P07203-2	Glutathione peroxidase 1	GPX1	sp|P07203|GPX1_HUMAN Glutathione peroxidase 1 OS=Homo sapiens OX=9606 GN=GPX1 PE=1 SV=4	2	19	19	19	76.8	76.8	76.8	22.088	0	323.31	337;338	203;204	94;118	110;144
Q01469;A8MUU1	Fatty acid-binding protein, epidermal	FABP5	sp|Q01469|FABP5_HUMAN Fatty acid-binding protein 5 OS=Homo sapiens OX=9606 GN=FABP5 PE=1 SV=3	2	22	22	22	93.3	93.3	93.3	15.164	0	323.31	1055	743;744;745;746	123	23;35;38;122
P61158;Q9P1U1-2;Q9P1U1;Q9P1U1-3;Q9C0K3	Actin-related protein 3	ACTR3	sp|P61158|ARP3_HUMAN Actin-related protein 3 OS=Homo sapiens OX=9606 GN=ACTR3 PE=1 SV=3	5	40	40	40	83	83	83	47.371	0	323.31		655		372
P30101	Protein disulfide-isomerase A3	PDIA3	sp|P30101|PDIA3_HUMAN Protein disulfide-isomerase A3 OS=Homo sapiens OX=9606 GN=PDIA3 PE=1 SV=4	1	46	46	46	75.4	75.4	75.4	56.782	0	323.31	698	446;447	439	48;434
P07237	Protein disulfide-isomerase	P4HB	sp|P07237|PDIA1_HUMAN Protein disulfide-isomerase OS=Homo sapiens OX=9606 GN=P4HB PE=1 SV=3	1	47	47	47	78	78	78	57.116	0	323.31	339;340;341;342;343;1748	205	107;174;189;214;215;458	356
Q06830	Peroxiredoxin-1	PRDX1	sp|Q06830|PRDX1_HUMAN Peroxiredoxin-1 OS=Homo sapiens OX=9606 GN=PRDX1 PE=1 SV=1	1	27	27	24	85.9	85.9	85.9	22.11	0	323.31		773;774		21;100
P62879;P62879-2	Guanine nucleotide-binding protein G(I)/G(S)/G(T) subunit beta-2	GNB2	sp|P62879|GBB2_HUMAN Guanine nucleotide-binding protein G(I)/G(S)/G(T) subunit beta-2 OS=Homo sapiens OX=9606 GN=GNB2 PE=1 SV=3;sp|P62879-2|GBB2_HUMAN Isoform 2 of Guanine nucleotide-binding protein G(I)/G(S)/G(T) subunit beta-2 OS=Homo sapiens OX=9606 GN=	2	27	16	12	77.6	55.6	50.9	37.331	0	323.31	979;984;985;986	690;692;693;694	88;110;237;293	61;263;300;325
Q96CW1	AP-2 complex subunit mu	AP2M1	sp|Q96CW1|AP2M1_HUMAN AP-2 complex subunit mu OS=Homo sapiens OX=9606 GN=AP2M1 PE=1 SV=2	1	35	35	2	70.3	70.3	5.5	49.654	0	323.31		871;872		1;185
O94832	Unconventional myosin-Id	MYO1D	sp|O94832|MYO1D_HUMAN Unconventional myosin-Id OS=Homo sapiens OX=9606 GN=MYO1D PE=1 SV=2	1	90	90	87	72.3	72.3	72.3	116.2	0	323.31	172;173;174;1702		293;826;911;915
P11177;P11177-2;P11177-3	Pyruvate dehydrogenase E1 component subunit beta, mitochondrial	PDHB	sp|P11177|ODPB_HUMAN Pyruvate dehydrogenase E1 component subunit beta, mitochondrial OS=Homo sapiens OX=9606 GN=PDHB PE=1 SV=3;sp|P11177-2|ODPB_HUMAN Isoform 2 of Pyruvate dehydrogenase E1 component subunit beta, mitochondrial OS=Homo sapiens OX=9606 GN=PD	3	25	25	25	76.9	76.9	76.9	39.233	0	323.31	469	286;287;288;289;290	148	43;133;268;284;310
Q14344;Q14344-2	Guanine nucleotide-binding protein subunit alpha-13	GNA13	sp|Q14344|GNA13_HUMAN Guanine nucleotide-binding protein subunit alpha-13 OS=Homo sapiens OX=9606 GN=GNA13 PE=1 SV=2;sp|Q14344-2|GNA13_HUMAN Isoform 2 of Guanine nucleotide-binding protein subunit alpha-13 OS=Homo sapiens OX=9606 GN=GNA13	2	35	35	35	65.3	65.3	65.3	44.049	0	323.31		792;793		131;136
P22626	Heterogeneous nuclear ribonucleoproteins A2/B1	HNRNPA2B1	sp|P22626|ROA2_HUMAN Heterogeneous nuclear ribonucleoproteins A2/B1 OS=Homo sapiens OX=9606 GN=HNRNPA2B1 PE=1 SV=2	1	37	37	2	76.2	76.2	2.8	37.429	0	323.31	599;600;601;602	387	178;181;245;255	327
Q13011	Delta(3,5)-Delta(2,4)-dienoyl-CoA isomerase, mitochondrial	ECH1	sp|Q13011|ECH1_HUMAN Delta(3,5)-Delta(2,4)-dienoyl-CoA isomerase, mitochondrial OS=Homo sapiens OX=9606 GN=ECH1 PE=1 SV=2	1	28	28	28	82.9	82.9	82.9	35.816	0	323.31	1101;1102;1103;1104	776;777;778;779	73;76;79;82	81;113;123;299
P62829	60S ribosomal protein L23	RPL23	sp|P62829|RL23_HUMAN 60S ribosomal protein L23 OS=Homo sapiens OX=9606 GN=RPL23 PE=1 SV=1	1	18	18	18	72.1	72.1	72.1	14.865	0	323.31	976;977	683;684	27;50	60;62
O15144	Actin-related protein 2/3 complex subunit 2	ARPC2	sp|O15144|ARPC2_HUMAN Actin-related protein 2/3 complex subunit 2 OS=Homo sapiens OX=9606 GN=ARPC2 PE=1 SV=1	1	40	40	40	83	83	83	34.333	0	323.31	103;104	49;50	49;101	115;152
O95782-2;O95782	AP-2 complex subunit alpha-1	AP2A1	sp|O95782-2|AP2A1_HUMAN Isoform B of AP-2 complex subunit alpha-1 OS=Homo sapiens OX=9606 GN=AP2A1;sp|O95782|AP2A1_HUMAN AP-2 complex subunit alpha-1 OS=Homo sapiens OX=9606 GN=AP2A1 PE=1 SV=3	2	58	58	44	74.5	74.5	62.2	105.36	0	323.31	190;191;192	86	641;729;730	353
Q9H0U4;Q92928	Ras-related protein Rab-1B;Putative Ras-related protein Rab-1C	RAB1B;RAB1C	sp|Q9H0U4|RAB1B_HUMAN Ras-related protein Rab-1B OS=Homo sapiens OX=9606 GN=RAB1B PE=1 SV=1;sp|Q92928|RAB1C_HUMAN Putative Ras-related protein Rab-1C OS=Homo sapiens OX=9606 GN=RAB1C PE=5 SV=2	2	20	20	12	88.1	88.1	64.2	22.171	0	323.31		900;901		165;173
P61225	Ras-related protein Rap-2b	RAP2B	sp|P61225|RAP2B_HUMAN Ras-related protein Rap-2b OS=Homo sapiens OX=9606 GN=RAP2B PE=1 SV=1	1	24	12	12	84.2	45.4	45.4	20.504	0	323.31	447;956;1782;1783	268;269;665;666	74;76;91;116	67;96;111;143
P49753;P49753-2	Acyl-coenzyme A thioesterase 2, mitochondrial	ACOT2	sp|P49753|ACOT2_HUMAN Acyl-coenzyme A thioesterase 2, mitochondrial OS=Homo sapiens OX=9606 GN=ACOT2 PE=1 SV=6;sp|P49753-2|ACOT2_HUMAN Isoform 2 of Acyl-coenzyme A thioesterase 2, mitochondrial OS=Homo sapiens OX=9606 GN=ACOT2	2	37	37	5	80.1	80.1	20.3	53.218	0	323.31	862	582	317	262
Q9UFN0;Q9BS92	Protein NipSnap homolog 3A	NIPSNAP3A	sp|Q9UFN0|NPS3A_HUMAN Protein NipSnap homolog 3A OS=Homo sapiens OX=9606 GN=NIPSNAP3A PE=1 SV=2	2	23	23	23	71.3	71.3	71.3	28.466	0	323.31		925		236
P99999;CON__P62894	Cytochrome c	CYCS	sp|P99999|CYC_HUMAN Cytochrome c OS=Homo sapiens OX=9606 GN=CYCS PE=1 SV=2	2	14	14	14	67.6	67.6	67.6	11.749	0	323.31		730		66
P26440;P26440-2	Isovaleryl-CoA dehydrogenase, mitochondrial	IVD	sp|P26440|IVD_HUMAN Isovaleryl-CoA dehydrogenase, mitochondrial OS=Homo sapiens OX=9606 GN=IVD PE=1 SV=2;sp|P26440-2|IVD_HUMAN Isoform 2 of Isovaleryl-CoA dehydrogenase, mitochondrial OS=Homo sapiens OX=9606 GN=IVD	2	25	25	25	66.9	66.9	66.9	46.65	0	323.31	657;658;659		193;195;201
P63173	60S ribosomal protein L38	RPL38	sp|P63173|RL38_HUMAN 60S ribosomal protein L38 OS=Homo sapiens OX=9606 GN=RPL38 PE=1 SV=2	1	8	8	8	57.1	57.1	57.1	8.2178	0	113.12
Q9Y5S1	Transient receptor potential cation channel subfamily V member 2	TRPV2	sp|Q9Y5S1|TRPV2_HUMAN Transient receptor potential cation channel subfamily V member 2 OS=Homo sapiens OX=9606 GN=TRPV2 PE=1 SV=1	1	43	43	43	55.9	55.9	55.9	85.98	0	323.31	1596;1597;1598;2237	948	19;185;673;710	687
P09382	Galectin-1	LGALS1	sp|P09382|LEG1_HUMAN Galectin-1 OS=Homo sapiens OX=9606 GN=LGALS1 PE=1 SV=2	1	17	17	17	88.1	88.1	88.1	14.716	0	323.31	430;431;432;433	262	40;41;51;62	121
P63104;P63104-2	14-3-3 protein zeta/delta	YWHAZ	sp|P63104|1433Z_HUMAN 14-3-3 protein zeta/delta OS=Homo sapiens OX=9606 GN=YWHAZ PE=1 SV=1;sp|P63104-2|1433Z_HUMAN Isoform 2 of 14-3-3 protein zeta/delta OS=Homo sapiens OX=9606 GN=YWHAZ	2	30	30	24	88.6	88.6	76.7	27.745	0	323.31	714	705;706	173	1;218
P07737;CON__P02584	Profilin-1	PFN1	sp|P07737|PROF1_HUMAN Profilin-1 OS=Homo sapiens OX=9606 GN=PFN1 PE=1 SV=2	2	23	23	23	97.1	97.1	97.1	15.054	0	323.31	356	221;222	62	12;86
P00488	Coagulation factor XIII A chain	F13A1	sp|P00488|F13A_HUMAN Coagulation factor XIII A chain OS=Homo sapiens OX=9606 GN=F13A1 PE=1 SV=4	1	62	62	62	73.6	73.6	73.6	83.266	0	323.31	213;1714	113;114;115	72;652	160;475;677
Q96I99;Q96I99-2	Succinyl-CoA ligase [GDP-forming] subunit beta, mitochondrial	SUCLG2	sp|Q96I99|SUCB2_HUMAN Succinate--CoA ligase [GDP-forming] subunit beta, mitochondrial OS=Homo sapiens OX=9606 GN=SUCLG2 PE=1 SV=2;sp|Q96I99-2|SUCB2_HUMAN Isoform 2 of Succinate--CoA ligase [GDP-forming] subunit beta, mitochondrial OS=Homo sapiens OX=9606 G	2	38	38	38	80.1	80.1	80.1	46.51	0	323.31	1362;1363	874	163;374	207
P14625;Q58FF3	Endoplasmin	HSP90B1	sp|P14625|ENPL_HUMAN Endoplasmin OS=Homo sapiens OX=9606 GN=HSP90B1 PE=1 SV=1	2	67	65	65	71	69.2	69.2	92.468	0	323.31		340;341;342		154;425;426
P07948	Tyrosine-protein kinase Lyn	LYN	sp|P07948|LYN_HUMAN Tyrosine-protein kinase Lyn OS=Homo sapiens OX=9606 GN=LYN PE=1 SV=3	1	47	47	2	82	82	5.1	58.573	0	323.31	364;365	227;228;229	148;190	294;380;453
Q12965	Unconventional myosin-Ie	MYO1E	sp|Q12965|MYO1E_HUMAN Unconventional myosin-Ie OS=Homo sapiens OX=9606 GN=MYO1E PE=1 SV=2	1	83	83	71	73.4	73.4	66.7	127.06	0	323.31	50;1099		398;964
O75306;O75306-2	NADH dehydrogenase [ubiquinone] iron-sulfur protein 2, mitochondrial	NDUFS2	sp|O75306|NDUS2_HUMAN NADH dehydrogenase [ubiquinone] iron-sulfur protein 2, mitochondrial OS=Homo sapiens OX=9606 GN=NDUFS2 PE=1 SV=2;sp|O75306-2|NDUS2_HUMAN Isoform 2 of NADH dehydrogenase [ubiquinone] iron-sulfur protein 2, mitochondrial OS=Homo sapiens	2	33	33	33	80.1	80.1	80.1	52.545	0	323.31		69		443
P62244	40S ribosomal protein S15a	RPS15A	sp|P62244|RS15A_HUMAN 40S ribosomal protein S15a OS=Homo sapiens OX=9606 GN=RPS15A PE=1 SV=2	1	15	15	15	73.1	73.1	73.1	14.839	0	323.31	963	675	91	111
O00160	Unconventional myosin-If	MYO1F	sp|O00160|MYO1F_HUMAN Unconventional myosin-If OS=Homo sapiens OX=9606 GN=MYO1F PE=1 SV=3	1	77	65	65	68	63.5	63.5	124.84	0	323.31	50		396
Q9H845	Acyl-CoA dehydrogenase family member 9, mitochondrial	ACAD9	sp|Q9H845|ACAD9_HUMAN Complex I assembly factor ACAD9, mitochondrial OS=Homo sapiens OX=9606 GN=ACAD9 PE=1 SV=1	1	57	57	57	81	81	81	68.76	0	323.31	1458;1459		216;256
P08559-4;P08559;P08559-2;P08559-3	Pyruvate dehydrogenase E1 component subunit alpha, somatic form, mitochondrial	PDHA1	sp|P08559-4|ODPA_HUMAN Isoform 4 of Pyruvate dehydrogenase E1 component subunit alpha, somatic form, mitochondrial OS=Homo sapiens OX=9606 GN=PDHA1;sp|P08559|ODPA_HUMAN Pyruvate dehydrogenase E1 component subunit alpha, somatic form, mitochondrial OS=Homo	4	38	38	32	75.9	75.9	64.7	47.579	0	323.31	372;373;374;375;376;377;1756	236;237	197;202;222;238;239;364;366	332;362
P16278;P16278-3;P16278-2	Beta-galactosidase	GLB1	sp|P16278|BGAL_HUMAN Beta-galactosidase OS=Homo sapiens OX=9606 GN=GLB1 PE=1 SV=2;sp|P16278-3|BGAL_HUMAN Isoform 3 of Beta-galactosidase OS=Homo sapiens OX=9606 GN=GLB1;sp|P16278-2|BGAL_HUMAN Isoform 2 of Beta-galactosidase OS=Homo sapiens OX=9606 GN=GLB1	3	31	31	30	52.4	52.4	50.7	76.074	0	323.31	519;520;521;522;523;1813	354	176;187;266;424;437;584	480
P16070;P16070-16;P16070-5;P16070-7;P16070-3;P16070-4;P16070-6;P16070-17;P16070-8;P16070-10;P16070-11;P16070-13;P16070-14;P16070-12;P16070-18;P16070-15;P16070-9;P16070-19	CD44 antigen	CD44	sp|P16070|CD44_HUMAN CD44 antigen OS=Homo sapiens OX=9606 GN=CD44 PE=1 SV=3;sp|P16070-16|CD44_HUMAN Isoform 16 of CD44 antigen OS=Homo sapiens OX=9606 GN=CD44;sp|P16070-5|CD44_HUMAN Isoform 5 of CD44 antigen OS=Homo sapiens OX=9606 GN=CD44;sp|P16070-7|CD44	18	15	15	15	14.7	14.7	14.7	81.537	0	323.31	513;514;515;516	353	39;685;688;700	725
Q9Y3L5	Ras-related protein Rap-2c	RAP2C	sp|Q9Y3L5|RAP2C_HUMAN Ras-related protein Rap-2c OS=Homo sapiens OX=9606 GN=RAP2C PE=1 SV=1	1	26	26	11	90.2	90.2	37.2	20.745	0	323.31	447;1782;1783	268;269	74;76;91	67;96
P16284;P16284-3;P16284-2;P16284-6;P16284-4;P16284-5	Platelet endothelial cell adhesion molecule	PECAM1	sp|P16284|PECA1_HUMAN Platelet endothelial cell adhesion molecule OS=Homo sapiens OX=9606 GN=PECAM1 PE=1 SV=2;sp|P16284-3|PECA1_HUMAN Isoform Delta13 of Platelet endothelial cell adhesion molecule OS=Homo sapiens OX=9606 GN=PECAM1;sp|P16284-2|PECA1_HUMAN I	6	46	46	46	60.6	60.6	60.6	82.521	0	323.31	524	355;356	660	245;247
Q9BZZ2;Q9BZZ2-2;Q9BZZ2-3	Sialoadhesin	SIGLEC1	sp|Q9BZZ2|SN_HUMAN Sialoadhesin OS=Homo sapiens OX=9606 GN=SIGLEC1 PE=1 SV=2;sp|Q9BZZ2-2|SN_HUMAN Isoform 2 of Sialoadhesin OS=Homo sapiens OX=9606 GN=SIGLEC1;sp|Q9BZZ2-3|SN_HUMAN Isoform 3 of Sialoadhesin OS=Homo sapiens OX=9606 GN=SIGLEC1	3	67	67	67	57.5	57.5	57.5	182.62	0	323.31	1430;1431;1432;1433		187;548;747;1297
P78324;P78324-4;Q5TFQ8;Q9P1W8-3;O00241-2;Q9P1W8-4;Q9P1W8-2;Q9P1W8;O00241	Tyrosine-protein phosphatase non-receptor type substrate 1;Signal-regulatory protein beta-1 isoform 3	SIRPA;SIRPB1	sp|P78324|SHPS1_HUMAN Tyrosine-protein phosphatase non-receptor type substrate 1 OS=Homo sapiens OX=9606 GN=SIRPA PE=1 SV=2;sp|P78324-4|SHPS1_HUMAN Isoform 4 of Tyrosine-protein phosphatase non-receptor type substrate 1 OS=Homo sapiens OX=9606 GN=SIRPA;sp|	9	28	28	1	57.3	57.3	3.6	54.966	0	323.31	1010;1011		187;189
P35914;P35914-2;P35914-3	Hydroxymethylglutaryl-CoA lyase, mitochondrial	HMGCL	sp|P35914|HMGCL_HUMAN Hydroxymethylglutaryl-CoA lyase, mitochondrial OS=Homo sapiens OX=9606 GN=HMGCL PE=1 SV=2;sp|P35914-2|HMGCL_HUMAN Isoform 2 of Hydroxymethylglutaryl-CoA lyase, mitochondrial OS=Homo sapiens OX=9606 GN=HMGCL	3	19	19	19	55.4	55.4	55.4	34.36	0	323.31		496		62
P30049	ATP synthase subunit delta, mitochondrial	ATP5D	sp|P30049|ATPD_HUMAN ATP synthase subunit delta, mitochondrial OS=Homo sapiens OX=9606 GN=ATP5F1D PE=1 SV=2	1	9	9	9	64.9	64.9	64.9	17.49	0	323.31
Q9UHQ9	NADH-cytochrome b5 reductase 1	CYB5R1	sp|Q9UHQ9|NB5R1_HUMAN NADH-cytochrome b5 reductase 1 OS=Homo sapiens OX=9606 GN=CYB5R1 PE=1 SV=1	1	31	31	31	75.4	75.4	75.4	34.094	0	323.31		929		181
P53634;P53634-2;P53634-3	Dipeptidyl peptidase 1;Dipeptidyl peptidase 1 exclusion domain chain;Dipeptidyl peptidase 1 heavy chain;Dipeptidyl peptidase 1 light chain	CTSC	sp|P53634|CATC_HUMAN Dipeptidyl peptidase 1 OS=Homo sapiens OX=9606 GN=CTSC PE=1 SV=2	3	22	22	22	55.5	55.5	55.5	51.853	0	323.31	894;895;896;897	609;610;611;612;613	53;244;427;436	264;266;360;370;420
O96008;O96008-2	Mitochondrial import receptor subunit TOM40 homolog	TOMM40	sp|O96008|TOM40_HUMAN Mitochondrial import receptor subunit TOM40 homolog OS=Homo sapiens OX=9606 GN=TOMM40 PE=1 SV=1;sp|O96008-2|TOM40_HUMAN Isoform 2 of Mitochondrial import receptor subunit TOM40 homolog OS=Homo sapiens OX=9606 GN=TOMM40	2	21	21	21	79.5	79.5	79.5	37.893	0	323.31	198;199;200	96;97	207;257;258	154;294
P84077	ADP-ribosylation factor 1	ARF1	sp|P84077|ARF1_HUMAN ADP-ribosylation factor 1 OS=Homo sapiens OX=9606 GN=ARF1 PE=1 SV=2	1	19	19	2	84.5	84.5	16	20.697	0	323.31	541;542;1816;1817	363;663	83;84;86;95	22;134
Q9UJS0;Q9UJS0-2	Calcium-binding mitochondrial carrier protein Aralar2	SLC25A13	sp|Q9UJS0|CMC2_HUMAN Calcium-binding mitochondrial carrier protein Aralar2 OS=Homo sapiens OX=9606 GN=SLC25A13 PE=1 SV=2;sp|Q9UJS0-2|CMC2_HUMAN Isoform 2 of Calcium-binding mitochondrial carrier protein Aralar2 OS=Homo sapiens OX=9606 GN=SLC25A13	2	41	30	30	67.1	57.5	57.5	74.175	0	323.31	1550	933	30	617
P52907	F-actin-capping protein subunit alpha-1	CAPZA1	sp|P52907|CAZA1_HUMAN F-actin-capping protein subunit alpha-1 OS=Homo sapiens OX=9606 GN=CAPZA1 PE=1 SV=3	1	27	27	24	86.7	86.7	82.5	32.922	0	323.31	890		138
Q01518-2	Adenylyl cyclase-associated protein 1	CAP1	sp|Q01518-2|CAP1_HUMAN Isoform 2 of Adenylyl cyclase-associated protein 1 OS=Homo sapiens OX=9606 GN=CAP1	1	54	54	1	77.4	77.4	4.6	51.83	0	323.31	1056;1057	747;748;749;750	392;448	27;145;156;436
Q16658	Fascin	FSCN1	sp|Q16658|FSCN1_HUMAN Fascin OS=Homo sapiens OX=9606 GN=FSCN1 PE=1 SV=3	1	43	43	43	83.6	83.6	83.6	54.529	0	323.31	1172;1173;2044	803	4;360;362	138
P38606;P38606-2	V-type proton ATPase catalytic subunit A	ATP6V1A	sp|P38606|VATA_HUMAN V-type proton ATPase catalytic subunit A OS=Homo sapiens OX=9606 GN=ATP6V1A PE=1 SV=2;sp|P38606-2|VATA_HUMAN Isoform 2 of V-type proton ATPase catalytic subunit A OS=Homo sapiens OX=9606 GN=ATP6V1A	2	55	55	55	93.7	93.7	93.7	68.303	0	323.31	763;764;765	510;511	282;314;523	318;368
Q5JRX3;Q5JRX3-2;Q5JRX3-3	Presequence protease, mitochondrial	PITRM1	sp|Q5JRX3|PREP_HUMAN Presequence protease, mitochondrial OS=Homo sapiens OX=9606 GN=PITRM1 PE=1 SV=3;sp|Q5JRX3-2|PREP_HUMAN Isoform 2 of Presequence protease, mitochondrial OS=Homo sapiens OX=9606 GN=PITRM1;sp|Q5JRX3-3|PREP_HUMAN Isoform 3 of Presequence p	3	61	61	61	70.9	70.9	70.9	117.41	0	323.31	1203;1204;1205;1206		381;712;774;915
P54819-2;P54819;P54819-3;P54819-6;P54819-5;P54819-4	Adenylate kinase 2, mitochondrial;Adenylate kinase 2, mitochondrial, N-terminally processed	AK2	sp|P54819-2|KAD2_HUMAN Isoform 2 of Adenylate kinase 2, mitochondrial OS=Homo sapiens OX=9606 GN=AK2;sp|P54819|KAD2_HUMAN Adenylate kinase 2, mitochondrial OS=Homo sapiens OX=9606 GN=AK2 PE=1 SV=2;sp|P54819-3|KAD2_HUMAN Isoform 3 of Adenylate kinase 2, mit	6	24	24	24	85.8	85.8	85.8	25.614	0	323.31	903		94
P07437	Tubulin beta chain	TUBB	sp|P07437|TBB5_HUMAN Tubulin beta chain OS=Homo sapiens OX=9606 GN=TUBB PE=1 SV=2	1	36	9	8	73.9	22.7	19.4	49.67	0	323.31	350;351;352;353;354	212;213;214;215;216;217;218;219	99;100;184;347;370	73;164;233;257;267;321;330;363
O15143	Actin-related protein 2/3 complex subunit 1B	ARPC1B	sp|O15143|ARC1B_HUMAN Actin-related protein 2/3 complex subunit 1B OS=Homo sapiens OX=9606 GN=ARPC1B PE=1 SV=3	1	27	27	26	73.1	73.1	66.9	40.949	0	323.31	102;1671		52;54
O14786;O14786-3;O14786-2	Neuropilin-1	NRP1	sp|O14786|NRP1_HUMAN Neuropilin-1 OS=Homo sapiens OX=9606 GN=NRP1 PE=1 SV=3;sp|O14786-3|NRP1_HUMAN Isoform 3 of Neuropilin-1 OS=Homo sapiens OX=9606 GN=NRP1;sp|O14786-2|NRP1_HUMAN Isoform 2 of Neuropilin-1 OS=Homo sapiens OX=9606 GN=NRP1	3	50	50	50	63.9	63.9	63.9	103.13	0	323.31	86;87;88;89;90;91;92;93;1668		70;72;94;96;313;327;365;521;544
P31146	Coronin-1A	CORO1A	sp|P31146|COR1A_HUMAN Coronin-1A OS=Homo sapiens OX=9606 GN=CORO1A PE=1 SV=4	1	35	34	34	62	60.5	60.5	51.026	0	323.31		452		309
Q9Y2Q3;Q9Y2Q3-3;Q9Y2Q3-2;Q9Y2Q3-4	Glutathione S-transferase kappa 1	GSTK1	sp|Q9Y2Q3|GSTK1_HUMAN Glutathione S-transferase kappa 1 OS=Homo sapiens OX=9606 GN=GSTK1 PE=1 SV=3;sp|Q9Y2Q3-3|GSTK1_HUMAN Isoform 3 of Glutathione S-transferase kappa 1 OS=Homo sapiens OX=9606 GN=GSTK1;sp|Q9Y2Q3-2|GSTK1_HUMAN Isoform 2 of Glutathione S-tr	4	19	19	19	77	77	77	25.497	0	323.31		938		147
P50440;P50440-2;P50440-3	Glycine amidinotransferase, mitochondrial	GATM	sp|P50440|GATM_HUMAN Glycine amidinotransferase, mitochondrial OS=Homo sapiens OX=9606 GN=GATM PE=1 SV=1;sp|P50440-2|GATM_HUMAN Isoform 2 of Glycine amidinotransferase, mitochondrial OS=Homo sapiens OX=9606 GN=GATM;sp|P50440-3|GATM_HUMAN Isoform 3 of Glyci	3	35	35	35	79.9	79.9	79.9	48.455	0	323.31	867;868;869	588;589;590	48;309;399	167;184;218
P13639	Elongation factor 2	EEF2	sp|P13639|EF2_HUMAN Elongation factor 2 OS=Homo sapiens OX=9606 GN=EEF2 PE=1 SV=4	1	64	64	63	76.5	76.5	75.3	95.337	0	323.31		317;318;319		22;494;741
P31937	3-hydroxyisobutyrate dehydrogenase, mitochondrial	HIBADH	sp|P31937|3HIDH_HUMAN 3-hydroxyisobutyrate dehydrogenase, mitochondrial OS=Homo sapiens OX=9606 GN=HIBADH PE=1 SV=2	1	22	22	22	78.6	78.6	78.6	35.329	0	323.31	712	455;456;457	117	50;150;155
P09669	Cytochrome c oxidase subunit 6C	COX6C	sp|P09669|COX6C_HUMAN Cytochrome c oxidase subunit 6C OS=Homo sapiens OX=9606 GN=COX6C PE=1 SV=2	1	14	14	14	89.3	89.3	89.3	8.7813	0	323.31		266;267		59;65
Q9Y4W6	AFG3-like protein 2	AFG3L2	sp|Q9Y4W6|AFG32_HUMAN AFG3-like protein 2 OS=Homo sapiens OX=9606 GN=AFG3L2 PE=1 SV=2	1	55	55	54	60.2	60.2	60.2	88.583	0	323.31
P37108	Signal recognition particle 14 kDa protein	SRP14	sp|P37108|SRP14_HUMAN Signal recognition particle 14 kDa protein OS=Homo sapiens OX=9606 GN=SRP14 PE=1 SV=2	1	10	10	10	43.4	43.4	43.4	14.57	0	323.31		506		1
P20701;P20701-2	Integrin alpha-L	ITGAL	sp|P20701|ITAL_HUMAN Integrin alpha-L OS=Homo sapiens OX=9606 GN=ITGAL PE=1 SV=3;sp|P20701-2|ITAL_HUMAN Isoform 2 of Integrin alpha-L OS=Homo sapiens OX=9606 GN=ITGAL	2	47	47	8	44.4	44.4	7.9	128.77	0	323.31	555;556	378;379	555;642	227;834
Q9Y512	Sorting and assembly machinery component 50 homolog	SAMM50	sp|Q9Y512|SAM50_HUMAN Sorting and assembly machinery component 50 homolog OS=Homo sapiens OX=9606 GN=SAMM50 PE=1 SV=3	1	33	33	33	75.5	75.5	75.5	51.976	0	323.31
P10515	Dihydrolipoyllysine-residue acetyltransferase component of pyruvate dehydrogenase complex, mitochondrial	DLAT	sp|P10515|ODP2_HUMAN Dihydrolipoyllysine-residue acetyltransferase component of pyruvate dehydrogenase complex, mitochondrial OS=Homo sapiens OX=9606 GN=DLAT PE=1 SV=3	1	33	33	33	60.9	60.9	60.9	68.996	0	323.31	450		539
P17947;P17947-2	Transcription factor PU.1	SPI1	sp|P17947|SPI1_HUMAN Transcription factor PU.1 OS=Homo sapiens OX=9606 GN=SPI1 PE=1 SV=2;sp|P17947-2|SPI1_HUMAN Isoform 2 of Transcription factor PU.1 OS=Homo sapiens OX=9606 GN=SPI1	2	13	13	13	38.5	38.5	38.5	31.083	0	323.31	1815	360;361;362	110	88;93;100
Q15833;Q15833-2;Q15833-3	Syntaxin-binding protein 2	STXBP2	sp|Q15833|STXB2_HUMAN Syntaxin-binding protein 2 OS=Homo sapiens OX=9606 GN=STXBP2 PE=1 SV=2;sp|Q15833-2|STXB2_HUMAN Isoform 2 of Syntaxin-binding protein 2 OS=Homo sapiens OX=9606 GN=STXBP2;sp|Q15833-3|STXB2_HUMAN Isoform 3 of Syntaxin-binding protein 2 O	3	50	50	50	78.4	78.4	78.4	66.452	0	323.31		801		47
Q9HAV0	Guanine nucleotide-binding protein subunit beta-4	GNB4	sp|Q9HAV0|GBB4_HUMAN Guanine nucleotide-binding protein subunit beta-4 OS=Homo sapiens OX=9606 GN=GNB4 PE=1 SV=3	1	25	17	17	77.6	60.9	60.9	37.567	0	323.31	1464;1465;1466	691;906;907;908	26;237;293	37;61;101;325
Q9H2U2;Q9H2U2-2;Q9H2U2-3;Q9H2U2-6	Inorganic pyrophosphatase 2, mitochondrial	PPA2	sp|Q9H2U2|IPYR2_HUMAN Inorganic pyrophosphatase 2, mitochondrial OS=Homo sapiens OX=9606 GN=PPA2 PE=1 SV=2;sp|Q9H2U2-2|IPYR2_HUMAN Isoform 2 of Inorganic pyrophosphatase 2, mitochondrial OS=Homo sapiens OX=9606 GN=PPA2;sp|Q9H2U2-3|IPYR2_HUMAN Isoform 3 of	4	30	30	20	71	71	44.6	37.92	0	323.31	1445;1446;1447;1448;1449;1450;2183		76;85;255;284;319;323;327
O75323;O75323-2	Protein NipSnap homolog 2	GBAS	sp|O75323|NIPS2_HUMAN Protein NipSnap homolog 2 OS=Homo sapiens OX=9606 GN=NIPSNAP2 PE=1 SV=1;sp|O75323-2|NIPS2_HUMAN Isoform 2 of Protein NipSnap homolog 2 OS=Homo sapiens OX=9606 GN=NIPSNAP2	2	23	23	23	76.2	76.2	76.2	33.742	0	323.31		70		199
P55160;P55160-2	Nck-associated protein 1-like	NCKAP1L	sp|P55160|NCKPL_HUMAN Nck-associated protein 1-like OS=Homo sapiens OX=9606 GN=NCKAP1L PE=1 SV=3;sp|P55160-2|NCKPL_HUMAN Isoform 2 of Nck-associated protein 1-like OS=Homo sapiens OX=9606 GN=NCKAP1L	2	75	75	72	72	72	72	128.15	0	323.31	915;916;917;1932;1933	627	69;332;335;476;863	179
Q07954;Q07954-2;O75581;O75197	Prolow-density lipoprotein receptor-related protein 1;Low-density lipoprotein receptor-related protein 1 85 kDa subunit;Low-density lipoprotein receptor-related protein 1 515 kDa subunit;Low-density lipoprotein receptor-related protein 1 intracellular domain	LRP1	sp|Q07954|LRP1_HUMAN Prolow-density lipoprotein receptor-related protein 1 OS=Homo sapiens OX=9606 GN=LRP1 PE=1 SV=2	4	163	163	162	46	46	45.8	504.6	0	323.31	1081;1082;1083;1084;1085;1988;1989;1990;1991		96;659;702;2167;2168;3155;3156;3192;4461
Q6NVY1;Q6NVY1-2	3-hydroxyisobutyryl-CoA hydrolase, mitochondrial	HIBCH	sp|Q6NVY1|HIBCH_HUMAN 3-hydroxyisobutyryl-CoA hydrolase, mitochondrial OS=Homo sapiens OX=9606 GN=HIBCH PE=1 SV=2;sp|Q6NVY1-2|HIBCH_HUMAN Isoform 2 of 3-hydroxyisobutyryl-CoA hydrolase, mitochondrial OS=Homo sapiens OX=9606 GN=HIBCH	2	26	26	26	70.2	70.2	70.2	43.482	0	323.31
O75874	Isocitrate dehydrogenase [NADP] cytoplasmic	IDH1	sp|O75874|IDHC_HUMAN Isocitrate dehydrogenase [NADP] cytoplasmic OS=Homo sapiens OX=9606 GN=IDH1 PE=1 SV=2	1	40	39	39	82.4	80.2	80.2	46.659	0	323.31	161;162	79;80;81;82;83	171;349	13;180;182;259;372
P51148;P51148-2	Ras-related protein Rab-5C	RAB5C	sp|P51148|RAB5C_HUMAN Ras-related protein Rab-5C OS=Homo sapiens OX=9606 GN=RAB5C PE=1 SV=2;sp|P51148-2|RAB5C_HUMAN Isoform 2 of Ras-related protein Rab-5C OS=Homo sapiens OX=9606 GN=RAB5C	2	16	16	12	81.5	81.5	67.1	23.482	0	323.31		591		176
O43491;O43491-3;O43491-2	Band 4.1-like protein 2	EPB41L2	sp|O43491|E41L2_HUMAN Band 4.1-like protein 2 OS=Homo sapiens OX=9606 GN=EPB41L2 PE=1 SV=1;sp|O43491-3|E41L2_HUMAN Isoform 3 of Band 4.1-like protein 2 OS=Homo sapiens OX=9606 GN=EPB41L2;sp|O43491-2|E41L2_HUMAN Isoform 2 of Band 4.1-like protein 2 OS=Homo	3	70	65	3	66.8	66.8	5.4	112.59	0	323.31	119;120;1680		426;466;710
P60174-3;P60174;P60174-4	Triosephosphate isomerase	TPI1	sp|P60174-3|TPIS_HUMAN Isoform 2 of Triosephosphate isomerase OS=Homo sapiens OX=9606 GN=TPI1;sp|P60174|TPIS_HUMAN Triosephosphate isomerase OS=Homo sapiens OX=9606 GN=TPI1 PE=1 SV=4;sp|P60174-4|TPIS_HUMAN Isoform 3 of Triosephosphate isomerase OS=Homo sap	3	31	31	31	80.4	80.4	80.4	30.791	0	323.31	936;937	635	67;109	120
P62330	ADP-ribosylation factor 6	ARF6	sp|P62330|ARF6_HUMAN ADP-ribosylation factor 6 OS=Homo sapiens OX=9606 GN=ARF6 PE=1 SV=2	1	17	17	17	81.1	81.1	81.1	20.082	0	323.31
O75489;O75489-2	NADH dehydrogenase [ubiquinone] iron-sulfur protein 3, mitochondrial	NDUFS3	sp|O75489|NDUS3_HUMAN NADH dehydrogenase [ubiquinone] iron-sulfur protein 3, mitochondrial OS=Homo sapiens OX=9606 GN=NDUFS3 PE=1 SV=1	2	26	26	26	73.9	73.9	73.9	30.241	0	323.31
Q16795	NADH dehydrogenase [ubiquinone] 1 alpha subcomplex subunit 9, mitochondrial	NDUFA9	sp|Q16795|NDUA9_HUMAN NADH dehydrogenase [ubiquinone] 1 alpha subcomplex subunit 9, mitochondrial OS=Homo sapiens OX=9606 GN=NDUFA9 PE=1 SV=2	1	31	31	31	72.9	72.9	72.9	42.509	0	323.31	1182;1183		215;259
P50213;P50213-2	Isocitrate dehydrogenase [NAD] subunit alpha, mitochondrial	IDH3A	sp|P50213|IDH3A_HUMAN Isocitrate dehydrogenase [NAD] subunit alpha, mitochondrial OS=Homo sapiens OX=9606 GN=IDH3A PE=1 SV=1;sp|P50213-2|IDH3A_HUMAN Isoform 2 of Isocitrate dehydrogenase [NAD] subunit alpha, mitochondrial OS=Homo sapiens OX=9606 GN=IDH3A	2	24	24	24	53.8	53.8	53.8	39.591	0	323.31
P61160;P61160-2	Actin-related protein 2	ACTR2	sp|P61160|ARP2_HUMAN Actin-related protein 2 OS=Homo sapiens OX=9606 GN=ACTR2 PE=1 SV=1;sp|P61160-2|ARP2_HUMAN Isoform 2 of Actin-related protein 2 OS=Homo sapiens OX=9606 GN=ACTR2	2	27	27	27	68.8	68.8	68.8	44.76	0	323.31	950;951;952	656;657;658;659;660;661;662	13;26;76	56;67;74;114;309;353;373
Q13510-2;Q13510;Q13510-3	Acid ceramidase;Acid ceramidase subunit alpha;Acid ceramidase subunit beta	ASAH1	sp|Q13510-2|ASAH1_HUMAN Isoform 2 of Acid ceramidase OS=Homo sapiens OX=9606 GN=ASAH1;sp|Q13510|ASAH1_HUMAN Acid ceramidase OS=Homo sapiens OX=9606 GN=ASAH1 PE=1 SV=5;sp|Q13510-3|ASAH1_HUMAN Isoform 3 of Acid ceramidase OS=Homo sapiens OX=9606 GN=ASAH1	3	29	29	29	60.1	60.1	60.1	46.503	0	323.31	1122	784	246	226
P49961;P49961-2;P49961-6;P49961-5;P49961-3;P49961-4	Ectonucleoside triphosphate diphosphohydrolase 1	ENTPD1	sp|P49961|ENTP1_HUMAN Ectonucleoside triphosphate diphosphohydrolase 1 OS=Homo sapiens OX=9606 GN=ENTPD1 PE=1 SV=1;sp|P49961-2|ENTP1_HUMAN Isoform 2 of Ectonucleoside triphosphate diphosphohydrolase 1 OS=Homo sapiens OX=9606 GN=ENTPD1;sp|P49961-6|ENTP1_HUM	6	25	25	25	47.1	47.1	47.1	57.964	0	323.31		585		134
P60953;P60953-1	Cell division control protein 42 homolog	CDC42	sp|P60953|CDC42_HUMAN Cell division control protein 42 homolog OS=Homo sapiens OX=9606 GN=CDC42 PE=1 SV=2;sp|P60953-1|CDC42_HUMAN Isoform 1 of Cell division control protein 42 homolog OS=Homo sapiens OX=9606 GN=CDC42	2	17	16	16	89.5	83.8	83.8	21.258	0	323.31
P06756-3;P06756;P06756-2	Integrin alpha-V;Integrin alpha-V heavy chain;Integrin alpha-V light chain	ITGAV	sp|P06756-3|ITAV_HUMAN Isoform 3 of Integrin alpha-V OS=Homo sapiens OX=9606 GN=ITGAV;sp|P06756|ITAV_HUMAN Integrin alpha-V OS=Homo sapiens OX=9606 GN=ITGAV PE=1 SV=2;sp|P06756-2|ITAV_HUMAN Isoform 2 of Integrin alpha-V OS=Homo sapiens OX=9606 GN=ITGAV	3	57	57	57	61.1	61.1	61.1	111.13	0	323.31	333;334;1747		401;634;995
Q14697-2	Neutral alpha-glucosidase AB	GANAB	sp|Q14697-2|GANAB_HUMAN Isoform 2 of Neutral alpha-glucosidase AB OS=Homo sapiens OX=9606 GN=GANAB	1	60	60	2	73.1	73.1	3.9	109.44	0	323.31
P16671;P16671-3;P16671-4;P16671-2	Platelet glycoprotein 4	CD36	sp|P16671|CD36_HUMAN Platelet glycoprotein 4 OS=Homo sapiens OX=9606 GN=CD36 PE=1 SV=2;sp|P16671-3|CD36_HUMAN Isoform 3 of Platelet glycoprotein 4 OS=Homo sapiens OX=9606 GN=CD36;sp|P16671-4|CD36_HUMAN Isoform 4 of Platelet glycoprotein 4 OS=Homo sapiens O	4	18	18	18	35.6	35.6	35.6	53.053	0	323.31
P59998;P59998-3;P59998-4	Actin-related protein 2/3 complex subunit 4	ARPC4	sp|P59998|ARPC4_HUMAN Actin-related protein 2/3 complex subunit 4 OS=Homo sapiens OX=9606 GN=ARPC4 PE=1 SV=3;sp|P59998-3|ARPC4_HUMAN Isoform 3 of Actin-related protein 2/3 complex subunit 4 OS=Homo sapiens OX=9606 GN=ARPC4;sp|P59998-4|ARPC4_HUMAN Isoform 4	3	19	19	8	77.4	77.4	36.3	19.667	0	323.31	931	634	68	149
O95571	Persulfide dioxygenase ETHE1, mitochondrial	ETHE1	sp|O95571|ETHE1_HUMAN Persulfide dioxygenase ETHE1, mitochondrial OS=Homo sapiens OX=9606 GN=ETHE1 PE=1 SV=2	1	13	13	13	77.6	77.6	77.6	27.873	0	323.31		91		226
P63000;P63000-2;P60763	Ras-related C3 botulinum toxin substrate 1;Ras-related C3 botulinum toxin substrate 3	RAC1;RAC3	sp|P63000|RAC1_HUMAN Ras-related C3 botulinum toxin substrate 1 OS=Homo sapiens OX=9606 GN=RAC1 PE=1 SV=1;sp|P63000-2|RAC1_HUMAN Isoform B of Ras-related C3 botulinum toxin substrate 1 OS=Homo sapiens OX=9606 GN=RAC1;sp|P60763|RAC3_HUMAN Ras-related C3 bot	3	14	13	7	70.8	65.1	43.2	21.45	0	222.8		702		145
O60313-2;O60313-10;O60313;O60313-9;O60313-11;O60313-13	Dynamin-like 120 kDa protein, mitochondrial;Dynamin-like 120 kDa protein, form S1	OPA1	sp|O60313-2|OPA1_HUMAN Isoform 2 of Dynamin-like 120 kDa protein, mitochondrial OS=Homo sapiens OX=9606 GN=OPA1;sp|O60313-10|OPA1_HUMAN Isoform 4 of Dynamin-like 120 kDa protein, mitochondrial OS=Homo sapiens OX=9606 GN=OPA1;sp|O60313|OPA1_HUMAN Dynamin-li	6	78	78	78	70.5	70.5	70.5	115.88	0	323.31	132;1684		491;636
Q99714;Q99714-2	3-hydroxyacyl-CoA dehydrogenase type-2	HSD17B10	sp|Q99714|HCD2_HUMAN 3-hydroxyacyl-CoA dehydrogenase type-2 OS=Homo sapiens OX=9606 GN=HSD17B10 PE=1 SV=3;sp|Q99714-2|HCD2_HUMAN Isoform 2 of 3-hydroxyacyl-CoA dehydrogenase type-2 OS=Homo sapiens OX=9606 GN=HSD17B10	2	23	23	23	93.5	93.5	93.5	26.923	0	323.31	1396;2166	887	72;247	136
Q9Y277	Voltage-dependent anion-selective channel protein 3	VDAC3	sp|Q9Y277|VDAC3_HUMAN Voltage-dependent anion-selective channel protein 3 OS=Homo sapiens OX=9606 GN=VDAC3 PE=1 SV=1	1	25	25	4	72.8	72.8	10.2	30.658	0	323.31	1570;1571;1572;1573;1574		106;185;215;238;239
P63092;P63092-4;Q5JWF2;P38405;P38405-2	Guanine nucleotide-binding protein G(s) subunit alpha isoforms short;Guanine nucleotide-binding protein G(s) subunit alpha isoforms XLas	GNAS	sp|P63092|GNAS2_HUMAN Guanine nucleotide-binding protein G(s) subunit alpha isoforms short OS=Homo sapiens OX=9606 GN=GNAS PE=1 SV=1;sp|P63092-4|GNAS2_HUMAN Isoform 4 of Guanine nucleotide-binding protein G(s) subunit alpha isoforms short OS=Homo sapiens O	5	27	25	1	65.2	61.2	5.1	45.664	0	323.31	994;995		66;69
Q6PI48	Aspartate--tRNA ligase, mitochondrial	DARS2	sp|Q6PI48|SYDM_HUMAN Aspartate--tRNA ligase, mitochondrial OS=Homo sapiens OX=9606 GN=DARS2 PE=1 SV=1	1	41	41	41	67.4	67.4	67.4	73.562	0	323.31	1235;1236	829	532;534	430
P06753-2;P06753-3;P06753-5;P06753-4;P06753-7	Tropomyosin alpha-3 chain	TPM3	sp|P06753-2|TPM3_HUMAN Isoform 2 of Tropomyosin alpha-3 chain OS=Homo sapiens OX=9606 GN=TPM3;sp|P06753-3|TPM3_HUMAN Isoform 3 of Tropomyosin alpha-3 chain OS=Homo sapiens OX=9606 GN=TPM3;sp|P06753-5|TPM3_HUMAN Isoform 5 of Tropomyosin alpha-3 chain OS=Hom	5	33	33	2	81.9	81.9	8.9	29.032	0	323.31		200		105
P05362	Intercellular adhesion molecule 1	ICAM1	sp|P05362|ICAM1_HUMAN Intercellular adhesion molecule 1 OS=Homo sapiens OX=9606 GN=ICAM1 PE=1 SV=2	1	28	28	28	45.5	45.5	45.5	57.825	0	323.31	309;1741		232;343
P49419-2;P49419;P49419-4	Alpha-aminoadipic semialdehyde dehydrogenase	ALDH7A1	sp|P49419-2|AL7A1_HUMAN Isoform 2 of Alpha-aminoadipic semialdehyde dehydrogenase OS=Homo sapiens OX=9606 GN=ALDH7A1;sp|P49419|AL7A1_HUMAN Alpha-aminoadipic semialdehyde dehydrogenase OS=Homo sapiens OX=9606 GN=ALDH7A1 PE=1 SV=5;sp|P49419-4|AL7A1_HUMAN Iso	3	32	32	32	71.2	71.2	71.2	55.366	0	323.31	851		28
P53007	Tricarboxylate transport protein, mitochondrial	SLC25A1	sp|P53007|TXTP_HUMAN Tricarboxylate transport protein, mitochondrial OS=Homo sapiens OX=9606 GN=SLC25A1 PE=1 SV=2	1	16	16	16	55	55	55	34.012	0	323.31	891	605;606;607	110	104;112;218
Q9P0S9	Transmembrane protein 14C	TMEM14C	sp|Q9P0S9|TM14C_HUMAN Transmembrane protein 14C OS=Homo sapiens OX=9606 GN=TMEM14C PE=1 SV=1	1	8	8	8	100	100	100	11.564	0	323.31		919;920		76;78
Q96RQ3	Methylcrotonoyl-CoA carboxylase subunit alpha, mitochondrial	MCCC1	sp|Q96RQ3|MCCA_HUMAN Methylcrotonoyl-CoA carboxylase subunit alpha, mitochondrial OS=Homo sapiens OX=9606 GN=MCCC1 PE=1 SV=3	1	40	40	40	64.4	64.4	64.4	80.472	0	323.31
Q9NX63	MICOS complex subunit MIC19	CHCHD3	sp|Q9NX63|MIC19_HUMAN MICOS complex subunit MIC19 OS=Homo sapiens OX=9606 GN=CHCHD3 PE=1 SV=1	1	20	20	20	62.1	62.1	62.1	26.152	0	269.01
Q9Y4D7;Q9Y4D7-2	Plexin-D1	PLXND1	sp|Q9Y4D7|PLXD1_HUMAN Plexin-D1 OS=Homo sapiens OX=9606 GN=PLXND1 PE=1 SV=3;sp|Q9Y4D7-2|PLXD1_HUMAN Isoform 2 of Plexin-D1 OS=Homo sapiens OX=9606 GN=PLXND1	2	86	84	84	55	54.3	54.3	212	0	323.31	2235		524
P11234;P11234-2;P11234-3	Ras-related protein Ral-B	RALB	sp|P11234|RALB_HUMAN Ras-related protein Ral-B OS=Homo sapiens OX=9606 GN=RALB PE=1 SV=1;sp|P11234-2|RALB_HUMAN Isoform 2 of Ras-related protein Ral-B OS=Homo sapiens OX=9606 GN=RALB;sp|P11234-3|RALB_HUMAN Isoform 3 of Ras-related protein Ral-B OS=Homo sap	3	21	21	8	74.8	74.8	33.5	23.408	0	323.31	1789		63
Q9NVI7-2;Q9NVI7;Q9NVI7-3;Q5T9A4-2	ATPase family AAA domain-containing protein 3A	ATAD3A	sp|Q9NVI7-2|ATD3A_HUMAN Isoform 2 of ATPase family AAA domain-containing protein 3A OS=Homo sapiens OX=9606 GN=ATAD3A;sp|Q9NVI7|ATD3A_HUMAN ATPase family AAA domain-containing protein 3A OS=Homo sapiens OX=9606 GN=ATAD3A PE=1 SV=2;sp|Q9NVI7-3|ATD3A_HUMAN I	4	47	47	15	70.8	70.8	33.1	66.217	0	323.31
P10412;Q02539;P22492	Histone H1.4	HIST1H1E	sp|P10412|H14_HUMAN Histone H1.4 OS=Homo sapiens OX=9606 GN=H1-4 PE=1 SV=2	3	14	12	3	38.8	27.9	9.6	21.865	0	250.35	448;449		76;77
P23396;P23396-2	40S ribosomal protein S3	RPS3	sp|P23396|RS3_HUMAN 40S ribosomal protein S3 OS=Homo sapiens OX=9606 GN=RPS3 PE=1 SV=2;sp|P23396-2|RS3_HUMAN Isoform 2 of 40S ribosomal protein S3 OS=Homo sapiens OX=9606 GN=RPS3	2	28	28	28	82.3	82.3	82.3	26.688	0	323.31		396		157
Q9Y305;Q9Y305-2;Q9Y305-3	Acyl-coenzyme A thioesterase 9, mitochondrial	ACOT9	sp|Q9Y305|ACOT9_HUMAN Acyl-coenzyme A thioesterase 9, mitochondrial OS=Homo sapiens OX=9606 GN=ACOT9 PE=1 SV=2;sp|Q9Y305-2|ACOT9_HUMAN Isoform 2 of Acyl-coenzyme A thioesterase 9, mitochondrial OS=Homo sapiens OX=9606 GN=ACOT9;sp|Q9Y305-3|ACOT9_HUMAN Isofo	3	36	36	2	68.1	68.1	2.5	49.901	0	323.31
P04075;P04075-2	Fructose-bisphosphate aldolase A	ALDOA	sp|P04075|ALDOA_HUMAN Fructose-bisphosphate aldolase A OS=Homo sapiens OX=9606 GN=ALDOA PE=1 SV=2;sp|P04075-2|ALDOA_HUMAN Isoform 2 of Fructose-bisphosphate aldolase A OS=Homo sapiens OX=9606 GN=ALDOA	2	37	37	33	95.6	95.6	81.6	39.42	0	323.31	245;246;1719;1720	136;137	120;179;180;181	165;251
P49821-2;P49821	NADH dehydrogenase [ubiquinone] flavoprotein 1, mitochondrial	NDUFV1	sp|P49821-2|NDUV1_HUMAN Isoform 2 of NADH dehydrogenase [ubiquinone] flavoprotein 1, mitochondrial OS=Homo sapiens OX=9606 GN=NDUFV1;sp|P49821|NDUV1_HUMAN NADH dehydrogenase [ubiquinone] flavoprotein 1, mitochondrial OS=Homo sapiens OX=9606 GN=NDUFV1 PE=1	2	32	32	32	73.4	73.4	73.4	49.867	0	323.31
P55072	Transitional endoplasmic reticulum ATPase	VCP	sp|P55072|TERA_HUMAN Transitional endoplasmic reticulum ATPase OS=Homo sapiens OX=9606 GN=VCP PE=1 SV=4	1	64	64	64	77.8	77.8	77.8	89.321	0	323.31	909;910	618	270;680	550
P00338;P00338-3;P00338-4;P00338-5;P00338-2;Q6ZMR3	L-lactate dehydrogenase A chain	LDHA	sp|P00338|LDHA_HUMAN L-lactate dehydrogenase A chain OS=Homo sapiens OX=9606 GN=LDHA PE=1 SV=2;sp|P00338-3|LDHA_HUMAN Isoform 3 of L-lactate dehydrogenase A chain OS=Homo sapiens OX=9606 GN=LDHA;sp|P00338-4|LDHA_HUMAN Isoform 4 of L-lactate dehydrogenase A	6	36	36	35	91	91	91	36.688	0	323.31	201;202;203		88;138;298
P61586	Transforming protein RhoA	RHOA	sp|P61586|RHOA_HUMAN Transforming protein RhoA OS=Homo sapiens OX=9606 GN=RHOA PE=1 SV=1	1	17	17	7	80.3	80.3	38.3	21.768	0	323.31	368;369	667	94;117	157
P08574	Cytochrome c1, heme protein, mitochondrial	CYC1	sp|P08574|CY1_HUMAN Cytochrome c1, heme protein, mitochondrial OS=Homo sapiens OX=9606 GN=CYC1 PE=1 SV=3	1	15	15	15	53.5	53.5	53.5	35.422	0	323.31	381;382;1757	241;242	155;181;190	164;166
P20020-6;P20020;P20020-4;P20020-1;P20020-5;P20020-2	Plasma membrane calcium-transporting ATPase 1	ATP2B1	sp|P20020-6|AT2B1_HUMAN Isoform K of Plasma membrane calcium-transporting ATPase 1 OS=Homo sapiens OX=9606 GN=ATP2B1;sp|P20020|AT2B1_HUMAN Plasma membrane calcium-transporting ATPase 1 OS=Homo sapiens OX=9606 GN=ATP2B1 PE=1 SV=4;sp|P20020-4|AT2B1_HUMAN Iso	6	64	43	39	50.6	36.7	33.6	130.62	0	323.31	552;553;554	372;373;374;375	22;281;977	466;482;706;814
P50395;P50395-2	Rab GDP dissociation inhibitor beta	GDI2	sp|P50395|GDIB_HUMAN Rab GDP dissociation inhibitor beta OS=Homo sapiens OX=9606 GN=GDI2 PE=1 SV=2;sp|P50395-2|GDIB_HUMAN Isoform 2 of Rab GDP dissociation inhibitor beta OS=Homo sapiens OX=9606 GN=GDI2	2	54	54	42	88.5	88.5	74.6	50.663	0	323.31	865;1922	587	261;262	434
P53597	Succinyl-CoA ligase [ADP/GDP-forming] subunit alpha, mitochondrial	SUCLG1	sp|P53597|SUCA_HUMAN Succinate--CoA ligase [ADP/GDP-forming] subunit alpha, mitochondrial OS=Homo sapiens OX=9606 GN=SUCLG1 PE=1 SV=4	1	20	20	20	42.5	42.5	42.5	36.249	0	323.31	892	608	102	186
Q96CM8-3;Q96CM8;Q96CM8-2;Q96CM8-4	Acyl-CoA synthetase family member 2, mitochondrial	ACSF2	sp|Q96CM8-3|ACSF2_HUMAN Isoform 3 of Medium-chain acyl-CoA ligase ACSF2, mitochondrial OS=Homo sapiens OX=9606 GN=ACSF2;sp|Q96CM8|ACSF2_HUMAN Medium-chain acyl-CoA ligase ACSF2, mitochondrial OS=Homo sapiens OX=9606 GN=ACSF2 PE=1 SV=2;sp|Q96CM8-2|ACSF2_HUM	4	31	31	31	55.8	55.8	55.8	66.798	0	323.31
P05165;P05165-2;P05165-3	Propionyl-CoA carboxylase alpha chain, mitochondrial	PCCA	sp|P05165|PCCA_HUMAN Propionyl-CoA carboxylase alpha chain, mitochondrial OS=Homo sapiens OX=9606 GN=PCCA PE=1 SV=4;sp|P05165-2|PCCA_HUMAN Isoform 2 of Propionyl-CoA carboxylase alpha chain, mitochondrial OS=Homo sapiens OX=9606 GN=PCCA;sp|P05165-3|PCCA_HU	3	52	52	52	74.2	74.2	74.2	80.058	0	323.31	1739		319
P01889	HLA class I histocompatibility antigen, B-7 alpha chain	HLA-B	sp|P01889|HLAB_HUMAN HLA class I histocompatibility antigen, B alpha chain OS=Homo sapiens OX=9606 GN=HLA-B PE=1 SV=3	1	27	27	18	65.7	65.7	45	40.46	0	323.31	1715;1716		248;250
Q96BY6;Q96BY6-3;Q96BY6-2	Dedicator of cytokinesis protein 10	DOCK10	sp|Q96BY6|DOC10_HUMAN Dedicator of cytokinesis protein 10 OS=Homo sapiens OX=9606 GN=DOCK10 PE=1 SV=3;sp|Q96BY6-3|DOC10_HUMAN Isoform 3 of Dedicator of cytokinesis protein 10 OS=Homo sapiens OX=9606 GN=DOCK10	3	116	116	113	64.1	64.1	62.9	249.53	0	323.31	1346;1347;1348;1349		1119;1403;1404;1640
Q9HCC0;Q9HCC0-2	Methylcrotonoyl-CoA carboxylase beta chain, mitochondrial	MCCC2	sp|Q9HCC0|MCCB_HUMAN Methylcrotonoyl-CoA carboxylase beta chain, mitochondrial OS=Homo sapiens OX=9606 GN=MCCC2 PE=1 SV=1;sp|Q9HCC0-2|MCCB_HUMAN Isoform 2 of Methylcrotonoyl-CoA carboxylase beta chain, mitochondrial OS=Homo sapiens OX=9606 GN=MCCC2	2	42	42	42	79	79	79	61.332	0	323.31	1469;1470;1471;2192;2193	909	102;107;111;372;373	408
O94804	Serine/threonine-protein kinase 10	STK10	sp|O94804|STK10_HUMAN Serine/threonine-protein kinase 10 OS=Homo sapiens OX=9606 GN=STK10 PE=1 SV=1	1	59	59	56	55.6	55.6	53.3	112.13	0	323.31	168;169;170	84;85	400;402;828	558;594
P84095	Rho-related GTP-binding protein RhoG	RHOG	sp|P84095|RHOG_HUMAN Rho-related GTP-binding protein RhoG OS=Homo sapiens OX=9606 GN=RHOG PE=1 SV=1	1	17	17	16	85.3	85.3	79.6	21.308	0	323.31
O95202;O95202-2;O95202-3	LETM1 and EF-hand domain-containing protein 1, mitochondrial	LETM1	sp|O95202|LETM1_HUMAN Mitochondrial proton/calcium exchanger protein OS=Homo sapiens OX=9606 GN=LETM1 PE=1 SV=1	3	48	48	48	62.8	62.8	62.8	83.353	0	323.31	181;182;183		234;639;646
P27824-2;P27824;P27824-3	Calnexin	CANX	sp|P27824-2|CALX_HUMAN Isoform 2 of Calnexin OS=Homo sapiens OX=9606 GN=CANX;sp|P27824|CALX_HUMAN Calnexin OS=Homo sapiens OX=9606 GN=CANX PE=1 SV=2;sp|P27824-3|CALX_HUMAN Isoform 3 of Calnexin OS=Homo sapiens OX=9606 GN=CANX	3	38	38	37	51.7	51.7	50.7	71.502	0	323.31	666		191
Q9P2R7-2;Q9P2R7	Succinyl-CoA ligase [ADP-forming] subunit beta, mitochondrial	SUCLA2	sp|Q9P2R7-2|SUCB1_HUMAN Isoform 2 of Succinate--CoA ligase [ADP-forming] subunit beta, mitochondrial OS=Homo sapiens OX=9606 GN=SUCLA2;sp|Q9P2R7|SUCB1_HUMAN Succinate--CoA ligase [ADP-forming] subunit beta, mitochondrial OS=Homo sapiens OX=9606 GN=SUCLA2 P	2	30	30	30	66.7	66.7	66.7	48.039	0	323.31	1524;1525		236;295
P18084	Integrin beta-5	ITGB5	sp|P18084|ITB5_HUMAN Integrin beta-5 OS=Homo sapiens OX=9606 GN=ITGB5 PE=1 SV=1	1	40	40	40	60.2	60.2	60.2	88.053	0	323.31	540		73
Q14699;Q52LD8	Raftlin	RFTN1	sp|Q14699|RFTN1_HUMAN Raftlin OS=Homo sapiens OX=9606 GN=RFTN1 PE=1 SV=4	2	37	37	37	78	78	78	63.145	0	323.31	1143;1144;1145;2018;2019		164;170;182;307;309
Q10713;Q10713-2	Mitochondrial-processing peptidase subunit alpha	PMPCA	sp|Q10713|MPPA_HUMAN Mitochondrial-processing peptidase subunit alpha OS=Homo sapiens OX=9606 GN=PMPCA PE=1 SV=2;sp|Q10713-2|MPPA_HUMAN Isoform 2 of Mitochondrial-processing peptidase subunit alpha OS=Homo sapiens OX=9606 GN=PMPCA	2	32	32	32	67	67	67	58.252	0	323.31	1995		189
O15031	Plexin-B2	PLXNB2	sp|O15031|PLXB2_HUMAN Plexin-B2 OS=Homo sapiens OX=9606 GN=PLXNB2 PE=1 SV=3	1	90	90	88	63.4	63.4	62.7	205.12	0	323.31	98	48	147	1762
O95299;O95299-2	NADH dehydrogenase [ubiquinone] 1 alpha subcomplex subunit 10, mitochondrial	NDUFA10	sp|O95299|NDUAA_HUMAN NADH dehydrogenase [ubiquinone] 1 alpha subcomplex subunit 10, mitochondrial OS=Homo sapiens OX=9606 GN=NDUFA10 PE=1 SV=1;sp|O95299-2|NDUAA_HUMAN Isoform 2 of NADH dehydrogenase [ubiquinone] 1 alpha subcomplex subunit 10, mitochondria	2	24	24	24	65.9	65.9	65.9	40.75	0	323.31	184		109
O75923-5;O75923-7;O75923-11;O75923-13;O75923-3;O75923-6;O75923-9;O75923-12;O75923-15	Dysferlin	DYSF	sp|O75923-5|DYSF_HUMAN Isoform 5 of Dysferlin OS=Homo sapiens OX=9606 GN=DYSF;sp|O75923-7|DYSF_HUMAN Isoform 7 of Dysferlin OS=Homo sapiens OX=9606 GN=DYSF;sp|O75923-11|DYSF_HUMAN Isoform 11 of Dysferlin OS=Homo sapiens OX=9606 GN=DYSF;sp|O75923-13|DYSF_HU	9	108	107	1	66.1	65.4	1.5	239.26	0	323.31	163;1696		194;671
Q13492-2;Q13492-5;Q13492;Q13492-3;Q13492-4;O60641-3;O60641-4;O60641	Phosphatidylinositol-binding clathrin assembly protein	PICALM	sp|Q13492-2|PICAL_HUMAN Isoform 2 of Phosphatidylinositol-binding clathrin assembly protein OS=Homo sapiens OX=9606 GN=PICALM;sp|Q13492-5|PICAL_HUMAN Isoform 5 of Phosphatidylinositol-binding clathrin assembly protein OS=Homo sapiens OX=9606 GN=PICALM;sp|Q	8	37	37	37	59.8	59.8	59.8	68.763	0	323.31	1121;2004	782	269;555	86
P51991	Heterogeneous nuclear ribonucleoprotein A3	HNRNPA3	sp|P51991|ROA3_HUMAN Heterogeneous nuclear ribonucleoprotein A3 OS=Homo sapiens OX=9606 GN=HNRNPA3 PE=1 SV=2	1	31	31	4	57.7	57.7	8.5	39.594	0	323.31	886	601	192	1
O75947;O75947-2	ATP synthase subunit d, mitochondrial	ATP5H	sp|O75947|ATP5H_HUMAN ATP synthase subunit d, mitochondrial OS=Homo sapiens OX=9606 GN=ATP5PD PE=1 SV=3;sp|O75947-2|ATP5H_HUMAN Isoform 2 of ATP synthase subunit d, mitochondrial OS=Homo sapiens OX=9606 GN=ATP5PD	2	19	19	19	85.7	85.7	85.7	18.491	0	299.47
P21397;P21397-2	Amine oxidase [flavin-containing] A	MAOA	sp|P21397|AOFA_HUMAN Amine oxidase [flavin-containing] A OS=Homo sapiens OX=9606 GN=MAOA PE=1 SV=1;sp|P21397-2|AOFA_HUMAN Isoform 2 of Amine oxidase [flavin-containing] A OS=Homo sapiens OX=9606 GN=MAOA	2	35	35	33	73.4	73.4	71.3	59.681	0	323.31	578		212
Q12931-2;Q12931	Heat shock protein 75 kDa, mitochondrial	TRAP1	sp|Q12931-2|TRAP1_HUMAN Isoform 2 of Heat shock protein 75 kDa, mitochondrial OS=Homo sapiens OX=9606 GN=TRAP1;sp|Q12931|TRAP1_HUMAN Heat shock protein 75 kDa, mitochondrial OS=Homo sapiens OX=9606 GN=TRAP1 PE=1 SV=3	2	43	43	43	64.2	64.2	64.2	74.267	0	323.31	1098		235
P04843	Dolichyl-diphosphooligosaccharide--protein glycosyltransferase subunit 1	RPN1	sp|P04843|RPN1_HUMAN Dolichyl-diphosphooligosaccharide--protein glycosyltransferase subunit 1 OS=Homo sapiens OX=9606 GN=RPN1 PE=1 SV=1	1	46	46	46	75.9	75.9	75.9	68.569	0	323.31
P56134;P56134-3	ATP synthase subunit f, mitochondrial	ATP5J2	sp|P56134|ATPK_HUMAN ATP synthase subunit f, mitochondrial OS=Homo sapiens OX=9606 GN=ATP5MF PE=1 SV=3;sp|P56134-3|ATPK_HUMAN Isoform 3 of ATP synthase subunit f, mitochondrial OS=Homo sapiens OX=9606 GN=ATP5MF	2	7	7	3	77.7	77.7	17	10.918	0	164.21		629		32
P00387-2;P00387;P00387-3	NADH-cytochrome b5 reductase 3;NADH-cytochrome b5 reductase 3 membrane-bound form;NADH-cytochrome b5 reductase 3 soluble form	CYB5R3	sp|P00387-2|NB5R3_HUMAN Isoform 2 of NADH-cytochrome b5 reductase 3 OS=Homo sapiens OX=9606 GN=CYB5R3;sp|P00387|NB5R3_HUMAN NADH-cytochrome b5 reductase 3 OS=Homo sapiens OX=9606 GN=CYB5R3 PE=1 SV=3;sp|P00387-3|NB5R3_HUMAN Isoform 3 of NADH-cytochrome b5 r	3	22	22	22	86.7	86.7	86.7	31.628	0	323.31		107		154
O95563	Mitochondrial pyruvate carrier 2	MPC2	sp|O95563|MPC2_HUMAN Mitochondrial pyruvate carrier 2 OS=Homo sapiens OX=9606 GN=MPC2 PE=1 SV=1	1	11	11	11	84.3	84.3	84.3	14.279	0	323.31		90		23
O94826	Mitochondrial import receptor subunit TOM70	TOMM70A	sp|O94826|TOM70_HUMAN Mitochondrial import receptor subunit TOM70 OS=Homo sapiens OX=9606 GN=TOMM70 PE=1 SV=1	1	43	43	43	75.8	75.8	75.8	67.454	0	323.31	171;1698;1699;1700;1701		379;380;381;382;391
Q6PIU2;Q6PIU2-2	Neutral cholesterol ester hydrolase 1	NCEH1	sp|Q6PIU2|NCEH1_HUMAN Neutral cholesterol ester hydrolase 1 OS=Homo sapiens OX=9606 GN=NCEH1 PE=1 SV=3;sp|Q6PIU2-2|NCEH1_HUMAN Isoform 2 of Neutral cholesterol ester hydrolase 1 OS=Homo sapiens OX=9606 GN=NCEH1	2	23	23	9	75.5	75.5	28.4	45.807	0	323.31	1237		309
Q9H223;Q9NZN4-2	EH domain-containing protein 4	EHD4	sp|Q9H223|EHD4_HUMAN EH domain-containing protein 4 OS=Homo sapiens OX=9606 GN=EHD4 PE=1 SV=1	2	45	45	36	83.4	83.4	76	61.174	0	323.31	1441;2179;2180;2181		402;410;413;462
P47985;P0C7P4	Cytochrome b-c1 complex subunit Rieske, mitochondrial;Cytochrome b-c1 complex subunit 11;Putative cytochrome b-c1 complex subunit Rieske-like protein 1	UQCRFS1;UQCRFS1P1	sp|P47985|UCRI_HUMAN Cytochrome b-c1 complex subunit Rieske, mitochondrial OS=Homo sapiens OX=9606 GN=UQCRFS1 PE=1 SV=2;sp|P0C7P4|UCRIL_HUMAN Putative cytochrome b-c1 complex subunit Rieske-like protein 1 OS=Homo sapiens OX=9606 GN=UQCRFS1P1 PE=5 SV=1	2	18	18	18	61.3	61.3	61.3	29.668	0	323.31	833	571	131	270
Q9UIJ7;Q9UIJ7-3;Q9UIJ7-2	GTP:AMP phosphotransferase AK3, mitochondrial	AK3	sp|Q9UIJ7|KAD3_HUMAN GTP:AMP phosphotransferase AK3, mitochondrial OS=Homo sapiens OX=9606 GN=AK3 PE=1 SV=4;sp|Q9UIJ7-3|KAD3_HUMAN Isoform 3 of GTP:AMP phosphotransferase AK3, mitochondrial OS=Homo sapiens OX=9606 GN=AK3;sp|Q9UIJ7-2|KAD3_HUMAN Isoform 2 of	3	25	25	25	86.3	86.3	86.3	25.565	0	323.31
Q99572;Q99572-8;Q99572-4;Q99572-6;Q99572-2;Q99572-5;Q99572-3;Q99572-7	P2X purinoceptor 7	P2RX7	sp|Q99572|P2RX7_HUMAN P2X purinoceptor 7 OS=Homo sapiens OX=9606 GN=P2RX7 PE=1 SV=4;sp|Q99572-8|P2RX7_HUMAN Isoform H of P2X purinoceptor 7 OS=Homo sapiens OX=9606 GN=P2RX7;sp|Q99572-4|P2RX7_HUMAN Isoform D of P2X purinoceptor 7 OS=Homo sapiens OX=9606 GN=	8	33	33	33	46.1	46.1	46.1	68.584	0	323.31	1391		78
O00186;REV__Q2LD37-6;REV__Q2LD37-7;REV__Q2LD37-4;REV__Q2LD37	Syntaxin-binding protein 3	STXBP3	sp|O00186|STXB3_HUMAN Syntaxin-binding protein 3 OS=Homo sapiens OX=9606 GN=STXBP3 PE=1 SV=2	5	49	49	49	75.8	75.8	75.8	67.764	0	323.31	58;59;1656	39	416;500;506	51
P07195	L-lactate dehydrogenase B chain	LDHB	sp|P07195|LDHB_HUMAN L-lactate dehydrogenase B chain OS=Homo sapiens OX=9606 GN=LDHB PE=1 SV=2	1	31	30	30	74.3	74.3	74.3	36.638	0	323.31	335;336	201;202	21;89	63;64
P13498	Cytochrome b-245 light chain	CYBA	sp|P13498|CY24A_HUMAN Cytochrome b-245 light chain OS=Homo sapiens OX=9606 GN=CYBA PE=1 SV=3	1	7	7	7	38.5	38.5	38.5	21.012	0	40.668
Q04837	Single-stranded DNA-binding protein, mitochondrial	SSBP1	sp|Q04837|SSBP_HUMAN Single-stranded DNA-binding protein, mitochondrial OS=Homo sapiens OX=9606 GN=SSBP1 PE=1 SV=1	1	16	16	16	72.3	72.3	72.3	17.259	0	323.31	1072;1073	772	62;123	64
P21912	Succinate dehydrogenase [ubiquinone] iron-sulfur subunit, mitochondrial	SDHB	sp|P21912|SDHB_HUMAN Succinate dehydrogenase [ubiquinone] iron-sulfur subunit, mitochondrial OS=Homo sapiens OX=9606 GN=SDHB PE=1 SV=3	1	21	21	21	55.7	55.7	55.7	31.629	0	323.31	592		106
Q96C19;Q9BUP0-2;Q9BUP0	EF-hand domain-containing protein D2	EFHD2	sp|Q96C19|EFHD2_HUMAN EF-hand domain-containing protein D2 OS=Homo sapiens OX=9606 GN=EFHD2 PE=1 SV=1	3	33	33	33	85.4	85.4	85.4	26.697	0	323.31	1350		31
P15121;C9JRZ8;C9JRZ8-2	Aldose reductase	AKR1B1	sp|P15121|ALDR_HUMAN Aldo-keto reductase family 1 member B1 OS=Homo sapiens OX=9606 GN=AKR1B1 PE=1 SV=3	3	25	25	25	84.8	84.8	84.8	35.853	0	323.31
O00571;O00571-2;Q9NQI0-3;Q9NQI0-2;Q9NQI0-4;Q9NQI0	ATP-dependent RNA helicase DDX3X	DDX3X	sp|O00571|DDX3X_HUMAN ATP-dependent RNA helicase DDX3X OS=Homo sapiens OX=9606 GN=DDX3X PE=1 SV=3;sp|O00571-2|DDX3X_HUMAN Isoform 2 of ATP-dependent RNA helicase DDX3X OS=Homo sapiens OX=9606 GN=DDX3X	6	45	45	14	65	65	27.5	73.243	0	323.31
P02786;Q9UP52-2;Q9UP52-3;Q9UP52	Transferrin receptor protein 1;Transferrin receptor protein 1, serum form	TFRC	sp|P02786|TFR1_HUMAN Transferrin receptor protein 1 OS=Homo sapiens OX=9606 GN=TFRC PE=1 SV=2	4	42	42	42	55.9	55.9	55.9	84.87	0	323.31	235		206
P51572;P51572-2	B-cell receptor-associated protein 31	BCAP31	sp|P51572|BAP31_HUMAN B-cell receptor-associated protein 31 OS=Homo sapiens OX=9606 GN=BCAP31 PE=1 SV=3;sp|P51572-2|BAP31_HUMAN Isoform 2 of B-cell receptor-associated protein 31 OS=Homo sapiens OX=9606 GN=BCAP31	2	24	24	24	56.5	56.5	56.5	27.991	0	323.31	875	595;596	172	151;241
O43837;O43837-2;O43837-3	Isocitrate dehydrogenase [NAD] subunit beta, mitochondrial	IDH3B	sp|O43837|IDH3B_HUMAN Isocitrate dehydrogenase [NAD] subunit beta, mitochondrial OS=Homo sapiens OX=9606 GN=IDH3B PE=1 SV=2;sp|O43837-2|IDH3B_HUMAN Isoform A of Isocitrate dehydrogenase [NAD] subunit beta, mitochondrial OS=Homo sapiens OX=9606 GN=IDH3B	3	28	28	28	60.5	60.5	60.5	42.183	0	323.31
P29401;P29401-2	Transketolase	TKT	sp|P29401|TKT_HUMAN Transketolase OS=Homo sapiens OX=9606 GN=TKT PE=1 SV=3;sp|P29401-2|TKT_HUMAN Isoform 2 of Transketolase OS=Homo sapiens OX=9606 GN=TKT	2	41	41	41	83.6	83.6	83.6	67.877	0	323.31	677;678	438;439	411;482	199;604
P09543-2;P09543	2,3-cyclic-nucleotide 3-phosphodiesterase	CNP	sp|P09543-2|CN37_HUMAN Isoform CNPI of 2,3-cyclic-nucleotide 3-phosphodiesterase OS=Homo sapiens OX=9606 GN=CNP;sp|P09543|CN37_HUMAN 2,3-cyclic-nucleotide 3-phosphodiesterase OS=Homo sapiens OX=9606 GN=CNP PE=1 SV=2	2	43	43	43	79.1	79.1	79.1	45.098	0	323.31
Q14847;Q14847-2;Q14847-3	LIM and SH3 domain protein 1	LASP1	sp|Q14847|LASP1_HUMAN LIM and SH3 domain protein 1 OS=Homo sapiens OX=9606 GN=LASP1 PE=1 SV=2;sp|Q14847-2|LASP1_HUMAN Isoform 2 of LIM and SH3 domain protein 1 OS=Homo sapiens OX=9606 GN=LASP1;sp|Q14847-3|LASP1_HUMAN Isoform 3 of LIM and SH3 domain protein	3	21	21	19	67	67	61.7	29.717	0	323.31		794;795		64;131
P08754	Guanine nucleotide-binding protein G(k) subunit alpha	GNAI3	sp|P08754|GNAI3_HUMAN Guanine nucleotide-binding protein G(i) subunit alpha OS=Homo sapiens OX=9606 GN=GNAI3 PE=1 SV=3	1	47	31	30	79.4	65.3	61.9	40.532	0	323.31	291;292;420;421;422		76;256;294;346;347
P62136;P62136-2;P62136-3	Serine/threonine-protein phosphatase PP1-alpha catalytic subunit	PPP1CA	sp|P62136|PP1A_HUMAN Serine/threonine-protein phosphatase PP1-alpha catalytic subunit OS=Homo sapiens OX=9606 GN=PPP1CA PE=1 SV=1;sp|P62136-2|PP1A_HUMAN Isoform 2 of Serine/threonine-protein phosphatase PP1-alpha catalytic subunit OS=Homo sapiens OX=9606 G	3	28	28	9	90	90	38.8	37.512	0	323.31		503		183
P04083	Annexin A1	ANXA1	sp|P04083|ANXA1_HUMAN Annexin A1 OS=Homo sapiens OX=9606 GN=ANXA1 PE=1 SV=2	1	34	34	34	75.1	75.1	75.1	38.714	0	323.31
P21281;P15313	V-type proton ATPase subunit B, brain isoform	ATP6V1B2	sp|P21281|VATB2_HUMAN V-type proton ATPase subunit B, brain isoform OS=Homo sapiens OX=9606 GN=ATP6V1B2 PE=1 SV=3	2	40	40	40	89	89	89	56.5	0	323.31	563;564;565;566;567;568;1822		11;54;133;251;256;345;350
O00159-3;O00159	Unconventional myosin-Ic	MYO1C	sp|O00159-3|MYO1C_HUMAN Isoform 3 of Unconventional myosin-Ic OS=Homo sapiens OX=9606 GN=MYO1C;sp|O00159|MYO1C_HUMAN Unconventional myosin-Ic OS=Homo sapiens OX=9606 GN=MYO1C PE=1 SV=4	2	73	73	1	68.2	68.2	1	119.63	0	323.31	49		1031
Q15907;Q15907-2	Ras-related protein Rab-11B	RAB11B	sp|Q15907|RB11B_HUMAN Ras-related protein Rab-11B OS=Homo sapiens OX=9606 GN=RAB11B PE=1 SV=4;sp|Q15907-2|RB11B_HUMAN Isoform 2 of Ras-related protein Rab-11B OS=Homo sapiens OX=9606 GN=RAB11B	2	22	22	4	68.8	68.8	15.6	24.488	0	323.31
Q96KP4;Q96KP4-2	Cytosolic non-specific dipeptidase	CNDP2	sp|Q96KP4|CNDP2_HUMAN Cytosolic non-specific dipeptidase OS=Homo sapiens OX=9606 GN=CNDP2 PE=1 SV=2;sp|Q96KP4-2|CNDP2_HUMAN Isoform 2 of Cytosolic non-specific dipeptidase OS=Homo sapiens OX=9606 GN=CNDP2	2	40	40	40	85.3	85.3	85.3	52.878	0	323.31		875		433
P17931	Galectin-3	LGALS3	sp|P17931|LEG3_HUMAN Galectin-3 OS=Homo sapiens OX=9606 GN=LGALS3 PE=1 SV=5	1	12	12	12	44.8	44.8	44.8	26.152	0	158.69	534;535;536;537	359	141;153;214;222	130
O14672;O14672-2	Disintegrin and metalloproteinase domain-containing protein 10	ADAM10	sp|O14672|ADA10_HUMAN Disintegrin and metalloproteinase domain-containing protein 10 OS=Homo sapiens OX=9606 GN=ADAM10 PE=1 SV=1;sp|O14672-2|ADA10_HUMAN Isoform 2 of Disintegrin and metalloproteinase domain-containing protein 10 OS=Homo sapiens OX=9606 GN=	2	38	38	38	56	56	56	84.141	0	323.31	81;82	44	412;564	602
P02545;P02545-6;P02545-3;P02545-5;P02545-4	Prelamin-A/C;Lamin-A/C	LMNA	sp|P02545|LMNA_HUMAN Prelamin-A/C OS=Homo sapiens OX=9606 GN=LMNA PE=1 SV=1;sp|P02545-6|LMNA_HUMAN Isoform 6 of Prelamin-A/C OS=Homo sapiens OX=9606 GN=LMNA;sp|P02545-3|LMNA_HUMAN Isoform ADelta10 of Prelamin-A/C OS=Homo sapiens OX=9606 GN=LMNA;sp|P02545-5	5	63	62	4	73	73	14.2	74.139	0	323.31	234		231
P00390-2;P00390;P00390-3;P00390-4;P00390-5	Glutathione reductase, mitochondrial	GSR	sp|P00390-2|GSHR_HUMAN Isoform Cytoplasmic of Glutathione reductase, mitochondrial OS=Homo sapiens OX=9606 GN=GSR;sp|P00390|GSHR_HUMAN Glutathione reductase, mitochondrial OS=Homo sapiens OX=9606 GN=GSR PE=1 SV=2;sp|P00390-3|GSHR_HUMAN Isoform 2 of Glutath	5	30	30	30	82.9	82.9	82.9	51.7	0	323.31
Q4G176	Acyl-CoA synthetase family member 3, mitochondrial	ACSF3	sp|Q4G176|ACSF3_HUMAN Malonate--CoA ligase ACSF3, mitochondrial OS=Homo sapiens OX=9606 GN=ACSF3 PE=1 SV=3	1	34	34	34	62.3	62.3	62.3	64.129	0	323.31
Q9NPJ3;Q9NPJ3-2	Acyl-coenzyme A thioesterase 13;Acyl-coenzyme A thioesterase 13, N-terminally processed	ACOT13	sp|Q9NPJ3|ACO13_HUMAN Acyl-coenzyme A thioesterase 13 OS=Homo sapiens OX=9606 GN=ACOT13 PE=1 SV=1;sp|Q9NPJ3-2|ACO13_HUMAN Isoform 2 of Acyl-coenzyme A thioesterase 13 OS=Homo sapiens OX=9606 GN=ACOT13	2	11	11	11	77.9	77.9	77.9	14.96	0	323.31	1480	910	66	91
Q8NBX0	Saccharopine dehydrogenase-like oxidoreductase	SCCPDH	sp|Q8NBX0|SCPDL_HUMAN Saccharopine dehydrogenase-like oxidoreductase OS=Homo sapiens OX=9606 GN=SCCPDH PE=1 SV=1	1	30	30	30	81.1	81.1	81.1	47.151	0	323.31	1302;1303;1304		171;215;218
P35268	60S ribosomal protein L22	RPL22	sp|P35268|RL22_HUMAN 60S ribosomal protein L22 OS=Homo sapiens OX=9606 GN=RPL22 PE=1 SV=2	1	9	9	8	69.5	69.5	62.5	14.787	0	323.31	731	465	105	34
P62750	60S ribosomal protein L23a	RPL23A	sp|P62750|RL23A_HUMAN 60S ribosomal protein L23a OS=Homo sapiens OX=9606 GN=RPL23A PE=1 SV=1	1	14	14	14	47.4	47.4	47.4	17.695	0	150.8
Q92608;Q92608-2	Dedicator of cytokinesis protein 2	DOCK2	sp|Q92608|DOCK2_HUMAN Dedicator of cytokinesis protein 2 OS=Homo sapiens OX=9606 GN=DOCK2 PE=1 SV=2	2	104	104	103	68.9	68.9	68.4	211.95	0	323.31
Q8NF50;Q8NF50-3;Q8NF50-2;Q8NF50-4	Dedicator of cytokinesis protein 8	DOCK8	sp|Q8NF50|DOCK8_HUMAN Dedicator of cytokinesis protein 8 OS=Homo sapiens OX=9606 GN=DOCK8 PE=1 SV=3;sp|Q8NF50-3|DOCK8_HUMAN Isoform 3 of Dedicator of cytokinesis protein 8 OS=Homo sapiens OX=9606 GN=DOCK8;sp|Q8NF50-2|DOCK8_HUMAN Isoform 2 of Dedicator of c	4	109	109	106	56.6	56.6	56.3	238.53	0	323.31	1309		455
Q14019	Coactosin-like protein	COTL1	sp|Q14019|COTL1_HUMAN Coactosin-like protein OS=Homo sapiens OX=9606 GN=COTL1 PE=1 SV=3	1	19	19	19	85.9	85.9	85.9	15.945	0	323.31	2014;2015		41;46
Q9Y3Z3;Q9Y3Z3-4;Q9Y3Z3-3	Deoxynucleoside triphosphate triphosphohydrolase SAMHD1	SAMHD1	sp|Q9Y3Z3|SAMH1_HUMAN Deoxynucleoside triphosphate triphosphohydrolase SAMHD1 OS=Homo sapiens OX=9606 GN=SAMHD1 PE=1 SV=2;sp|Q9Y3Z3-4|SAMH1_HUMAN Isoform 4 of Deoxynucleoside triphosphate triphosphohydrolase SAMHD1 OS=Homo sapiens OX=9606 GN=SAMHD1;sp|Q9Y3	3	52	52	52	75.9	75.9	75.9	72.2	0	323.31	1586	940	306	416
Q9H3G5	Probable serine carboxypeptidase CPVL	CPVL	sp|Q9H3G5|CPVL_HUMAN Probable serine carboxypeptidase CPVL OS=Homo sapiens OX=9606 GN=CPVL PE=1 SV=2	1	27	27	27	60.9	60.9	60.9	54.163	0	323.31	1454;1455;1456;2188		195;196;384;386
P61026	Ras-related protein Rab-10	RAB10	sp|P61026|RAB10_HUMAN Ras-related protein Rab-10 OS=Homo sapiens OX=9606 GN=RAB10 PE=1 SV=1	1	19	18	17	71.5	66	62.5	22.541	0	323.31	947;948		93;112
P07900;P07900-2;Q14568;Q58FG0;Q58FG1	Heat shock protein HSP 90-alpha	HSP90AA1	sp|P07900|HS90A_HUMAN Heat shock protein HSP 90-alpha OS=Homo sapiens OX=9606 GN=HSP90AA1 PE=1 SV=5;sp|P07900-2|HS90A_HUMAN Isoform 2 of Heat shock protein HSP 90-alpha OS=Homo sapiens OX=9606 GN=HSP90AA1	5	60	38	38	66.5	47.1	47.1	84.659	0	323.31	363		318
P30044-2;P30044;P30044-3;P30044-4	Peroxiredoxin-5, mitochondrial	PRDX5	sp|P30044-2|PRDX5_HUMAN Isoform Cytoplasmic+peroxisomal of Peroxiredoxin-5, mitochondrial OS=Homo sapiens OX=9606 GN=PRDX5;sp|P30044|PRDX5_HUMAN Peroxiredoxin-5, mitochondrial OS=Homo sapiens OX=9606 GN=PRDX5 PE=1 SV=4;sp|P30044-3|PRDX5_HUMAN Isoform 3 of	4	17	17	17	92.6	92.6	92.6	17.031	0	323.31
P19105;O14950;P24844;P24844-2	Myosin regulatory light chain 12A;Myosin regulatory light chain 12B;Myosin regulatory light polypeptide 9	MYL12A;MYL12B;MYL9	sp|P19105|ML12A_HUMAN Myosin regulatory light chain 12A OS=Homo sapiens OX=9606 GN=MYL12A PE=1 SV=2;sp|O14950|ML12B_HUMAN Myosin regulatory light chain 12B OS=Homo sapiens OX=9606 GN=MYL12B PE=1 SV=2;sp|P24844|MYL9_HUMAN Myosin regulatory light polypeptide	4	12	12	12	63.2	63.2	63.2	19.794	0	323.31	96	46	94	24
Q14108;Q14108-2	Lysosome membrane protein 2	SCARB2	sp|Q14108|SCRB2_HUMAN Lysosome membrane protein 2 OS=Homo sapiens OX=9606 GN=SCARB2 PE=1 SV=2;sp|Q14108-2|SCRB2_HUMAN Isoform 2 of Lysosome membrane protein 2 OS=Homo sapiens OX=9606 GN=SCARB2	2	19	19	19	42.1	42.1	42.1	54.29	0	323.31	1133	790;791	331	337;356
Q9UIB8-3;Q9UIB8-2;Q9UIB8;Q9UIB8-5;Q9UIB8-4;Q9UIB8-7	SLAM family member 5	CD84	sp|Q9UIB8-3|SLAF5_HUMAN Isoform 3 of SLAM family member 5 OS=Homo sapiens OX=9606 GN=CD84;sp|Q9UIB8-2|SLAF5_HUMAN Isoform 2 of SLAM family member 5 OS=Homo sapiens OX=9606 GN=CD84;sp|Q9UIB8|SLAF5_HUMAN SLAM family member 5 OS=Homo sapiens OX=9606 GN=CD84 P	6	16	16	7	45.1	45.1	22.3	36.87	0	323.31
O60486	Plexin-C1	PLXNC1	sp|O60486|PLXC1_HUMAN Plexin-C1 OS=Homo sapiens OX=9606 GN=PLXNC1 PE=1 SV=1	1	79	77	77	54.8	54.8	54.8	175.74	0	323.31	134;1685		53;1296
O75880	Protein SCO1 homolog, mitochondrial	SCO1	sp|O75880|SCO1_HUMAN Protein SCO1 homolog, mitochondrial OS=Homo sapiens OX=9606 GN=SCO1 PE=1 SV=1	1	16	16	16	64.5	64.5	64.5	33.814	0	323.31
P09651-2;P09651-3;P09651;Q32P51	Heterogeneous nuclear ribonucleoprotein A1;Heterogeneous nuclear ribonucleoprotein A1, N-terminally processed;Heterogeneous nuclear ribonucleoprotein A1-like 2	HNRNPA1;HNRNPA1L2	sp|P09651-2|ROA1_HUMAN Isoform A1-A of Heterogeneous nuclear ribonucleoprotein A1 OS=Homo sapiens OX=9606 GN=HNRNPA1;sp|P09651-3|ROA1_HUMAN Isoform 2 of Heterogeneous nuclear ribonucleoprotein A1 OS=Homo sapiens OX=9606 GN=HNRNPA1;sp|P09651|ROA1_HUMAN Hete	4	29	28	28	82.2	82.2	82.2	34.196	0	323.31	437;438;439;440;441;442;1777;1778		36;171;245;249;253;261;301;302
P04792	Heat shock protein beta-1	HSPB1	sp|P04792|HSPB1_HUMAN Heat shock protein beta-1 OS=Homo sapiens OX=9606 GN=HSPB1 PE=1 SV=2	1	18	18	18	90.7	90.7	90.7	22.782	0	323.31
P04080	Cystatin-B	CSTB	sp|P04080|CYTB_HUMAN Cystatin-B OS=Homo sapiens OX=9606 GN=CSTB PE=1 SV=2	1	6	6	6	77.6	77.6	77.6	11.139	0	239.38		138;139		1;2
Q13813;Q13813-2;Q13813-3	Spectrin alpha chain, non-erythrocytic 1	SPTAN1	sp|Q13813|SPTN1_HUMAN Spectrin alpha chain, non-erythrocytic 1 OS=Homo sapiens OX=9606 GN=SPTAN1 PE=1 SV=3;sp|Q13813-2|SPTN1_HUMAN Isoform 2 of Spectrin alpha chain, non-erythrocytic 1 OS=Homo sapiens OX=9606 GN=SPTAN1;sp|Q13813-3|SPTN1_HUMAN Isoform 3 of	3	156	156	156	71.9	71.9	71.9	284.54	0	323.31	1128;1129;2010;2011		712;714;715;717
O75964	ATP synthase subunit g, mitochondrial	ATP5L	sp|O75964|ATP5L_HUMAN ATP synthase subunit g, mitochondrial OS=Homo sapiens OX=9606 GN=ATP5MG PE=1 SV=3	1	10	10	10	76.7	76.7	76.7	11.428	0	179.06	165		17
O75439	Mitochondrial-processing peptidase subunit beta	PMPCB	sp|O75439|MPPB_HUMAN Mitochondrial-processing peptidase subunit beta OS=Homo sapiens OX=9606 GN=PMPCB PE=1 SV=2	1	32	31	31	62.8	61.3	61.3	54.366	0	323.31	152		97
P15311	Ezrin	EZR	sp|P15311|EZRI_HUMAN Ezrin OS=Homo sapiens OX=9606 GN=EZR PE=1 SV=4	1	51	40	38	65.2	53.8	52.4	69.412	0	323.31		346;347		12;305
O60488-2;O60488	Long-chain-fatty-acid--CoA ligase 4	ACSL4	sp|O60488-2|ACSL4_HUMAN Isoform Short of Long-chain-fatty-acid--CoA ligase 4 OS=Homo sapiens OX=9606 GN=ACSL4;sp|O60488|ACSL4_HUMAN Long-chain-fatty-acid--CoA ligase 4 OS=Homo sapiens OX=9606 GN=ACSL4 PE=1 SV=2	2	49	49	45	78.2	78.2	72.7	74.435	0	323.31	135;136		70;505
P08648	Integrin alpha-5;Integrin alpha-5 heavy chain;Integrin alpha-5 light chain	ITGA5	sp|P08648|ITA5_HUMAN Integrin alpha-5 OS=Homo sapiens OX=9606 GN=ITGA5 PE=1 SV=2	1	30	30	30	41.8	41.8	41.8	114.54	0	323.31	396;397;398;1762		469;577;578;795
O15427	Monocarboxylate transporter 4	SLC16A3	sp|O15427|MOT4_HUMAN Monocarboxylate transporter 4 OS=Homo sapiens OX=9606 GN=SLC16A3 PE=1 SV=1	1	18	18	18	40	40	40	49.469	0	323.31	108;109	52	149;454	147
P63010-2;P63010;P63010-3	AP-2 complex subunit beta	AP2B1	sp|P63010-2|AP2B1_HUMAN Isoform 2 of AP-2 complex subunit beta OS=Homo sapiens OX=9606 GN=AP2B1;sp|P63010|AP2B1_HUMAN AP-2 complex subunit beta OS=Homo sapiens OX=9606 GN=AP2B1 PE=1 SV=1;sp|P63010-3|AP2B1_HUMAN Isoform 3 of AP-2 complex subunit beta OS=Hom	3	71	41	41	71.1	54	54	105.69	0	323.31	992;993	703	56;909	900
Q15084-3;Q15084;Q15084-4;Q15084-5;Q15084-2	Protein disulfide-isomerase A6	PDIA6	sp|Q15084-3|PDIA6_HUMAN Isoform 3 of Protein disulfide-isomerase A6 OS=Homo sapiens OX=9606 GN=PDIA6;sp|Q15084|PDIA6_HUMAN Protein disulfide-isomerase A6 OS=Homo sapiens OX=9606 GN=PDIA6 PE=1 SV=1;sp|Q15084-4|PDIA6_HUMAN Isoform 4 of Protein disulfide-isom	5	27	27	27	67.7	67.7	67.7	47.837	0	323.31		797		179
O75367-3;O75367	Core histone macro-H2A.1	H2AFY	sp|O75367-3|H2AY_HUMAN Isoform 3 of Core histone macro-H2A.1 OS=Homo sapiens OX=9606 GN=MACROH2A1;sp|O75367|H2AY_HUMAN Core histone macro-H2A.1 OS=Homo sapiens OX=9606 GN=MACROH2A1 PE=1 SV=4	2	30	30	5	67.4	67.4	10.8	39.488	0	323.31	147		251
P52209-2;P52209	6-phosphogluconate dehydrogenase, decarboxylating	PGD	sp|P52209-2|6PGD_HUMAN Isoform 2 of 6-phosphogluconate dehydrogenase, decarboxylating OS=Homo sapiens OX=9606 GN=PGD;sp|P52209|6PGD_HUMAN 6-phosphogluconate dehydrogenase, decarboxylating OS=Homo sapiens OX=9606 GN=PGD PE=1 SV=3	2	37	37	37	74.3	74.3	74.3	51.872	0	323.31	887		90
Q9NUJ1;Q9NUJ1-2	Mycophenolic acid acyl-glucuronide esterase, mitochondrial	ABHD10	sp|Q9NUJ1|ABHDA_HUMAN Palmitoyl-protein thioesterase ABHD10, mitochondrial OS=Homo sapiens OX=9606 GN=ABHD10 PE=1 SV=1;sp|Q9NUJ1-2|ABHDA_HUMAN Isoform 2 of Palmitoyl-protein thioesterase ABHD10, mitochondrial OS=Homo sapiens OX=9606 GN=ABHD10	2	23	23	13	78.4	78.4	35.6	33.932	0	323.31	1494;1495	914	89;121	247
P62851	40S ribosomal protein S25	RPS25	sp|P62851|RS25_HUMAN 40S ribosomal protein S25 OS=Homo sapiens OX=9606 GN=RPS25 PE=1 SV=1	1	11	11	11	42.4	42.4	42.4	13.742	0	58.049
Q07021	Complement component 1 Q subcomponent-binding protein, mitochondrial	C1QBP	sp|Q07021|C1QBP_HUMAN Complement component 1 Q subcomponent-binding protein, mitochondrial OS=Homo sapiens OX=9606 GN=C1QBP PE=1 SV=1	1	12	12	12	62.8	62.8	62.8	31.362	0	323.31	1077;1078;1079	775	114;175;250	105
P04066	Tissue alpha-L-fucosidase	FUCA1	sp|P04066|FUCO_HUMAN Tissue alpha-L-fucosidase OS=Homo sapiens OX=9606 GN=FUCA1 PE=1 SV=4	1	31	31	31	64.2	64.2	64.2	53.688	0	323.31	241;242;243;244;1718	135	154;199;365;405;446	423
P05166;P05166-2	Propionyl-CoA carboxylase beta chain, mitochondrial	PCCB	sp|P05166|PCCB_HUMAN Propionyl-CoA carboxylase beta chain, mitochondrial OS=Homo sapiens OX=9606 GN=PCCB PE=1 SV=3;sp|P05166-2|PCCB_HUMAN Isoform 2 of Propionyl-CoA carboxylase beta chain, mitochondrial OS=Homo sapiens OX=9606 GN=PCCB	2	33	33	33	71.8	71.8	71.8	58.215	0	323.31
P14207	Folate receptor beta	FOLR2	sp|P14207|FOLR2_HUMAN Folate receptor beta OS=Homo sapiens OX=9606 GN=FOLR2 PE=1 SV=4	1	21	21	17	69.8	69.8	62.7	29.279	0	323.31	497	330	57	206
O96000;O96000-2	NADH dehydrogenase [ubiquinone] 1 beta subcomplex subunit 10	NDUFB10	sp|O96000|NDUBA_HUMAN NADH dehydrogenase [ubiquinone] 1 beta subcomplex subunit 10 OS=Homo sapiens OX=9606 GN=NDUFB10 PE=1 SV=3;sp|O96000-2|NDUBA_HUMAN Isoform 2 of NADH dehydrogenase [ubiquinone] 1 beta subcomplex subunit 10 OS=Homo sapiens OX=9606 GN=NDU	2	17	17	17	70.9	70.9	70.9	20.776	0	323.31
P04844;P04844-2	Dolichyl-diphosphooligosaccharide--protein glycosyltransferase subunit 2	RPN2	sp|P04844|RPN2_HUMAN Dolichyl-diphosphooligosaccharide--protein glycosyltransferase subunit 2 OS=Homo sapiens OX=9606 GN=RPN2 PE=1 SV=3;sp|P04844-2|RPN2_HUMAN Isoform 2 of Dolichyl-diphosphooligosaccharide--protein glycosyltransferase subunit 2 OS=Homo sap	2	38	38	38	72.9	72.9	72.9	69.283	0	323.31	1733;1734		163;166
Q86VB7;Q86VB7-2	Scavenger receptor cysteine-rich type 1 protein M130;Soluble CD163	CD163	sp|Q86VB7|C163A_HUMAN Scavenger receptor cysteine-rich type 1 protein M130 OS=Homo sapiens OX=9606 GN=CD163 PE=1 SV=2;sp|Q86VB7-2|C163A_HUMAN Isoform 2 of Scavenger receptor cysteine-rich type 1 protein M130 OS=Homo sapiens OX=9606 GN=CD163	2	49	49	3	54.5	54.5	5.1	125.45	0	323.31	1276;1277	846	587;844	855
Q15365;P57723-2;P57723	Poly(rC)-binding protein 1	PCBP1	sp|Q15365|PCBP1_HUMAN Poly(rC)-binding protein 1 OS=Homo sapiens OX=9606 GN=PCBP1 PE=1 SV=2	3	17	17	13	82.9	82.9	70.2	37.497	0	323.31	1153		89
P22392-2;P22392;O60361	Nucleoside diphosphate kinase B	NME2	sp|P22392-2|NDKB_HUMAN Isoform 3 of Nucleoside diphosphate kinase B OS=Homo sapiens OX=9606 GN=NME2;sp|P22392|NDKB_HUMAN Nucleoside diphosphate kinase B OS=Homo sapiens OX=9606 GN=NME2 PE=1 SV=1	3	17	17	7	82.8	82.8	30.3	30.137	0	202.27	598	348	184	90
P11182	Lipoamide acyltransferase component of branched-chain alpha-keto acid dehydrogenase complex, mitochondrial	DBT	sp|P11182|ODB2_HUMAN Lipoamide acyltransferase component of branched-chain alpha-keto acid dehydrogenase complex, mitochondrial OS=Homo sapiens OX=9606 GN=DBT PE=1 SV=3	1	24	24	24	60.8	60.8	60.8	53.486	0	323.31
P60842;P60842-2	Eukaryotic initiation factor 4A-I	EIF4A1	sp|P60842|IF4A1_HUMAN Eukaryotic initiation factor 4A-I OS=Homo sapiens OX=9606 GN=EIF4A1 PE=1 SV=1;sp|P60842-2|IF4A1_HUMAN Isoform 2 of Eukaryotic initiation factor 4A-I OS=Homo sapiens OX=9606 GN=EIF4A1	2	32	32	21	83.3	83.3	55.2	46.153	0	323.31		652;653;654		149;178;375
Q02252;Q02252-2	Methylmalonate-semialdehyde dehydrogenase [acylating], mitochondrial	ALDH6A1	sp|Q02252|MMSA_HUMAN Methylmalonate-semialdehyde dehydrogenase [acylating], mitochondrial OS=Homo sapiens OX=9606 GN=ALDH6A1 PE=1 SV=2;sp|Q02252-2|MMSA_HUMAN Isoform 2 of Methylmalonate-semialdehyde dehydrogenase [acylating], mitochondrial OS=Homo sapiens	2	33	33	33	64.3	64.3	64.3	57.839	0	323.31
P08567	Pleckstrin	PLEK	sp|P08567|PLEK_HUMAN Pleckstrin OS=Homo sapiens OX=9606 GN=PLEK PE=1 SV=3	1	22	22	22	57.7	57.7	57.7	40.124	0	323.31	378;379;380		186;303;305
Q9H7Z7	Prostaglandin E synthase 2;Prostaglandin E synthase 2 truncated form	PTGES2	sp|Q9H7Z7|PGES2_HUMAN Prostaglandin E synthase 2 OS=Homo sapiens OX=9606 GN=PTGES2 PE=1 SV=1	1	22	22	22	62.3	62.3	62.3	41.943	0	323.31
Q8TD55;Q8TD55-2	Pleckstrin homology domain-containing family O member 2	PLEKHO2	sp|Q8TD55|PKHO2_HUMAN Pleckstrin homology domain-containing family O member 2 OS=Homo sapiens OX=9606 GN=PLEKHO2 PE=1 SV=1;sp|Q8TD55-2|PKHO2_HUMAN Isoform 2 of Pleckstrin homology domain-containing family O member 2 OS=Homo sapiens OX=9606 GN=PLEKHO2	2	37	37	37	60.6	60.6	60.6	53.349	0	323.31	1318;2118;2119;2120	861	45;47;189;195	1
Q9Y5X1	Sorting nexin-9	SNX9	sp|Q9Y5X1|SNX9_HUMAN Sorting nexin-9 OS=Homo sapiens OX=9606 GN=SNX9 PE=1 SV=1	1	45	45	45	74.3	74.3	74.3	66.591	0	323.31	1600;2238;2239;2240		351;352;355;455
P62834	Ras-related protein Rap-1A	RAP1A	sp|P62834|RAP1A_HUMAN Ras-related protein Rap-1A OS=Homo sapiens OX=9606 GN=RAP1A PE=1 SV=1	1	24	9	9	85.9	36.4	36.4	20.987	0	323.31	953;954;955;1944;1945;1953;1954	685;686;687	49;50;74;76;87;153;155	52;67;111
P22830;P22830-2	Ferrochelatase, mitochondrial	FECH	sp|P22830|HEMH_HUMAN Ferrochelatase, mitochondrial OS=Homo sapiens OX=9606 GN=FECH PE=1 SV=2;sp|P22830-2|HEMH_HUMAN Isoform 2 of Ferrochelatase, mitochondrial OS=Homo sapiens OX=9606 GN=FECH	2	30	30	30	82.3	82.3	82.3	47.862	0	323.31	611;612	390	372;374	99
P08133;P08133-2	Annexin A6	ANXA6	sp|P08133|ANXA6_HUMAN Annexin A6 OS=Homo sapiens OX=9606 GN=ANXA6 PE=1 SV=3;sp|P08133-2|ANXA6_HUMAN Isoform 2 of Annexin A6 OS=Homo sapiens OX=9606 GN=ANXA6	2	57	57	57	79.2	79.2	79.2	75.872	0	323.31
Q00013;Q00013-2;Q00013-3	55 kDa erythrocyte membrane protein	MPP1	sp|Q00013|EM55_HUMAN 55 kDa erythrocyte membrane protein OS=Homo sapiens OX=9606 GN=MPP1 PE=1 SV=2;sp|Q00013-2|EM55_HUMAN Isoform 2 of 55 kDa erythrocyte membrane protein OS=Homo sapiens OX=9606 GN=MPP1;sp|Q00013-3|EM55_HUMAN Isoform 3 of 55 kDa erythrocyt	3	36	36	36	86.5	86.5	86.5	52.296	0	323.31	1029;1030;1031;1032;1971;1972		50;121;124;405;408;437
P42126;P42126-2	Enoyl-CoA delta isomerase 1, mitochondrial	ECI1	sp|P42126|ECI1_HUMAN Enoyl-CoA delta isomerase 1, mitochondrial OS=Homo sapiens OX=9606 GN=ECI1 PE=1 SV=1;sp|P42126-2|ECI1_HUMAN Isoform 2 of Enoyl-CoA delta isomerase 1, mitochondrial OS=Homo sapiens OX=9606 GN=ECI1	2	13	13	13	56.3	56.3	56.3	32.816	0	323.31		540		60
Q9H078-2;Q9H078-3;Q9H078;Q9H078-5;Q9H078-4	Caseinolytic peptidase B protein homolog	CLPB	sp|Q9H078-2|CLPB_HUMAN Isoform 2 of Caseinolytic peptidase B protein homolog OS=Homo sapiens OX=9606 GN=CLPB;sp|Q9H078-3|CLPB_HUMAN Isoform 3 of Caseinolytic peptidase B protein homolog OS=Homo sapiens OX=9606 GN=CLPB;sp|Q9H078|CLPB_HUMAN Caseinolytic pept	5	44	44	44	61.2	61.2	61.2	75.448	0	323.31	1438		336
O95466-2;O95466;O95466-3	Formin-like protein 1	FMNL1	sp|O95466-2|FMNL1_HUMAN Isoform 2 of Formin-like protein 1 OS=Homo sapiens OX=9606 GN=FMNL1;sp|O95466|FMNL1_HUMAN Formin-like protein 1 OS=Homo sapiens OX=9606 GN=FMNL1 PE=1 SV=3;sp|O95466-3|FMNL1_HUMAN Isoform 3 of Formin-like protein 1 OS=Homo sapiens OX	3	67	67	59	61.9	61.9	57.9	122.41	0	323.31		89		642
Q01082;Q01082-3;Q01082-2	Spectrin beta chain, non-erythrocytic 1	SPTBN1	sp|Q01082|SPTB2_HUMAN Spectrin beta chain, non-erythrocytic 1 OS=Homo sapiens OX=9606 GN=SPTBN1 PE=1 SV=2;sp|Q01082-3|SPTB2_HUMAN Isoform 2 of Spectrin beta chain, non-erythrocytic 1 OS=Homo sapiens OX=9606 GN=SPTBN1;sp|Q01082-2|SPTB2_HUMAN Isoform Short o	3	135	135	122	68.1	68.1	63.3	274.61	0	323.31	1052;1053;1975	47	1186;1187;1188	133
P16615;P16615-5;P16615-2;P16615-3;P16615-4;O14983-2;O14983;O14983-3;Q93084-4;Q93084;Q93084-3;Q93084-7;Q93084-1;Q93084-6;Q93084-5	Sarcoplasmic/endoplasmic reticulum calcium ATPase 2	ATP2A2	sp|P16615|AT2A2_HUMAN Sarcoplasmic/endoplasmic reticulum calcium ATPase 2 OS=Homo sapiens OX=9606 GN=ATP2A2 PE=1 SV=1;sp|P16615-5|AT2A2_HUMAN Isoform 5 of Sarcoplasmic/endoplasmic reticulum calcium ATPase 2 OS=Homo sapiens OX=9606 GN=ATP2A2;sp|P16615-2|AT2	15	52	52	52	53	53	53	114.76	0	323.31
O43772	Mitochondrial carnitine/acylcarnitine carrier protein	SLC25A20	sp|O43772|MCAT_HUMAN Mitochondrial carnitine/acylcarnitine carrier protein OS=Homo sapiens OX=9606 GN=SLC25A20 PE=1 SV=1	1	29	29	29	96.3	96.3	96.3	32.943	0	323.31	130		247
P06737;P06737-2	Glycogen phosphorylase, liver form	PYGL	sp|P06737|PYGL_HUMAN Glycogen phosphorylase, liver form OS=Homo sapiens OX=9606 GN=PYGL PE=1 SV=4;sp|P06737-2|PYGL_HUMAN Isoform 2 of Glycogen phosphorylase, liver form OS=Homo sapiens OX=9606 GN=PYGL	2	74	74	63	75.1	75.1	64.2	97.147	0	323.31	328;329		748;845
P22307;P22307-7;P22307-8;P22307-4;P22307-2;P22307-6;P22307-3;P22307-5	Non-specific lipid-transfer protein	SCP2	sp|P22307|NLTP_HUMAN Non-specific lipid-transfer protein OS=Homo sapiens OX=9606 GN=SCP2 PE=1 SV=2;sp|P22307-7|NLTP_HUMAN Isoform 7 of Non-specific lipid-transfer protein OS=Homo sapiens OX=9606 GN=SCP2;sp|P22307-8|NLTP_HUMAN Isoform 8 of Non-specific lipi	8	38	38	38	74.2	74.2	74.2	58.993	0	323.31	1828		389
P05026-2;P05026	Sodium/potassium-transporting ATPase subunit beta-1	ATP1B1	sp|P05026-2|AT1B1_HUMAN Isoform 2 of Sodium/potassium-transporting ATPase subunit beta-1 OS=Homo sapiens OX=9606 GN=ATP1B1;sp|P05026|AT1B1_HUMAN Sodium/potassium-transporting ATPase subunit beta-1 OS=Homo sapiens OX=9606 GN=ATP1B1 PE=1 SV=1	2	21	21	21	50.5	50.5	50.5	34.893	0	255.03		164		121
P29350;P29350-3;P29350-4;P29350-2	Tyrosine-protein phosphatase non-receptor type 6	PTPN6	sp|P29350|PTN6_HUMAN Tyrosine-protein phosphatase non-receptor type 6 OS=Homo sapiens OX=9606 GN=PTPN6 PE=1 SV=1;sp|P29350-3|PTN6_HUMAN Isoform 2 of Tyrosine-protein phosphatase non-receptor type 6 OS=Homo sapiens OX=9606 GN=PTPN6;sp|P29350-4|PTN6_HUMAN Is	4	47	47	47	81.5	81.5	81.5	67.56	0	323.31	676		402
P41218	Myeloid cell nuclear differentiation antigen	MNDA	sp|P41218|MNDA_HUMAN Myeloid cell nuclear differentiation antigen OS=Homo sapiens OX=9606 GN=MNDA PE=1 SV=1	1	37	37	37	58.7	58.7	58.7	45.836	0	323.31	789	539	230	348
P50995-2;P50995;P27216;P27216-2	Annexin A11	ANXA11	sp|P50995-2|ANX11_HUMAN Isoform 2 of Annexin A11 OS=Homo sapiens OX=9606 GN=ANXA11;sp|P50995|ANX11_HUMAN Annexin A11 OS=Homo sapiens OX=9606 GN=ANXA11 PE=1 SV=1	4	31	31	31	46.2	46.2	46.2	51.242	0	323.31
Q16762	Thiosulfate sulfurtransferase	TST	sp|Q16762|THTR_HUMAN Thiosulfate sulfurtransferase OS=Homo sapiens OX=9606 GN=TST PE=1 SV=4	1	16	16	16	69.7	69.7	69.7	33.429	0	323.31	1180		128
Q6YN16;Q6YN16-2	Hydroxysteroid dehydrogenase-like protein 2	HSDL2	sp|Q6YN16|HSDL2_HUMAN Hydroxysteroid dehydrogenase-like protein 2 OS=Homo sapiens OX=9606 GN=HSDL2 PE=1 SV=1;sp|Q6YN16-2|HSDL2_HUMAN Isoform 2 of Hydroxysteroid dehydrogenase-like protein 2 OS=Homo sapiens OX=9606 GN=HSDL2	2	34	34	34	75.6	75.6	75.6	45.394	0	323.31
Q9BYT8	Neurolysin, mitochondrial	NLN	sp|Q9BYT8|NEUL_HUMAN Neurolysin, mitochondrial OS=Homo sapiens OX=9606 GN=NLN PE=1 SV=1	1	43	43	43	62.4	62.4	62.4	80.651	0	323.31	1428		176
P14384	Carboxypeptidase M	CPM	sp|P14384|CBPM_HUMAN Carboxypeptidase M OS=Homo sapiens OX=9606 GN=CPM PE=1 SV=2	1	26	26	26	52.6	52.6	52.6	50.513	0	323.31	500;501;1806;1807	331;332	205;322;323;325	82;412
P14927;P14927-2	Cytochrome b-c1 complex subunit 7	UQCRB	sp|P14927|QCR7_HUMAN Cytochrome b-c1 complex subunit 7 OS=Homo sapiens OX=9606 GN=UQCRB PE=1 SV=2;sp|P14927-2|QCR7_HUMAN Isoform 2 of Cytochrome b-c1 complex subunit 7 OS=Homo sapiens OX=9606 GN=UQCRB	2	14	14	14	78.4	78.4	78.4	13.53	0	323.31
P62249	40S ribosomal protein S16	RPS16	sp|P62249|RS16_HUMAN 40S ribosomal protein S16 OS=Homo sapiens OX=9606 GN=RPS16 PE=1 SV=2	1	13	13	13	59.6	59.6	59.6	16.445	0	51.633	964		35
P10619-2;P10619	Lysosomal protective protein;Lysosomal protective protein 32 kDa chain;Lysosomal protective protein 20 kDa chain	CTSA	sp|P10619-2|PPGB_HUMAN Isoform 2 of Lysosomal protective protein OS=Homo sapiens OX=9606 GN=CTSA;sp|P10619|PPGB_HUMAN Lysosomal protective protein OS=Homo sapiens OX=9606 GN=CTSA PE=1 SV=2	2	16	16	16	35.4	35.4	35.4	52.488	0	323.31		270		441
P21980;P21980-2;P21980-3;O43548-2;O43548	Protein-glutamine gamma-glutamyltransferase 2	TGM2	sp|P21980|TGM2_HUMAN Protein-glutamine gamma-glutamyltransferase 2 OS=Homo sapiens OX=9606 GN=TGM2 PE=1 SV=2;sp|P21980-2|TGM2_HUMAN Isoform 2 of Protein-glutamine gamma-glutamyltransferase 2 OS=Homo sapiens OX=9606 GN=TGM2	5	37	37	37	64	64	64	77.328	0	323.31	595;596		17;517
P07686	Beta-hexosaminidase subunit beta;Beta-hexosaminidase subunit beta chain B;Beta-hexosaminidase subunit beta chain A	HEXB	sp|P07686|HEXB_HUMAN Beta-hexosaminidase subunit beta OS=Homo sapiens OX=9606 GN=HEXB PE=1 SV=3	1	36	36	36	52.3	52.3	52.3	63.111	0	323.31	355;1752;1753	220	247;269;347	556
Q8N386	Leucine-rich repeat-containing protein 25	LRRC25	sp|Q8N386|LRC25_HUMAN Leucine-rich repeat-containing protein 25 OS=Homo sapiens OX=9606 GN=LRRC25 PE=1 SV=2	1	11	11	11	26.9	26.9	26.9	33.178	0	192.84	1296		71
O75746;O75746-2	Calcium-binding mitochondrial carrier protein Aralar1	SLC25A12	sp|O75746|CMC1_HUMAN Calcium-binding mitochondrial carrier protein Aralar1 OS=Homo sapiens OX=9606 GN=SLC25A12 PE=1 SV=2;sp|O75746-2|CMC1_HUMAN Isoform 2 of Calcium-binding mitochondrial carrier protein Aralar1 OS=Homo sapiens OX=9606 GN=SLC25A12	2	43	43	32	69.8	69.8	60.2	74.761	0	323.31	159;160		513;520
O75695	Protein XRP2	RP2	sp|O75695|XRP2_HUMAN Protein XRP2 OS=Homo sapiens OX=9606 GN=RP2 PE=1 SV=4	1	20	20	20	53.1	53.1	53.1	39.641	0	323.31		78		41
P18669;Q8N0Y7;P15259	Phosphoglycerate mutase 1	PGAM1	sp|P18669|PGAM1_HUMAN Phosphoglycerate mutase 1 OS=Homo sapiens OX=9606 GN=PGAM1 PE=1 SV=2	3	26	26	26	85	85	85	28.804	0	323.31		364;365;366		77;126;206
Q96CX2;Q68DU8;Q6ZWB6	BTB/POZ domain-containing protein KCTD12	KCTD12	sp|Q96CX2|KCD12_HUMAN BTB/POZ domain-containing protein KCTD12 OS=Homo sapiens OX=9606 GN=KCTD12 PE=1 SV=1	3	29	29	29	89.5	89.5	89.5	35.7	0	323.31	1353	873	12	63
Q96TA1-2;Q96TA1	Niban-like protein 1	FAM129B	sp|Q96TA1-2|NIBA2_HUMAN Isoform 2 of Protein Niban 2 OS=Homo sapiens OX=9606 GN=NIBAN2;sp|Q96TA1|NIBA2_HUMAN Protein Niban 2 OS=Homo sapiens OX=9606 GN=NIBAN2 PE=1 SV=3	2	41	41	41	67.7	67.7	67.7	82.682	0	323.31	1381;1382;1383		182;183;522
P20340-2;P20340;P20340-4;Q9NRW1;P20340-3;Q9NRW1-2;Q53S08;Q9H0N0	Ras-related protein Rab-6A;Ras-related protein Rab-6B	RAB6A;RAB6B	sp|P20340-2|RAB6A_HUMAN Isoform 2 of Ras-related protein Rab-6A OS=Homo sapiens OX=9606 GN=RAB6A;sp|P20340|RAB6A_HUMAN Ras-related protein Rab-6A OS=Homo sapiens OX=9606 GN=RAB6A PE=1 SV=3;sp|P20340-4|RAB6A_HUMAN Isoform 4 of Ras-related protein Rab-6A OS=	8	15	15	13	71.6	71.6	65.4	23.548	0	191.55
Q6IBS0	Twinfilin-2	TWF2	sp|Q6IBS0|TWF2_HUMAN Twinfilin-2 OS=Homo sapiens OX=9606 GN=TWF2 PE=1 SV=2	1	29	29	24	80.2	80.2	73.4	39.548	0	323.31	2058		135
Q9P0J0;Q9P0J0-2	NADH dehydrogenase [ubiquinone] 1 alpha subcomplex subunit 13	NDUFA13	sp|Q9P0J0|NDUAD_HUMAN NADH dehydrogenase [ubiquinone] 1 alpha subcomplex subunit 13 OS=Homo sapiens OX=9606 GN=NDUFA13 PE=1 SV=3;sp|Q9P0J0-2|NDUAD_HUMAN Isoform 2 of NADH dehydrogenase [ubiquinone] 1 alpha subcomplex subunit 13 OS=Homo sapiens OX=9606 GN=N	2	19	19	19	92.4	92.4	92.4	16.698	0	215.36
Q16555;Q16555-2;Q14194;Q14194-2	Dihydropyrimidinase-related protein 2	DPYSL2	sp|Q16555|DPYL2_HUMAN Dihydropyrimidinase-related protein 2 OS=Homo sapiens OX=9606 GN=DPYSL2 PE=1 SV=1;sp|Q16555-2|DPYL2_HUMAN Isoform 2 of Dihydropyrimidinase-related protein 2 OS=Homo sapiens OX=9606 GN=DPYSL2	4	39	39	36	76.9	76.9	76.9	62.293	0	323.31	1170;1171;2043	802	201;356;545	64
P61106	Ras-related protein Rab-14	RAB14	sp|P61106|RAB14_HUMAN Ras-related protein Rab-14 OS=Homo sapiens OX=9606 GN=RAB14 PE=1 SV=4	1	22	22	22	86.5	86.5	86.5	23.897	0	323.31	949		146
O60603	Toll-like receptor 2	TLR2	sp|O60603|TLR2_HUMAN Toll-like receptor 2 OS=Homo sapiens OX=9606 GN=TLR2 PE=1 SV=1	1	39	39	39	61.7	61.7	61.7	89.837	0	323.31		65		500
P61981	14-3-3 protein gamma;14-3-3 protein gamma, N-terminally processed	YWHAG	sp|P61981|1433G_HUMAN 14-3-3 protein gamma OS=Homo sapiens OX=9606 GN=YWHAG PE=1 SV=2	1	25	20	20	87.9	78.9	78.9	28.302	0	323.31		459;672		27;165
P30086	Phosphatidylethanolamine-binding protein 1;Hippocampal cholinergic neurostimulating peptide	PEBP1	sp|P30086|PEBP1_HUMAN Phosphatidylethanolamine-binding protein 1 OS=Homo sapiens OX=9606 GN=PEBP1 PE=1 SV=3	1	20	20	20	88.8	88.8	88.8	21.057	0	323.31
P62701	40S ribosomal protein S4, X isoform	RPS4X	sp|P62701|RS4X_HUMAN 40S ribosomal protein S4, X isoform OS=Homo sapiens OX=9606 GN=RPS4X PE=1 SV=2	1	31	31	14	66.9	66.9	35	29.597	0	307.27
P46459;P46459-2	Vesicle-fusing ATPase	NSF	sp|P46459|NSF_HUMAN Vesicle-fusing ATPase OS=Homo sapiens OX=9606 GN=NSF PE=1 SV=3;sp|P46459-2|NSF_HUMAN Isoform 2 of Vesicle-fusing ATPase OS=Homo sapiens OX=9606 GN=NSF	2	62	62	61	76.2	76.2	76.2	82.593	0	323.31	823;824		110;505
P12314;P12314-2;Q92637-2	High affinity immunoglobulin gamma Fc receptor I	FCGR1A	sp|P12314|FCGR1_HUMAN High affinity immunoglobulin gamma Fc receptor I OS=Homo sapiens OX=9606 GN=FCGR1A PE=1 SV=2;sp|P12314-2|FCGR1_HUMAN Isoform 2 of High affinity immunoglobulin gamma Fc receptor I OS=Homo sapiens OX=9606 GN=FCGR1A	3	24	24	10	39.6	39.6	21.1	42.631	0	122.59
P61978;P61978-2	Heterogeneous nuclear ribonucleoprotein K	HNRNPK	sp|P61978|HNRPK_HUMAN Heterogeneous nuclear ribonucleoprotein K OS=Homo sapiens OX=9606 GN=HNRNPK PE=1 SV=1;sp|P61978-2|HNRPK_HUMAN Isoform 2 of Heterogeneous nuclear ribonucleoprotein K OS=Homo sapiens OX=9606 GN=HNRNPK	2	31	31	2	62.2	62.2	8	50.976	0	323.31		671		27
O00754-2;O00754	Lysosomal alpha-mannosidase;Lysosomal alpha-mannosidase A peptide;Lysosomal alpha-mannosidase B peptide;Lysosomal alpha-mannosidase C peptide;Lysosomal alpha-mannosidase D peptide;Lysosomal alpha-mannosidase E peptide	MAN2B1	sp|O00754-2|MA2B1_HUMAN Isoform 2 of Lysosomal alpha-mannosidase OS=Homo sapiens OX=9606 GN=MAN2B1;sp|O00754|MA2B1_HUMAN Lysosomal alpha-mannosidase OS=Homo sapiens OX=9606 GN=MAN2B1 PE=1 SV=3	2	51	51	51	54.9	54.9	54.9	113.61	0	323.31	74;75;76;77;78;1663;1664	41	90;93;145;152;259;540;831	623
P00846	ATP synthase subunit a	MT-ATP6	sp|P00846|ATP6_HUMAN ATP synthase subunit a OS=Homo sapiens OX=9606 GN=MT-ATP6 PE=1 SV=1	1	3	3	3	10.2	10.2	10.2	24.817	0	20.104
P23284	Peptidyl-prolyl cis-trans isomerase B	PPIB	sp|P23284|PPIB_HUMAN Peptidyl-prolyl cis-trans isomerase B OS=Homo sapiens OX=9606 GN=PPIB PE=1 SV=2	1	22	22	22	68.5	68.5	68.5	23.742	0	323.31	617	392	148	140
P06744;P06744-2	Glucose-6-phosphate isomerase	GPI	sp|P06744|G6PI_HUMAN Glucose-6-phosphate isomerase OS=Homo sapiens OX=9606 GN=GPI PE=1 SV=4;sp|P06744-2|G6PI_HUMAN Isoform 2 of Glucose-6-phosphate isomerase OS=Homo sapiens OX=9606 GN=GPI	2	38	38	30	73.3	73.3	56.5	63.146	0	323.31	42;43;44;330;331;332;1745;1746	36;198	86;360;386;388;393;471;475;543	166;357
Q00839-2;Q00839	Heterogeneous nuclear ribonucleoprotein U	HNRNPU	sp|Q00839-2|HNRPU_HUMAN Isoform 2 of Heterogeneous nuclear ribonucleoprotein U OS=Homo sapiens OX=9606 GN=HNRNPU;sp|Q00839|HNRPU_HUMAN Heterogeneous nuclear ribonucleoprotein U OS=Homo sapiens OX=9606 GN=HNRNPU PE=1 SV=6	2	45	45	45	56.5	56.5	56.5	88.979	0	323.31	1049;1050;1051		57;405;620
O00299	Chloride intracellular channel protein 1	CLIC1	sp|O00299|CLIC1_HUMAN Chloride intracellular channel protein 1 OS=Homo sapiens OX=9606 GN=CLIC1 PE=1 SV=4	1	26	26	26	92.5	92.5	92.5	26.922	0	323.31	63		142
Q9NX40;Q9NX40-4;Q9NX40-3;Q9NX40-2	OCIA domain-containing protein 1	OCIAD1	sp|Q9NX40|OCAD1_HUMAN OCIA domain-containing protein 1 OS=Homo sapiens OX=9606 GN=OCIAD1 PE=1 SV=1;sp|Q9NX40-4|OCAD1_HUMAN Isoform 4 of OCIA domain-containing protein 1 OS=Homo sapiens OX=9606 GN=OCIAD1;sp|Q9NX40-3|OCAD1_HUMAN Isoform 3 of OCIA domain-cont	4	16	16	16	53.1	53.1	53.1	27.626	0	323.31
Q15286;Q15286-2;Q15771-2;Q15771;Q86YS6-2;Q96AX2-4;Q96AX2-2;Q96AX2;Q96AX2-3	Ras-related protein Rab-35	RAB35	sp|Q15286|RAB35_HUMAN Ras-related protein Rab-35 OS=Homo sapiens OX=9606 GN=RAB35 PE=1 SV=1;sp|Q15286-2|RAB35_HUMAN Isoform 2 of Ras-related protein Rab-35 OS=Homo sapiens OX=9606 GN=RAB35	9	18	18	17	79.6	79.6	74.1	23.025	0	323.31		800		142
P36551;P36551-2	Oxygen-dependent coproporphyrinogen-III oxidase, mitochondrial	CPOX	sp|P36551|HEM6_HUMAN Oxygen-dependent coproporphyrinogen-III oxidase, mitochondrial OS=Homo sapiens OX=9606 GN=CPOX PE=1 SV=3	2	29	29	29	65.6	65.6	65.6	50.151	0	323.31	1891		160
P01111	GTPase NRas	NRAS	sp|P01111|RASN_HUMAN GTPase NRas OS=Homo sapiens OX=9606 GN=NRAS PE=1 SV=1	1	17	17	4	78.3	78.3	26.5	21.229	0	323.31		130		67
Q9NQC3-2	Reticulon-4	RTN4	sp|Q9NQC3-2|RTN4_HUMAN Isoform B of Reticulon-4 OS=Homo sapiens OX=9606 GN=RTN4	1	13	13	2	49.9	49.9	4	40.317	0	269.79	1481;1482		83;274
Q6P587;Q6P587-2;Q6P587-3	Acylpyruvase FAHD1, mitochondrial	FAHD1	sp|Q6P587|FAHD1_HUMAN Acylpyruvase FAHD1, mitochondrial OS=Homo sapiens OX=9606 GN=FAHD1 PE=1 SV=2;sp|Q6P587-2|FAHD1_HUMAN Isoform 2 of Acylpyruvase FAHD1, mitochondrial OS=Homo sapiens OX=9606 GN=FAHD1;sp|Q6P587-3|FAHD1_HUMAN Isoform 3 of Acylpyruvase FAH	3	15	15	15	81.2	81.2	81.2	24.843	0	323.31
Q96RP9;Q96RP9-2	Elongation factor G, mitochondrial	GFM1	sp|Q96RP9|EFGM_HUMAN Elongation factor G, mitochondrial OS=Homo sapiens OX=9606 GN=GFM1 PE=1 SV=2;sp|Q96RP9-2|EFGM_HUMAN Isoform 2 of Elongation factor G, mitochondrial OS=Homo sapiens OX=9606 GN=GFM1	2	46	46	46	74.4	74.4	74.4	83.471	0	323.31
P62913	60S ribosomal protein L11	RPL11	sp|P62913|RL11_HUMAN 60S ribosomal protein L11 OS=Homo sapiens OX=9606 GN=RPL11 PE=1 SV=2	1	17	17	2	67.4	67.4	8.4	20.252	0	244.04		696		12
P52272-2;P52272	Heterogeneous nuclear ribonucleoprotein M	HNRNPM	sp|P52272-2|HNRPM_HUMAN Isoform 2 of Heterogeneous nuclear ribonucleoprotein M OS=Homo sapiens OX=9606 GN=HNRNPM;sp|P52272|HNRPM_HUMAN Heterogeneous nuclear ribonucleoprotein M OS=Homo sapiens OX=9606 GN=HNRNPM PE=1 SV=3	2	44	44	44	69.3	69.3	69.3	73.62	0	323.31	888;889;1929		31;226;228
P15153;Q9H4E5-2;Q9H4E5	Ras-related C3 botulinum toxin substrate 2	RAC2	sp|P15153|RAC2_HUMAN Ras-related C3 botulinum toxin substrate 2 OS=Homo sapiens OX=9606 GN=RAC2 PE=1 SV=1	3	13	6	6	70.3	42.7	42.7	21.429	0	119.72
P13686	Tartrate-resistant acid phosphatase type 5	ACP5	sp|P13686|PPA5_HUMAN Tartrate-resistant acid phosphatase type 5 OS=Homo sapiens OX=9606 GN=ACP5 PE=1 SV=3	1	13	13	13	43.7	43.7	43.7	36.598	0	323.31		320		302
P46782	40S ribosomal protein S5;40S ribosomal protein S5, N-terminally processed	RPS5	sp|P46782|RS5_HUMAN 40S ribosomal protein S5 OS=Homo sapiens OX=9606 GN=RPS5 PE=1 SV=4	1	19	19	19	71.6	71.6	71.6	22.876	0	323.31	826;827;1915;1916		29;31;148;149
P14550	Alcohol dehydrogenase [NADP(+)]	AKR1A1	sp|P14550|AK1A1_HUMAN Aldo-keto reductase family 1 member A1 OS=Homo sapiens OX=9606 GN=AKR1A1 PE=1 SV=3	1	29	29	29	88	88	88	36.573	0	323.31
P08631;P08631-2;Q9H6Q3-4;Q9H6Q3-2;Q9H6Q3-3;Q9H6Q3	Tyrosine-protein kinase HCK	HCK	sp|P08631|HCK_HUMAN Tyrosine-protein kinase HCK OS=Homo sapiens OX=9606 GN=HCK PE=1 SV=5;sp|P08631-2|HCK_HUMAN Isoform 2 of Tyrosine-protein kinase HCK OS=Homo sapiens OX=9606 GN=HCK	6	34	30	1	78.1	74.1	5.1	59.599	0	323.31	395		205
Q96IX5	Up-regulated during skeletal muscle growth protein 5	USMG5	sp|Q96IX5|ATPMD_HUMAN ATP synthase membrane subunit DAPIT, mitochondrial OS=Homo sapiens OX=9606 GN=ATP5MD PE=1 SV=1	1	6	6	6	84.5	84.5	84.5	6.4575	0	323.31	1366		20
P30038;P30038-2;P30038-3	Delta-1-pyrroline-5-carboxylate dehydrogenase, mitochondrial	ALDH4A1	sp|P30038|AL4A1_HUMAN Delta-1-pyrroline-5-carboxylate dehydrogenase, mitochondrial OS=Homo sapiens OX=9606 GN=ALDH4A1 PE=1 SV=3;sp|P30038-2|AL4A1_HUMAN Isoform 2 of Delta-1-pyrroline-5-carboxylate dehydrogenase, mitochondrial OS=Homo sapiens OX=9606 GN=ALD	3	29	29	29	67.9	67.9	67.9	61.719	0	323.31	687		529
P56378;P56378-2	6.8 kDa mitochondrial proteolipid	MP68	sp|P56378|ATP68_HUMAN ATP synthase subunit ATP5MPL, mitochondrial OS=Homo sapiens OX=9606 GN=ATP5MPL PE=1 SV=1;sp|P56378-2|ATP68_HUMAN Isoform 2 of ATP synthase subunit ATP5MPL, mitochondrial OS=Homo sapiens OX=9606 GN=ATP5MPL	2	5	5	5	67.2	67.2	67.2	6.662	0	28.99
Q71DI3	Histone H3.2	HIST2H3A	sp|Q71DI3|H32_HUMAN Histone H3.2 OS=Homo sapiens OX=9606 GN=H3C15 PE=1 SV=3	1	14	2	2	61	24.3	24.3	15.388	0	315.75		832		91
Q9NVJ2;Q9NVJ2-2	ADP-ribosylation factor-like protein 8B	ARL8B	sp|Q9NVJ2|ARL8B_HUMAN ADP-ribosylation factor-like protein 8B OS=Homo sapiens OX=9606 GN=ARL8B PE=1 SV=1	2	13	13	7	64.5	64.5	44.6	21.539	0	323.31
P39019	40S ribosomal protein S19	RPS19	sp|P39019|RS19_HUMAN 40S ribosomal protein S19 OS=Homo sapiens OX=9606 GN=RPS19 PE=1 SV=2	1	12	12	12	57.9	57.9	57.9	16.06	0	59.32
Q12846;Q12846-2	Syntaxin-4	STX4	sp|Q12846|STX4_HUMAN Syntaxin-4 OS=Homo sapiens OX=9606 GN=STX4 PE=1 SV=2;sp|Q12846-2|STX4_HUMAN Isoform 2 of Syntaxin-4 OS=Homo sapiens OX=9606 GN=STX4	2	22	22	22	66	66	66	34.18	0	323.31	1093		116
Q9HDC9;Q9HDC9-2	Adipocyte plasma membrane-associated protein	APMAP	sp|Q9HDC9|APMAP_HUMAN Adipocyte plasma membrane-associated protein OS=Homo sapiens OX=9606 GN=APMAP PE=1 SV=2;sp|Q9HDC9-2|APMAP_HUMAN Isoform 2 of Adipocyte plasma membrane-associated protein OS=Homo sapiens OX=9606 GN=APMAP	2	27	27	27	58.7	58.7	58.7	46.48	0	323.31	1472;1473;2194		126;260;263
P14317;P14317-2	Hematopoietic lineage cell-specific protein	HCLS1	sp|P14317|HCLS1_HUMAN Hematopoietic lineage cell-specific protein OS=Homo sapiens OX=9606 GN=HCLS1 PE=1 SV=3	2	32	32	32	56.8	56.8	56.8	54.013	0	323.31
O60664;O60664-4;O60664-3;O60664-2	Perilipin-3	PLIN3	sp|O60664|PLIN3_HUMAN Perilipin-3 OS=Homo sapiens OX=9606 GN=PLIN3 PE=1 SV=3;sp|O60664-4|PLIN3_HUMAN Isoform 4 of Perilipin-3 OS=Homo sapiens OX=9606 GN=PLIN3;sp|O60664-3|PLIN3_HUMAN Isoform 3 of Perilipin-3 OS=Homo sapiens OX=9606 GN=PLIN3;sp|O60664-2|PLI	4	31	31	31	84.6	84.6	84.6	47.074	0	323.31		66		177
P49189;P49189-3;P49189-2	4-trimethylaminobutyraldehyde dehydrogenase	ALDH9A1	sp|P49189|AL9A1_HUMAN 4-trimethylaminobutyraldehyde dehydrogenase OS=Homo sapiens OX=9606 GN=ALDH9A1 PE=1 SV=3;sp|P49189-3|AL9A1_HUMAN Isoform 3 of 4-trimethylaminobutyraldehyde dehydrogenase OS=Homo sapiens OX=9606 GN=ALDH9A1;sp|P49189-2|AL9A1_HUMAN Isofo	3	32	32	32	74.3	74.3	74.3	53.801	0	323.31	843		99
P09960;P09960-4;P09960-2;P09960-3	Leukotriene A-4 hydrolase	LTA4H	sp|P09960|LKHA4_HUMAN Leukotriene A-4 hydrolase OS=Homo sapiens OX=9606 GN=LTA4H PE=1 SV=2;sp|P09960-4|LKHA4_HUMAN Isoform 4 of Leukotriene A-4 hydrolase OS=Homo sapiens OX=9606 GN=LTA4H;sp|P09960-2|LKHA4_HUMAN Isoform 2 of Leukotriene A-4 hydrolase OS=Hom	4	46	46	46	67.1	67.1	67.1	69.284	0	323.31
P20674	Cytochrome c oxidase subunit 5A, mitochondrial	COX5A	sp|P20674|COX5A_HUMAN Cytochrome c oxidase subunit 5A, mitochondrial OS=Homo sapiens OX=9606 GN=COX5A PE=1 SV=2	1	11	11	11	64.7	64.7	64.7	16.762	0	264.26
Q9UI08-5;Q9UI08-2;Q9UI08;Q9UI08-4;Q9UI08-3	Ena/VASP-like protein	EVL	sp|Q9UI08-5|EVL_HUMAN Isoform 5 of Ena/VASP-like protein OS=Homo sapiens OX=9606 GN=EVL;sp|Q9UI08-2|EVL_HUMAN Isoform 1 of Ena/VASP-like protein OS=Homo sapiens OX=9606 GN=EVL;sp|Q9UI08|EVL_HUMAN Ena/VASP-like protein OS=Homo sapiens OX=9606 GN=EVL PE=1 SV	5	29	29	29	72.8	72.8	72.8	42.577	0	323.31	1538;1539;1540;2216	930;931	105;128;129;332	16;136
Q9BSJ8;Q9BSJ8-2	Extended synaptotagmin-1	ESYT1	sp|Q9BSJ8|ESYT1_HUMAN Extended synaptotagmin-1 OS=Homo sapiens OX=9606 GN=ESYT1 PE=1 SV=1;sp|Q9BSJ8-2|ESYT1_HUMAN Isoform 2 of Extended synaptotagmin-1 OS=Homo sapiens OX=9606 GN=ESYT1	2	45	45	45	50.8	50.8	50.8	122.85	0	323.31
Q13459;Q13459-2;B2RTY4-3	Unconventional myosin-IXb	MYO9B	sp|Q13459|MYO9B_HUMAN Unconventional myosin-IXb OS=Homo sapiens OX=9606 GN=MYO9B PE=1 SV=3;sp|Q13459-2|MYO9B_HUMAN Isoform Short of Unconventional myosin-IXb OS=Homo sapiens OX=9606 GN=MYO9B	3	110	110	108	60.3	60.3	59.9	243.4	0	323.31	1118;1119;2003		153;598;605
P43897;P43897-2;P43897-4;P43897-3	Elongation factor Ts, mitochondrial	TSFM	sp|P43897|EFTS_HUMAN Elongation factor Ts, mitochondrial OS=Homo sapiens OX=9606 GN=TSFM PE=1 SV=2;sp|P43897-2|EFTS_HUMAN Isoform 2 of Elongation factor Ts, mitochondrial OS=Homo sapiens OX=9606 GN=TSFM	4	24	24	24	72.6	72.6	72.6	35.39	0	323.31		551		283
Q5XKP0	Protein QIL1	QIL1	sp|Q5XKP0|MIC13_HUMAN MICOS complex subunit MIC13 OS=Homo sapiens OX=9606 GN=MICOS13 PE=1 SV=1	1	8	8	8	86.4	86.4	86.4	13.087	0	276.48
P07910-2;P07910-4	Heterogeneous nuclear ribonucleoproteins C1/C2	HNRNPC	sp|P07910-2|HNRPC_HUMAN Isoform C1 of Heterogeneous nuclear ribonucleoproteins C1/C2 OS=Homo sapiens OX=9606 GN=HNRNPC;sp|P07910-4|HNRPC_HUMAN Isoform 4 of Heterogeneous nuclear ribonucleoproteins C1/C2 OS=Homo sapiens OX=9606 GN=HNRNPC	2	21	21	2	51.9	51.9	7.8	32.337	0	301.06		226		74
P42356;P42356-2;A4QPH2;A4QPH2-4;A4QPH2-2;Q8N8J0	Phosphatidylinositol 4-kinase alpha	PI4KA	sp|P42356|PI4KA_HUMAN Phosphatidylinositol 4-kinase alpha OS=Homo sapiens OX=9606 GN=PI4KA PE=1 SV=4	6	90	90	90	51.8	51.8	51.8	236.83	0	323.31	793		1454
P13667	Protein disulfide-isomerase A4	PDIA4	sp|P13667|PDIA4_HUMAN Protein disulfide-isomerase A4 OS=Homo sapiens OX=9606 GN=PDIA4 PE=1 SV=2	1	56	56	56	68.7	68.7	68.7	72.932	0	323.31
P17844;P17844-2	Probable ATP-dependent RNA helicase DDX5	DDX5	sp|P17844|DDX5_HUMAN Probable ATP-dependent RNA helicase DDX5 OS=Homo sapiens OX=9606 GN=DDX5 PE=1 SV=1;sp|P17844-2|DDX5_HUMAN Isoform 2 of Probable ATP-dependent RNA helicase DDX5 OS=Homo sapiens OX=9606 GN=DDX5	2	44	43	34	62.7	62.7	53.4	69.147	0	259.97
P20645	Cation-dependent mannose-6-phosphate receptor	M6PR	sp|P20645|MPRD_HUMAN Cation-dependent mannose-6-phosphate receptor OS=Homo sapiens OX=9606 GN=M6PR PE=1 SV=1	1	12	12	12	39.7	39.7	39.7	30.993	0	272.28
Q6NYC8;Q6NYC8-2;Q6NYC8-4	Phostensin	PPP1R18	sp|Q6NYC8|PPR18_HUMAN Phostensin OS=Homo sapiens OX=9606 GN=PPP1R18 PE=1 SV=1;sp|Q6NYC8-2|PPR18_HUMAN Isoform 2 of Phostensin OS=Homo sapiens OX=9606 GN=PPP1R18	3	31	31	14	52.5	52.5	23.5	67.942	0	323.31	1233		306
P17096;P17096-3	High mobility group protein HMG-I/HMG-Y	HMGA1	sp|P17096|HMGA1_HUMAN High mobility group protein HMG-I/HMG-Y OS=Homo sapiens OX=9606 GN=HMGA1 PE=1 SV=3;sp|P17096-3|HMGA1_HUMAN Isoform HMG-R of High mobility group protein HMG-I/HMG-Y OS=Homo sapiens OX=9606 GN=HMGA1	2	7	7	4	41.1	41.1	23.4	11.676	0	323.31
P31946	14-3-3 protein beta/alpha;14-3-3 protein beta/alpha, N-terminally processed	YWHAB	sp|P31946|1433B_HUMAN 14-3-3 protein beta/alpha OS=Homo sapiens OX=9606 GN=YWHAB PE=1 SV=3	1	28	22	2	87	75.2	4.5	28.082	0	323.31	714;715;1866	458;459	146;148;175	28;220
P48960-2;P48960-3;P48960	CD97 antigen;CD97 antigen subunit alpha;CD97 antigen subunit beta	CD97	sp|P48960-2|AGRE5_HUMAN Isoform 2 of Adhesion G protein-coupled receptor E5 OS=Homo sapiens OX=9606 GN=ADGRE5;sp|P48960-3|AGRE5_HUMAN Isoform 3 of Adhesion G protein-coupled receptor E5 OS=Homo sapiens OX=9606 GN=ADGRE5;sp|P48960|AGRE5_HUMAN Adhesion G pro	3	25	25	21	39.5	39.5	31.5	81.742	0	323.31	841;842		366;730
Q9BR76;A9Z1Z3-3;A9Z1Z3	Coronin-1B	CORO1B	sp|Q9BR76|COR1B_HUMAN Coronin-1B OS=Homo sapiens OX=9606 GN=CORO1B PE=1 SV=1	3	29	29	29	60.7	60.7	60.7	54.234	0	323.31	1410	893	187	419
P56537;P56537-2	Eukaryotic translation initiation factor 6	EIF6	sp|P56537|IF6_HUMAN Eukaryotic translation initiation factor 6 OS=Homo sapiens OX=9606 GN=EIF6 PE=1 SV=1	2	12	12	12	89	89	89	26.599	0	323.31	922;923;924;925;926		21;33;74;75;106
Q9UI09;Q9UI09-2	NADH dehydrogenase [ubiquinone] 1 alpha subcomplex subunit 12	NDUFA12	sp|Q9UI09|NDUAC_HUMAN NADH dehydrogenase [ubiquinone] 1 alpha subcomplex subunit 12 OS=Homo sapiens OX=9606 GN=NDUFA12 PE=1 SV=1	2	15	15	15	88.3	88.3	88.3	17.114	0	185.71	1541		69
Q9NY15;Q9NY15-2	Stabilin-1	STAB1	sp|Q9NY15|STAB1_HUMAN Stabilin-1 OS=Homo sapiens OX=9606 GN=STAB1 PE=1 SV=3	2	82	82	82	42.6	42.6	42.6	275.48	0	323.31	1502;1503		484;1698
Q9UBQ7;Q9UBQ7-2	Glyoxylate reductase/hydroxypyruvate reductase	GRHPR	sp|Q9UBQ7|GRHPR_HUMAN Glyoxylate reductase/hydroxypyruvate reductase OS=Homo sapiens OX=9606 GN=GRHPR PE=1 SV=1	2	18	18	18	69.5	69.5	69.5	35.668	0	323.31	1527		135
Q9P0L0;Q9P0L0-2	Vesicle-associated membrane protein-associated protein A	VAPA	sp|Q9P0L0|VAPA_HUMAN Vesicle-associated membrane protein-associated protein A OS=Homo sapiens OX=9606 GN=VAPA PE=1 SV=3;sp|Q9P0L0-2|VAPA_HUMAN Isoform 2 of Vesicle-associated membrane protein-associated protein A OS=Homo sapiens OX=9606 GN=VAPA	2	18	18	17	71.9	71.9	71.9	27.893	0	302.05
O00161;O00161-2	Synaptosomal-associated protein 23	SNAP23	sp|O00161|SNP23_HUMAN Synaptosomal-associated protein 23 OS=Homo sapiens OX=9606 GN=SNAP23 PE=1 SV=1;sp|O00161-2|SNP23_HUMAN Isoform SNAP-23b of Synaptosomal-associated protein 23 OS=Homo sapiens OX=9606 GN=SNAP23	2	19	19	19	76.8	76.8	76.8	23.354	0	323.31	51;52;53;1652;1653;1654	38	118;124;126;128;172;175	1
Q14204	Cytoplasmic dynein 1 heavy chain 1	DYNC1H1	sp|Q14204|DYHC1_HUMAN Cytoplasmic dynein 1 heavy chain 1 OS=Homo sapiens OX=9606 GN=DYNC1H1 PE=1 SV=5	1	230	230	230	58.2	58.2	58.2	532.4	0	323.31	1136;2017		2430;2442
Q12979-4;Q12979;Q12979-2;Q12979-3	Active breakpoint cluster region-related protein	ABR	sp|Q12979-4|ABR_HUMAN Isoform 4 of Active breakpoint cluster region-related protein OS=Homo sapiens OX=9606 GN=ABR;sp|Q12979|ABR_HUMAN Active breakpoint cluster region-related protein OS=Homo sapiens OX=9606 GN=ABR PE=1 SV=2;sp|Q12979-2|ABR_HUMAN Isoform S	4	46	46	44	75.4	75.4	73.2	92.424	0	323.31	1100		709
P31948;P31948-2;P31948-3	Stress-induced-phosphoprotein 1	STIP1	sp|P31948|STIP1_HUMAN Stress-induced-phosphoprotein 1 OS=Homo sapiens OX=9606 GN=STIP1 PE=1 SV=1;sp|P31948-2|STIP1_HUMAN Isoform 2 of Stress-induced-phosphoprotein 1 OS=Homo sapiens OX=9606 GN=STIP1;sp|P31948-3|STIP1_HUMAN Isoform 3 of Stress-induced-phosp	3	54	54	54	77.7	77.7	77.7	62.639	0	323.31
Q13488;Q13488-2	V-type proton ATPase 116 kDa subunit a isoform 3	TCIRG1	sp|Q13488|VPP3_HUMAN V-type proton ATPase 116 kDa subunit a3 OS=Homo sapiens OX=9606 GN=TCIRG1 PE=1 SV=3;sp|Q13488-2|VPP3_HUMAN Isoform Short of V-type proton ATPase 116 kDa subunit a3 OS=Homo sapiens OX=9606 GN=TCIRG1	2	37	37	36	57.5	57.5	56.4	92.967	0	323.31	1120		687
P51553;P51553-2	Isocitrate dehydrogenase [NAD] subunit gamma, mitochondrial	IDH3G	sp|P51553|IDH3G_HUMAN Isocitrate dehydrogenase [NAD] subunit gamma, mitochondrial OS=Homo sapiens OX=9606 GN=IDH3G PE=1 SV=1;sp|P51553-2|IDH3G_HUMAN Isoform 2 of Isocitrate dehydrogenase [NAD] subunit gamma, mitochondrial OS=Homo sapiens OX=9606 GN=IDH3G	2	19	19	19	54.7	54.7	54.7	42.794	0	323.31	874		117
Q9Y639-1;Q9Y639;Q9Y639-3;Q9Y639-4;Q9Y639-5	Neuroplastin	NPTN	sp|Q9Y639-1|NPTN_HUMAN Isoform 1 of Neuroplastin OS=Homo sapiens OX=9606 GN=NPTN;sp|Q9Y639|NPTN_HUMAN Neuroplastin OS=Homo sapiens OX=9606 GN=NPTN PE=1 SV=2;sp|Q9Y639-3|NPTN_HUMAN Isoform 3 of Neuroplastin OS=Homo sapiens OX=9606 GN=NPTN;sp|Q9Y639-4|NPTN_H	5	9	9	9	29.1	29.1	29.1	31.291	0	72.522		951		263
Q9H4G4	Golgi-associated plant pathogenesis-related protein 1	GLIPR2	sp|Q9H4G4|GAPR1_HUMAN Golgi-associated plant pathogenesis-related protein 1 OS=Homo sapiens OX=9606 GN=GLIPR2 PE=1 SV=3	1	10	10	10	71.4	71.4	71.4	17.218	0	323.31
Q9H9B4	Sideroflexin-1	SFXN1	sp|Q9H9B4|SFXN1_HUMAN Sideroflexin-1 OS=Homo sapiens OX=9606 GN=SFXN1 PE=1 SV=4	1	19	18	18	70.8	64.9	64.9	35.619	0	251.76	1462		211
P47755;P47755-2	F-actin-capping protein subunit alpha-2	CAPZA2	sp|P47755|CAZA2_HUMAN F-actin-capping protein subunit alpha-2 OS=Homo sapiens OX=9606 GN=CAPZA2 PE=1 SV=3	2	25	22	22	85.3	77.6	77.6	32.949	0	323.31	830;831;832	565	34;84;138	250
P33527;P33527-9;P33527-3;P33527-2;P33527-4;P33527-5;P33527-7;P33527-6;P33527-8	Multidrug resistance-associated protein 1	ABCC1	sp|P33527|MRP1_HUMAN Multidrug resistance-associated protein 1 OS=Homo sapiens OX=9606 GN=ABCC1 PE=1 SV=3;sp|P33527-9|MRP1_HUMAN Isoform 9 of Multidrug resistance-associated protein 1 OS=Homo sapiens OX=9606 GN=ABCC1;sp|P33527-3|MRP1_HUMAN Isoform 3 of Mul	9	58	58	56	50	50	49	171.59	0	323.31	724;725		881;1318
O43852;O43852-3;O43852-6;O43852-5;O43852-10;O43852-15;O43852-9;O43852-13;O43852-14;O43852-11;O43852-12	Calumenin	CALU	sp|O43852|CALU_HUMAN Calumenin OS=Homo sapiens OX=9606 GN=CALU PE=1 SV=2;sp|O43852-3|CALU_HUMAN Isoform 3 of Calumenin OS=Homo sapiens OX=9606 GN=CALU;sp|O43852-6|CALU_HUMAN Isoform 6 of Calumenin OS=Homo sapiens OX=9606 GN=CALU;sp|O43852-5|CALU_HUMAN Isof	11	23	23	5	75.6	75.6	14	37.106	0	323.31		64		249
P98082;P98082-3;P98082-2	Disabled homolog 2	DAB2	sp|P98082|DAB2_HUMAN Disabled homolog 2 OS=Homo sapiens OX=9606 GN=DAB2 PE=1 SV=3;sp|P98082-3|DAB2_HUMAN Isoform 3 of Disabled homolog 2 OS=Homo sapiens OX=9606 GN=DAB2;sp|P98082-2|DAB2_HUMAN Isoform 2 of Disabled homolog 2 OS=Homo sapiens OX=9606 GN=DAB2	3	41	41	41	64.2	64.2	64.2	82.447	0	323.31	1025;1026;1968		11;13;191
Q00722-2;Q00722;Q00722-3;Q9NQ66-2;Q9NQ66	1-phosphatidylinositol 4,5-bisphosphate phosphodiesterase beta-2	PLCB2	sp|Q00722-2|PLCB2_HUMAN Isoform 2 of 1-phosphatidylinositol 4,5-bisphosphate phosphodiesterase beta-2 OS=Homo sapiens OX=9606 GN=PLCB2;sp|Q00722|PLCB2_HUMAN 1-phosphatidylinositol 4,5-bisphosphate phosphodiesterase beta-2 OS=Homo sapiens OX=9606 GN=PLCB2 P	5	61	61	61	59.4	59.4	59.4	133.68	0	323.31
P62269	40S ribosomal protein S18	RPS18	sp|P62269|RS18_HUMAN 40S ribosomal protein S18 OS=Homo sapiens OX=9606 GN=RPS18 PE=1 SV=3	1	17	17	17	61.8	61.8	61.8	17.718	0	83.624	965		101
P35241;P35241-5;P35241-4;P35241-2;P35241-3	Radixin	RDX	sp|P35241|RADI_HUMAN Radixin OS=Homo sapiens OX=9606 GN=RDX PE=1 SV=1;sp|P35241-5|RADI_HUMAN Isoform 5 of Radixin OS=Homo sapiens OX=9606 GN=RDX;sp|P35241-4|RADI_HUMAN Isoform 4 of Radixin OS=Homo sapiens OX=9606 GN=RDX	5	49	32	32	64	45.3	45.3	68.563	0	323.31	651	346;347;420;421	287	12;285;292;305
P20700	Lamin-B1	LMNB1	sp|P20700|LMNB1_HUMAN Lamin-B1 OS=Homo sapiens OX=9606 GN=LMNB1 PE=1 SV=2	1	63	63	59	76.6	76.6	72.7	66.408	0	323.31		377		249
Q9NZJ7;Q9NZJ7-2;Q9NZJ7-3	Mitochondrial carrier homolog 1	MTCH1	sp|Q9NZJ7|MTCH1_HUMAN Mitochondrial carrier homolog 1 OS=Homo sapiens OX=9606 GN=MTCH1 PE=1 SV=1;sp|Q9NZJ7-2|MTCH1_HUMAN Isoform 2 of Mitochondrial carrier homolog 1 OS=Homo sapiens OX=9606 GN=MTCH1	3	17	17	17	50.9	50.9	50.9	41.544	0	147.06		917		210
Q9GZT3;Q9GZT3-2	SRA stem-loop-interacting RNA-binding protein, mitochondrial	SLIRP	sp|Q9GZT3|SLIRP_HUMAN SRA stem-loop-interacting RNA-binding protein, mitochondrial OS=Homo sapiens OX=9606 GN=SLIRP PE=1 SV=1;sp|Q9GZT3-2|SLIRP_HUMAN Isoform 2 of SRA stem-loop-interacting RNA-binding protein, mitochondrial OS=Homo sapiens OX=9606 GN=SLIRP	2	13	13	13	84.4	84.4	84.4	12.349	0	128.11
O15511;O15511-2	Actin-related protein 2/3 complex subunit 5	ARPC5	sp|O15511|ARPC5_HUMAN Actin-related protein 2/3 complex subunit 5 OS=Homo sapiens OX=9606 GN=ARPC5 PE=1 SV=3;sp|O15511-2|ARPC5_HUMAN Isoform 2 of Actin-related protein 2/3 complex subunit 5 OS=Homo sapiens OX=9606 GN=ARPC5	2	8	8	8	77.5	77.5	77.5	16.32	0	323.31	111	53	101	124
P29966	Myristoylated alanine-rich C-kinase substrate	MARCKS	sp|P29966|MARCS_HUMAN Myristoylated alanine-rich C-kinase substrate OS=Homo sapiens OX=9606 GN=MARCKS PE=1 SV=4	1	17	17	17	52.7	52.7	52.7	31.554	0	323.31	682;683;684;685;686;1854;1855		32;34;36;42;59;61;148
P78417;P78417-3;P78417-2	Glutathione S-transferase omega-1	GSTO1	sp|P78417|GSTO1_HUMAN Glutathione S-transferase omega-1 OS=Homo sapiens OX=9606 GN=GSTO1 PE=1 SV=2;sp|P78417-3|GSTO1_HUMAN Isoform 3 of Glutathione S-transferase omega-1 OS=Homo sapiens OX=9606 GN=GSTO1;sp|P78417-2|GSTO1_HUMAN Isoform 2 of Glutathione S-tr	3	25	25	25	76.8	76.8	76.8	27.566	0	323.31	1014;1963;1964	724	77;79;81	115
Q9UJZ1;Q9UJZ1-2	Stomatin-like protein 2, mitochondrial	STOML2	sp|Q9UJZ1|STML2_HUMAN Stomatin-like protein 2, mitochondrial OS=Homo sapiens OX=9606 GN=STOML2 PE=1 SV=1;sp|Q9UJZ1-2|STML2_HUMAN Isoform 2 of Stomatin-like protein 2, mitochondrial OS=Homo sapiens OX=9606 GN=STOML2	2	26	26	26	78.7	78.7	78.7	38.534	0	323.31	1552;2217		267;269
Q0VD83;Q0VD83-3;Q0VD83-2	Apolipoprotein B receptor	APOBR	sp|Q0VD83|APOBR_HUMAN Apolipoprotein B receptor OS=Homo sapiens OX=9606 GN=APOBR PE=1 SV=3;sp|Q0VD83-3|APOBR_HUMAN Isoform 3 of Apolipoprotein B receptor OS=Homo sapiens OX=9606 GN=APOBR;sp|Q0VD83-2|APOBR_HUMAN Isoform 2 of Apolipoprotein B receptor OS=Hom	3	44	44	44	50.2	50.2	50.2	115.63	0	323.31
P39656;P39656-3;P39656-2	Dolichyl-diphosphooligosaccharide--protein glycosyltransferase 48 kDa subunit	DDOST	sp|P39656|OST48_HUMAN Dolichyl-diphosphooligosaccharide--protein glycosyltransferase 48 kDa subunit OS=Homo sapiens OX=9606 GN=DDOST PE=1 SV=4;sp|P39656-3|OST48_HUMAN Isoform 3 of Dolichyl-diphosphooligosaccharide--protein glycosyltransferase 48 kDa subuni	3	19	19	19	62.3	62.3	62.3	50.8	0	323.31	776;777	520	208;342	202
P40925-3;P40925;P40925-2	Malate dehydrogenase, cytoplasmic	MDH1	sp|P40925-3|MDHC_HUMAN Isoform 3 of Malate dehydrogenase, cytoplasmic OS=Homo sapiens OX=9606 GN=MDH1;sp|P40925|MDHC_HUMAN Malate dehydrogenase, cytoplasmic OS=Homo sapiens OX=9606 GN=MDH1 PE=1 SV=4;sp|P40925-2|MDHC_HUMAN Isoform 2 of Malate dehydrogenase,	3	20	20	20	53.7	53.7	53.7	38.627	0	323.31	780;781;782		204;214;324
P53680;P53680-2	AP-2 complex subunit sigma	AP2S1	sp|P53680|AP2S1_HUMAN AP-2 complex subunit sigma OS=Homo sapiens OX=9606 GN=AP2S1 PE=1 SV=2;sp|P53680-2|AP2S1_HUMAN Isoform 2 of AP-2 complex subunit sigma OS=Homo sapiens OX=9606 GN=AP2S1	2	8	8	8	44.4	44.4	44.4	17.018	0	103.16
P62861	40S ribosomal protein S30	FAU	sp|P62861|RS30_HUMAN 40S ribosomal protein S30 OS=Homo sapiens OX=9606 GN=FAU PE=1 SV=1	1	4	4	4	20.3	20.3	20.3	6.6478	0	10.937
P60033	CD81 antigen	CD81	sp|P60033|CD81_HUMAN CD81 antigen OS=Homo sapiens OX=9606 GN=CD81 PE=1 SV=1	1	6	6	6	32.2	32.2	32.2	25.809	0	323.31	932;933;934;935		141;142;172;173
Q9UL12;Q9UL12-2	Sarcosine dehydrogenase, mitochondrial	SARDH	sp|Q9UL12|SARDH_HUMAN Sarcosine dehydrogenase, mitochondrial OS=Homo sapiens OX=9606 GN=SARDH PE=1 SV=1;sp|Q9UL12-2|SARDH_HUMAN Isoform 2 of Sarcosine dehydrogenase, mitochondrial OS=Homo sapiens OX=9606 GN=SARDH	2	40	40	40	68.3	68.3	68.3	101.04	0	323.31	1556;1557;2221		57;150;195
P35237	Serpin B6	SERPINB6	sp|P35237|SPB6_HUMAN Serpin B6 OS=Homo sapiens OX=9606 GN=SERPINB6 PE=1 SV=3	1	28	28	27	81.9	81.9	81.9	42.621	0	323.31
P43353;P48448;P30838	Aldehyde dehydrogenase family 3 member B1	ALDH3B1	sp|P43353|AL3B1_HUMAN Aldehyde dehydrogenase family 3 member B1 OS=Homo sapiens OX=9606 GN=ALDH3B1 PE=1 SV=1	3	22	22	4	58.3	58.3	9.6	51.839	0	323.31
P52566	Rho GDP-dissociation inhibitor 2	ARHGDIB	sp|P52566|GDIR2_HUMAN Rho GDP-dissociation inhibitor 2 OS=Homo sapiens OX=9606 GN=ARHGDIB PE=1 SV=3	1	19	19	19	87.1	87.1	87.1	22.988	0	323.31		603		142
P10321;P10321-2	HLA class I histocompatibility antigen, Cw-7 alpha chain	HLA-C	sp|P10321|HLAC_HUMAN HLA class I histocompatibility antigen, C alpha chain OS=Homo sapiens OX=9606 GN=HLA-C PE=1 SV=3;sp|P10321-2|HLAC_HUMAN Isoform 2 of HLA class I histocompatibility antigen, C alpha chain OS=Homo sapiens OX=9606 GN=HLA-C	2	20	14	11	54.6	39.9	30.3	40.648	0	295.52	232		198
Q08722-2;Q08722-3;Q08722-4;Q08722	Leukocyte surface antigen CD47	CD47	sp|Q08722-2|CD47_HUMAN Isoform OA3-293 of Leukocyte surface antigen CD47 OS=Homo sapiens OX=9606 GN=CD47;sp|Q08722-3|CD47_HUMAN Isoform OA3-305 of Leukocyte surface antigen CD47 OS=Homo sapiens OX=9606 GN=CD47;sp|Q08722-4|CD47_HUMAN Isoform OA3-312 of Leuk	4	7	7	7	12.3	12.3	12.3	31.742	0	20.97
Q5ZPR3;Q5ZPR3-4;Q5ZPR3-3;Q5ZPR3-2	CD276 antigen	CD276	sp|Q5ZPR3|CD276_HUMAN CD276 antigen OS=Homo sapiens OX=9606 GN=CD276 PE=1 SV=1;sp|Q5ZPR3-4|CD276_HUMAN Isoform 4 of CD276 antigen OS=Homo sapiens OX=9606 GN=CD276;sp|Q5ZPR3-3|CD276_HUMAN Isoform 3 of CD276 antigen OS=Homo sapiens OX=9606 GN=CD276;sp|Q5ZPR3	4	11	11	11	44.8	44.8	44.8	57.235	0	323.31
P18124	60S ribosomal protein L7	RPL7	sp|P18124|RL7_HUMAN 60S ribosomal protein L7 OS=Homo sapiens OX=9606 GN=RPL7 PE=1 SV=1	1	20	20	20	57.7	57.7	57.7	29.225	0	215.08
Q12913;Q12913-2	Receptor-type tyrosine-protein phosphatase eta	PTPRJ	sp|Q12913|PTPRJ_HUMAN Receptor-type tyrosine-protein phosphatase eta OS=Homo sapiens OX=9606 GN=PTPRJ PE=1 SV=3	2	44	44	44	37.2	37.2	37.2	145.94	0	323.31	1097;1997;1998		1287;1292;1293
P39210	Protein Mpv17	MPV17	sp|P39210|MPV17_HUMAN Protein Mpv17 OS=Homo sapiens OX=9606 GN=MPV17 PE=1 SV=1	1	10	10	10	66.5	66.5	66.5	19.733	0	323.31
P29992	Guanine nucleotide-binding protein subunit alpha-11	GNA11	sp|P29992|GNA11_HUMAN Guanine nucleotide-binding protein subunit alpha-11 OS=Homo sapiens OX=9606 GN=GNA11 PE=1 SV=2	1	25	25	10	73	73	28.4	42.123	0	323.31
P56556	NADH dehydrogenase [ubiquinone] 1 alpha subcomplex subunit 6	NDUFA6	sp|P56556|NDUA6_HUMAN NADH dehydrogenase [ubiquinone] 1 alpha subcomplex subunit 6 OS=Homo sapiens OX=9606 GN=NDUFA6 PE=1 SV=4	1	9	9	9	55.5	55.5	55.5	15.136	0	140.52
P55809;P55809-2;Q9BYC2	Succinyl-CoA:3-ketoacid coenzyme A transferase 1, mitochondrial	OXCT1	sp|P55809|SCOT1_HUMAN Succinyl-CoA:3-ketoacid coenzyme A transferase 1, mitochondrial OS=Homo sapiens OX=9606 GN=OXCT1 PE=1 SV=1	3	24	24	24	56.7	56.7	56.7	56.157	0	323.31	919;1935	628	193;195	111
P05091;P05091-2;P00352;P47895	Aldehyde dehydrogenase, mitochondrial	ALDH2	sp|P05091|ALDH2_HUMAN Aldehyde dehydrogenase, mitochondrial OS=Homo sapiens OX=9606 GN=ALDH2 PE=1 SV=2;sp|P05091-2|ALDH2_HUMAN Isoform 2 of Aldehyde dehydrogenase, mitochondrial OS=Homo sapiens OX=9606 GN=ALDH2	4	37	37	36	84.3	84.3	82.8	56.381	0	323.31
Q9H4G0-4	Band 4.1-like protein 1	EPB41L1	sp|Q9H4G0-4|E41L1_HUMAN Isoform 4 of Band 4.1-like protein 1 OS=Homo sapiens OX=9606 GN=EPB41L1	1	41	38	3	64.9	62.1	3.4	78.83	0	323.31	2189		190
Q53H12;Q53H12-2	Acylglycerol kinase, mitochondrial	AGK	sp|Q53H12|AGK_HUMAN Acylglycerol kinase, mitochondrial OS=Homo sapiens OX=9606 GN=AGK PE=1 SV=2	2	34	34	34	74.9	74.9	74.9	47.137	0	323.31	1197		332
P46939;P46939-2;P46939-4;P46939-3	Utrophin	UTRN	sp|P46939|UTRO_HUMAN Utrophin OS=Homo sapiens OX=9606 GN=UTRN PE=1 SV=2;sp|P46939-2|UTRO_HUMAN Isoform 2 of Utrophin OS=Homo sapiens OX=9606 GN=UTRN	4	151	151	149	54.8	54.8	54.2	394.46	0	323.31	828		2715
Q4G0N4;Q4G0N4-2;Q4G0N4-3	NAD kinase 2, mitochondrial	NADK2	sp|Q4G0N4|NAKD2_HUMAN NAD kinase 2, mitochondrial OS=Homo sapiens OX=9606 GN=NADK2 PE=1 SV=2;sp|Q4G0N4-2|NAKD2_HUMAN Isoform 2 of NAD kinase 2, mitochondrial OS=Homo sapiens OX=9606 GN=NADK2;sp|Q4G0N4-3|NAKD2_HUMAN Isoform 3 of NAD kinase 2, mitochondrial	3	26	26	26	59.5	59.5	59.5	49.432	0	323.31
Q9BSH4	Translational activator of cytochrome c oxidase 1	TACO1	sp|Q9BSH4|TACO1_HUMAN Translational activator of cytochrome c oxidase 1 OS=Homo sapiens OX=9606 GN=TACO1 PE=1 SV=1	1	15	15	15	52.2	52.2	52.2	32.477	0	318.88
O00330;O00330-3;O00330-2	Pyruvate dehydrogenase protein X component, mitochondrial	PDHX	sp|O00330|ODPX_HUMAN Pyruvate dehydrogenase protein X component, mitochondrial OS=Homo sapiens OX=9606 GN=PDHX PE=1 SV=3;sp|O00330-3|ODPX_HUMAN Isoform 3 of Pyruvate dehydrogenase protein X component, mitochondrial OS=Homo sapiens OX=9606 GN=PDHX	3	25	25	25	54.9	54.9	54.9	54.122	0	323.31
Q4KMQ2;Q4KMQ2-3;Q4KMQ2-4	Anoctamin-6	ANO6	sp|Q4KMQ2|ANO6_HUMAN Anoctamin-6 OS=Homo sapiens OX=9606 GN=ANO6 PE=1 SV=2;sp|Q4KMQ2-3|ANO6_HUMAN Isoform 3 of Anoctamin-6 OS=Homo sapiens OX=9606 GN=ANO6;sp|Q4KMQ2-4|ANO6_HUMAN Isoform 4 of Anoctamin-6 OS=Homo sapiens OX=9606 GN=ANO6	3	34	34	1	43.7	43.7	4.4	106.16	0	323.31	1196		54
P36578	60S ribosomal protein L4	RPL4	sp|P36578|RL4_HUMAN 60S ribosomal protein L4 OS=Homo sapiens OX=9606 GN=RPL4 PE=1 SV=5	1	30	30	30	50.1	50.1	50.1	47.697	0	323.31	755		215
P61247	40S ribosomal protein S3a	RPS3A	sp|P61247|RS3A_HUMAN 40S ribosomal protein S3a OS=Homo sapiens OX=9606 GN=RPS3A PE=1 SV=2	1	25	25	25	69.3	69.3	69.3	29.945	0	250.92
Q8TCT9-5;Q8TCT9	Minor histocompatibility antigen H13	HM13	sp|Q8TCT9-5|HM13_HUMAN Isoform 5 of Minor histocompatibility antigen H13 OS=Homo sapiens OX=9606 GN=HM13;sp|Q8TCT9|HM13_HUMAN Minor histocompatibility antigen H13 OS=Homo sapiens OX=9606 GN=HM13 PE=1 SV=1	2	13	13	3	42.1	42.1	9.9	36.813	0	323.31		860		301
Q9BPW8	Protein NipSnap homolog 1	NIPSNAP1	sp|Q9BPW8|NIPS1_HUMAN Protein NipSnap homolog 1 OS=Homo sapiens OX=9606 GN=NIPSNAP1 PE=1 SV=1	1	19	19	19	66.5	66.5	66.5	33.31	0	323.31	1408	892	113	197
Q9Y6M9	NADH dehydrogenase [ubiquinone] 1 beta subcomplex subunit 9	NDUFB9	sp|Q9Y6M9|NDUB9_HUMAN NADH dehydrogenase [ubiquinone] 1 beta subcomplex subunit 9 OS=Homo sapiens OX=9606 GN=NDUFB9 PE=1 SV=3	1	14	14	14	72.6	72.6	72.6	21.831	0	316.06
P10109	Adrenodoxin, mitochondrial	FDX1	sp|P10109|ADX_HUMAN Adrenodoxin, mitochondrial OS=Homo sapiens OX=9606 GN=FDX1 PE=1 SV=1	1	9	9	9	37.5	37.5	37.5	19.393	0	323.31
P60660-2;P60660	Myosin light polypeptide 6	MYL6	sp|P60660-2|MYL6_HUMAN Isoform Smooth muscle of Myosin light polypeptide 6 OS=Homo sapiens OX=9606 GN=MYL6;sp|P60660|MYL6_HUMAN Myosin light polypeptide 6 OS=Homo sapiens OX=9606 GN=MYL6 PE=1 SV=2	2	13	13	11	85.4	85.4	69.5	16.961	0	323.31	938;1939	636	8;136	73
P56381;Q5VTU8	ATP synthase subunit epsilon, mitochondrial;ATP synthase subunit epsilon-like protein, mitochondrial	ATP5E;ATP5EP2	sp|P56381|ATP5E_HUMAN ATP synthase subunit epsilon, mitochondrial OS=Homo sapiens OX=9606 GN=ATP5F1E PE=1 SV=2;sp|Q5VTU8|AT5EL_HUMAN ATP synthase subunit epsilon-like protein, mitochondrial OS=Homo sapiens OX=9606 GN=ATP5F1EP2 PE=1 SV=1	2	5	5	5	70.6	70.6	70.6	5.7797	0	8.0617
P04181;P04181-2	Ornithine aminotransferase, mitochondrial;Ornithine aminotransferase, hepatic form;Ornithine aminotransferase, renal form	OAT	sp|P04181|OAT_HUMAN Ornithine aminotransferase, mitochondrial OS=Homo sapiens OX=9606 GN=OAT PE=1 SV=1;sp|P04181-2|OAT_HUMAN Isoform 2 of Ornithine aminotransferase, mitochondrial OS=Homo sapiens OX=9606 GN=OAT	2	27	27	27	79.5	79.5	79.5	48.534	0	323.31	256		400
P22570;P22570-7;P22570-5;P22570-2;P22570-3;P22570-4	NADPH:adrenodoxin oxidoreductase, mitochondrial	FDXR	sp|P22570|ADRO_HUMAN NADPH:adrenodoxin oxidoreductase, mitochondrial OS=Homo sapiens OX=9606 GN=FDXR PE=1 SV=3;sp|P22570-7|ADRO_HUMAN Isoform 7 of NADPH:adrenodoxin oxidoreductase, mitochondrial OS=Homo sapiens OX=9606 GN=FDXR;sp|P22570-5|ADRO_HUMAN Isofor	6	35	35	5	77.8	77.8	12.2	53.836	0	323.31
O95139;O95139-2	NADH dehydrogenase [ubiquinone] 1 beta subcomplex subunit 6	NDUFB6	sp|O95139|NDUB6_HUMAN NADH dehydrogenase [ubiquinone] 1 beta subcomplex subunit 6 OS=Homo sapiens OX=9606 GN=NDUFB6 PE=1 SV=3;sp|O95139-2|NDUB6_HUMAN Isoform 2 of NADH dehydrogenase [ubiquinone] 1 beta subcomplex subunit 6 OS=Homo sapiens OX=9606 GN=NDUFB6	2	15	15	15	90.6	90.6	90.6	15.489	0	147
Q9UBR2	Cathepsin Z	CTSZ	sp|Q9UBR2|CATZ_HUMAN Cathepsin Z OS=Homo sapiens OX=9606 GN=CTSZ PE=1 SV=1	1	12	12	12	46.5	46.5	46.5	33.868	0	323.31	1528		209
P48681	Nestin	NES	sp|P48681|NEST_HUMAN Nestin OS=Homo sapiens OX=9606 GN=NES PE=1 SV=2	1	70	70	70	52.1	52.1	52.1	177.44	0	323.31
Q9NUQ9;Q9NUQ9-2	Protein FAM49B	FAM49B	sp|Q9NUQ9|CYRIB_HUMAN CYFIP-related Rac1 interactor B OS=Homo sapiens OX=9606 GN=CYRIB PE=1 SV=1;sp|Q9NUQ9-2|CYRIB_HUMAN Isoform 2 of CYFIP-related Rac1 interactor B OS=Homo sapiens OX=9606 GN=CYRIB	2	20	20	18	73.5	73.5	66.7	36.748	0	319.68
P52565;P52565-2	Rho GDP-dissociation inhibitor 1	ARHGDIA	sp|P52565|GDIR1_HUMAN Rho GDP-dissociation inhibitor 1 OS=Homo sapiens OX=9606 GN=ARHGDIA PE=1 SV=3	2	16	16	16	83.8	83.8	83.8	23.207	0	323.31		602		145
Q92882	Osteoclast-stimulating factor 1	OSTF1	sp|Q92882|OSTF1_HUMAN Osteoclast-stimulating factor 1 OS=Homo sapiens OX=9606 GN=OSTF1 PE=1 SV=2	1	16	16	16	71.5	71.5	71.5	23.787	0	323.31
P82909	28S ribosomal protein S36, mitochondrial	MRPS36	sp|P82909|RT36_HUMAN 28S ribosomal protein S36, mitochondrial OS=Homo sapiens OX=9606 GN=MRPS36 PE=1 SV=2	1	7	7	7	72.8	72.8	72.8	11.466	0	195.19
Q9Y624;Q9Y624-2	Junctional adhesion molecule A	F11R	sp|Q9Y624|JAM1_HUMAN Junctional adhesion molecule A OS=Homo sapiens OX=9606 GN=F11R PE=1 SV=1;sp|Q9Y624-2|JAM1_HUMAN Isoform 2 of Junctional adhesion molecule A OS=Homo sapiens OX=9606 GN=F11R	2	17	17	17	51.8	51.8	51.8	32.583	0	323.31	1601		216
P12318-2;P12318	Low affinity immunoglobulin gamma Fc region receptor II-a	FCGR2A	sp|P12318-2|FCG2A_HUMAN Isoform 2 of Low affinity immunoglobulin gamma Fc region receptor II-a OS=Homo sapiens OX=9606 GN=FCGR2A;sp|P12318|FCG2A_HUMAN Low affinity immunoglobulin gamma Fc region receptor II-a OS=Homo sapiens OX=9606 GN=FCGR2A PE=1 SV=4	2	12	12	6	43	43	23.7	34.929	0	323.31	482;483;484;1801;1802	303	50;53;73;77;79	288
P11413;P11413-3;P11413-2	Glucose-6-phosphate 1-dehydrogenase	G6PD	sp|P11413|G6PD_HUMAN Glucose-6-phosphate 1-dehydrogenase OS=Homo sapiens OX=9606 GN=G6PD PE=1 SV=4;sp|P11413-3|G6PD_HUMAN Isoform 3 of Glucose-6-phosphate 1-dehydrogenase OS=Homo sapiens OX=9606 GN=G6PD;sp|P11413-2|G6PD_HUMAN Isoform Long of Glucose-6-phos	3	46	46	46	84.1	84.1	84.1	59.256	0	323.31	1792	298;299	178	411;496
Q5TEC6	Histone H3	HIST2H3PS2	sp|Q5TEC6|H3PS2_HUMAN Histone HIST2H3PS2 OS=Homo sapiens OX=9606 GN=H3-2 PE=1 SV=1	1	8	1	1	30.9	8.1	8.1	15.43	0	5.669
Q15031	Probable leucine--tRNA ligase, mitochondrial	LARS2	sp|Q15031|SYLM_HUMAN Probable leucine--tRNA ligase, mitochondrial OS=Homo sapiens OX=9606 GN=LARS2 PE=1 SV=2	1	47	47	47	64.2	64.2	64.2	101.97	0	323.31	2023		388
P46926;P46926-2;Q8TDQ7-4	Glucosamine-6-phosphate isomerase 1	GNPDA1	sp|P46926|GNPI1_HUMAN Glucosamine-6-phosphate isomerase 1 OS=Homo sapiens OX=9606 GN=GNPDA1 PE=1 SV=1;sp|P46926-2|GNPI1_HUMAN Isoform 2 of Glucosamine-6-phosphate isomerase 1 OS=Homo sapiens OX=9606 GN=GNPDA1	3	22	22	16	81	81	59.9	32.668	0	323.31
P26599;P26599-2;P26599-3	Polypyrimidine tract-binding protein 1	PTBP1	sp|P26599|PTBP1_HUMAN Polypyrimidine tract-binding protein 1 OS=Homo sapiens OX=9606 GN=PTBP1 PE=1 SV=1;sp|P26599-2|PTBP1_HUMAN Isoform 2 of Polypyrimidine tract-binding protein 1 OS=Homo sapiens OX=9606 GN=PTBP1;sp|P26599-3|PTBP1_HUMAN Isoform 3 of Polypy	3	27	27	25	69.7	69.7	67.4	57.221	0	323.31	660;661;1847		395;421;477
P32969	60S ribosomal protein L9	RPL9	sp|P32969|RL9_HUMAN 60S ribosomal protein L9 OS=Homo sapiens OX=9606 GN=RPL9 PE=1 SV=1	1	17	17	17	74	74	74	21.863	0	323.31	718;719	460	108;156	128
P01023	Alpha-2-macroglobulin	A2M	sp|P01023|A2MG_HUMAN Alpha-2-macroglobulin OS=Homo sapiens OX=9606 GN=A2M PE=1 SV=3	1	64	64	55	58.1	58.1	51.6	163.29	0	323.31	229;230		651;851
Q13884;Q13884-2	Beta-1-syntrophin	SNTB1	sp|Q13884|SNTB1_HUMAN Beta-1-syntrophin OS=Homo sapiens OX=9606 GN=SNTB1 PE=1 SV=3;sp|Q13884-2|SNTB1_HUMAN Isoform 2 of Beta-1-syntrophin OS=Homo sapiens OX=9606 GN=SNTB1	2	35	35	33	69.5	69.5	67.7	58.06	0	323.31	1130;1131;2012;2013		150;152;164;461
Q15942;Q15942-2	Zyxin	ZYX	sp|Q15942|ZYX_HUMAN Zyxin OS=Homo sapiens OX=9606 GN=ZYX PE=1 SV=1;sp|Q15942-2|ZYX_HUMAN Isoform 2 of Zyxin OS=Homo sapiens OX=9606 GN=ZYX	2	27	27	27	65.7	65.7	65.7	61.277	0	323.31	1162;1163		338;340
P07099	Epoxide hydrolase 1	EPHX1	sp|P07099|HYEP_HUMAN Epoxide hydrolase 1 OS=Homo sapiens OX=9606 GN=EPHX1 PE=1 SV=1	1	38	38	38	82.9	82.9	82.9	52.948	0	323.31
P56181-2;P56181	NADH dehydrogenase [ubiquinone] flavoprotein 3, mitochondrial	NDUFV3	sp|P56181-2|NDUV3_HUMAN Isoform 2 of NADH dehydrogenase [ubiquinone] flavoprotein 3, mitochondrial OS=Homo sapiens OX=9606 GN=NDUFV3	2	23	23	23	53.9	53.9	53.9	50.983	0	285.96	1936		421
Q13637	Ras-related protein Rab-32	RAB32	sp|Q13637|RAB32_HUMAN Ras-related protein Rab-32 OS=Homo sapiens OX=9606 GN=RAB32 PE=1 SV=3	1	19	19	17	79.6	79.6	70.2	24.997	0	323.31	1125		132
P30041	Peroxiredoxin-6	PRDX6	sp|P30041|PRDX6_HUMAN Peroxiredoxin-6 OS=Homo sapiens OX=9606 GN=PRDX6 PE=1 SV=3	1	26	26	26	82.6	82.6	82.6	25.035	0	323.31
Q9Y4F1;Q9Y4F1-2;Q9Y4F1-3;O94887-3;O94887-2;O94887	FERM, RhoGEF and pleckstrin domain-containing protein 1	FARP1	sp|Q9Y4F1|FARP1_HUMAN FERM, ARHGEF and pleckstrin domain-containing protein 1 OS=Homo sapiens OX=9606 GN=FARP1 PE=1 SV=1;sp|Q9Y4F1-2|FARP1_HUMAN Isoform 2 of FERM, ARHGEF and pleckstrin domain-containing protein 1 OS=Homo sapiens OX=9606 GN=FARP1	6	49	49	49	59.8	59.8	59.8	118.63	0	323.31
P22033	Methylmalonyl-CoA mutase, mitochondrial	MUT	sp|P22033|MUTA_HUMAN Methylmalonyl-CoA mutase, mitochondrial OS=Homo sapiens OX=9606 GN=MMUT PE=1 SV=4	1	32	32	32	63.1	63.1	63.1	83.134	0	323.31
P50281;Q9Y5R2;P51511	Matrix metalloproteinase-14	MMP14	sp|P50281|MMP14_HUMAN Matrix metalloproteinase-14 OS=Homo sapiens OX=9606 GN=MMP14 PE=1 SV=3	3	21	21	21	31.4	31.4	31.4	65.893	0	323.31	864		424
P22897;P22897-2	Macrophage mannose receptor 1	MRC1	sp|P22897|MRC1_HUMAN Macrophage mannose receptor 1 OS=Homo sapiens OX=9606 GN=MRC1 PE=1 SV=1	2	66	66	66	53.8	53.8	53.8	166.01	0	323.31	613		164
O14874;O14874-3;O14874-2	[3-methyl-2-oxobutanoate dehydrogenase [lipoamide]] kinase, mitochondrial	BCKDK	sp|O14874|BCKD_HUMAN [3-methyl-2-oxobutanoate dehydrogenase [lipoamide]] kinase, mitochondrial OS=Homo sapiens OX=9606 GN=BCKDK PE=1 SV=2;sp|O14874-3|BCKD_HUMAN Isoform 3 of [3-methyl-2-oxobutanoate dehydrogenase [lipoamide]] kinase, mitochondrial OS=Homo	3	19	19	19	70.6	70.6	70.6	46.36	0	323.31
Q9P2E9;Q9P2E9-3	Ribosome-binding protein 1	RRBP1	sp|Q9P2E9|RRBP1_HUMAN Ribosome-binding protein 1 OS=Homo sapiens OX=9606 GN=RRBP1 PE=1 SV=5;sp|Q9P2E9-3|RRBP1_HUMAN Isoform 2 of Ribosome-binding protein 1 OS=Homo sapiens OX=9606 GN=RRBP1	2	73	73	72	48.6	48.6	47.9	152.45	0	323.31	1523		789
Q9H3Z4;Q9H3Z4-2	DnaJ homolog subfamily C member 5	DNAJC5	sp|Q9H3Z4|DNJC5_HUMAN DnaJ homolog subfamily C member 5 OS=Homo sapiens OX=9606 GN=DNAJC5 PE=1 SV=1;sp|Q9H3Z4-2|DNJC5_HUMAN Isoform 2 of DnaJ homolog subfamily C member 5 OS=Homo sapiens OX=9606 GN=DNAJC5	2	6	6	6	46	46	46	22.149	0	206.88
P62993;P62993-2	Growth factor receptor-bound protein 2	GRB2	sp|P62993|GRB2_HUMAN Growth factor receptor-bound protein 2 OS=Homo sapiens OX=9606 GN=GRB2 PE=1 SV=1;sp|P62993-2|GRB2_HUMAN Isoform 2 of Growth factor receptor-bound protein 2 OS=Homo sapiens OX=9606 GN=GRB2	2	26	26	26	89.9	89.9	89.9	25.206	0	211.4
Q9HBL7	Plasminogen receptor (KT)	PLGRKT	sp|Q9HBL7|PLRKT_HUMAN Plasminogen receptor (KT) OS=Homo sapiens OX=9606 GN=PLGRKT PE=1 SV=1	1	12	12	12	73.5	73.5	73.5	17.201	0	134.07
P62280	40S ribosomal protein S11	RPS11	sp|P62280|RS11_HUMAN 40S ribosomal protein S11 OS=Homo sapiens OX=9606 GN=RPS11 PE=1 SV=3	1	14	14	14	69.6	69.6	69.6	18.431	0	148.22
P05413	Fatty acid-binding protein, heart	FABP3	sp|P05413|FABPH_HUMAN Fatty acid-binding protein, heart OS=Homo sapiens OX=9606 GN=FABP3 PE=1 SV=4	1	20	20	20	95.5	95.5	95.5	14.858	0	107.72
P82650;P82650-2	28S ribosomal protein S22, mitochondrial	MRPS22	sp|P82650|RT22_HUMAN 28S ribosomal protein S22, mitochondrial OS=Homo sapiens OX=9606 GN=MRPS22 PE=1 SV=1	2	26	26	26	67.8	67.8	67.8	41.28	0	323.31
Q96PY5;Q96PY5-3	Formin-like protein 2	FMNL2	sp|Q96PY5|FMNL2_HUMAN Formin-like protein 2 OS=Homo sapiens OX=9606 GN=FMNL2 PE=1 SV=3;sp|Q96PY5-3|FMNL2_HUMAN Isoform 2 of Formin-like protein 2 OS=Homo sapiens OX=9606 GN=FMNL2	2	60	52	45	52.9	48.9	44	123.32	0	323.31	1375;1376;2158		637;638;640
P22314-2;P22314	Ubiquitin-like modifier-activating enzyme 1	UBA1	sp|P22314-2|UBA1_HUMAN Isoform 2 of Ubiquitin-like modifier-activating enzyme 1 OS=Homo sapiens OX=9606 GN=UBA1;sp|P22314|UBA1_HUMAN Ubiquitin-like modifier-activating enzyme 1 OS=Homo sapiens OX=9606 GN=UBA1 PE=1 SV=3	2	52	52	52	65.4	65.4	65.4	113.8	0	323.31	597		4
Q86Y39;Q86Y39-2	NADH dehydrogenase [ubiquinone] 1 alpha subcomplex subunit 11	NDUFA11	sp|Q86Y39|NDUAB_HUMAN NADH dehydrogenase [ubiquinone] 1 alpha subcomplex subunit 11 OS=Homo sapiens OX=9606 GN=NDUFA11 PE=1 SV=3;sp|Q86Y39-2|NDUAB_HUMAN Isoform 2 of NADH dehydrogenase [ubiquinone] 1 alpha subcomplex subunit 11 OS=Homo sapiens OX=9606 GN=N	2	13	13	13	95	95	95	14.852	0	296.82
O75487;O75487-2;Q9Y625	Glypican-4;Secreted glypican-4	GPC4	sp|O75487|GPC4_HUMAN Glypican-4 OS=Homo sapiens OX=9606 GN=GPC4 PE=1 SV=4;sp|O75487-2|GPC4_HUMAN Isoform 2 of Glypican-4 OS=Homo sapiens OX=9606 GN=GPC4	3	29	29	29	54.7	54.7	54.7	62.411	0	323.31	155;156		53;417
Q04917	14-3-3 protein eta	YWHAH	sp|Q04917|1433F_HUMAN 14-3-3 protein eta OS=Homo sapiens OX=9606 GN=YWHAH PE=1 SV=4	1	24	21	21	80.9	78.5	78.5	28.218	0	323.31	1985		9
Q9NVH1-3;Q9NVH1;Q9NVH1-2	DnaJ homolog subfamily C member 11	DNAJC11	sp|Q9NVH1-3|DJC11_HUMAN Isoform 3 of DnaJ homolog subfamily C member 11 OS=Homo sapiens OX=9606 GN=DNAJC11;sp|Q9NVH1|DJC11_HUMAN DnaJ homolog subfamily C member 11 OS=Homo sapiens OX=9606 GN=DNAJC11 PE=1 SV=2;sp|Q9NVH1-2|DJC11_HUMAN Isoform 2 of DnaJ homol	3	28	28	28	65.3	65.3	65.3	57.196	0	323.31
Q9Y5U8	Mitochondrial pyruvate carrier 1	MPC1	sp|Q9Y5U8|MPC1_HUMAN Mitochondrial pyruvate carrier 1 OS=Homo sapiens OX=9606 GN=MPC1 PE=1 SV=1	1	7	7	7	68.8	68.8	68.8	12.347	0	323.31	1599	949;950	33	23;44
Q7Z3D6-2;Q7Z3D6-3;Q7Z3D6;Q7Z3D6-5;Q7Z3D6-4;Q7Z3D6-6	UPF0317 protein C14orf159, mitochondrial	C14orf159	sp|Q7Z3D6-2|GLUCM_HUMAN Isoform 2 of D-glutamate cyclase, mitochondrial OS=Homo sapiens OX=9606 GN=DGLUCY;sp|Q7Z3D6-3|GLUCM_HUMAN Isoform 3 of D-glutamate cyclase, mitochondrial OS=Homo sapiens OX=9606 GN=DGLUCY;sp|Q7Z3D6|GLUCM_HUMAN D-glutamate cyclase, m	6	25	25	25	57	57	57	66.926	0	214.84	1258		59
Q8IZQ5	Selenoprotein H	SELH	sp|Q8IZQ5|SELH_HUMAN Selenoprotein H OS=Homo sapiens OX=9606 GN=SELENOH PE=1 SV=2	1	12	12	12	63.1	63.1	63.1	13.453	0	171.29
Q96EY7;Q96EY7-2	Pentatricopeptide repeat domain-containing protein 3, mitochondrial	PTCD3	sp|Q96EY7|PTCD3_HUMAN Pentatricopeptide repeat domain-containing protein 3, mitochondrial OS=Homo sapiens OX=9606 GN=PTCD3 PE=1 SV=3	2	29	29	29	54.1	54.1	54.1	78.549	0	321.32
O43615	Mitochondrial import inner membrane translocase subunit TIM44	TIMM44	sp|O43615|TIM44_HUMAN Mitochondrial import inner membrane translocase subunit TIM44 OS=Homo sapiens OX=9606 GN=TIMM44 PE=1 SV=2	1	32	32	32	56.6	56.6	56.6	51.355	0	323.31
P50552	Vasodilator-stimulated phosphoprotein	VASP	sp|P50552|VASP_HUMAN Vasodilator-stimulated phosphoprotein OS=Homo sapiens OX=9606 GN=VASP PE=1 SV=3	1	21	21	21	55.8	55.8	55.8	39.829	0	323.31	870;871		45;291
Q9UJV9	Probable ATP-dependent RNA helicase DDX41	DDX41	sp|Q9UJV9|DDX41_HUMAN Probable ATP-dependent RNA helicase DDX41 OS=Homo sapiens OX=9606 GN=DDX41 PE=1 SV=2	1	45	45	45	67.4	67.4	67.4	69.837	0	186.32
P42766	60S ribosomal protein L35	RPL35	sp|P42766|RL35_HUMAN 60S ribosomal protein L35 OS=Homo sapiens OX=9606 GN=RPL35 PE=1 SV=2	1	4	4	4	22.8	22.8	22.8	14.551	0	323.31
Q96RT1-9	Protein LAP2	ERBB2IP	sp|Q96RT1-9|ERBIN_HUMAN Isoform 9 of Erbin OS=Homo sapiens OX=9606 GN=ERBIN	1	35	35	1	30.9	30.9	1.7	153.54	0	323.31	1377		263
Q9H4M9	EH domain-containing protein 1	EHD1	sp|Q9H4M9|EHD1_HUMAN EH domain-containing protein 1 OS=Homo sapiens OX=9606 GN=EHD1 PE=1 SV=2	1	43	40	26	85.4	82	57.1	60.626	0	323.31
P62424	60S ribosomal protein L7a	RPL7A	sp|P62424|RL7A_HUMAN 60S ribosomal protein L7a OS=Homo sapiens OX=9606 GN=RPL7A PE=1 SV=2	1	21	21	21	55.6	55.6	55.6	29.995	0	168.59
Q8NCN5;Q8NCN5-2	Pyruvate dehydrogenase phosphatase regulatory subunit, mitochondrial	PDPR	sp|Q8NCN5|PDPR_HUMAN Pyruvate dehydrogenase phosphatase regulatory subunit, mitochondrial OS=Homo sapiens OX=9606 GN=PDPR PE=1 SV=2	2	42	42	42	63.4	63.4	63.4	99.363	0	323.31	1305		662
Q9NP81;Q9NP81-2	Serine--tRNA ligase, mitochondrial	SARS2	sp|Q9NP81|SYSM_HUMAN Serine--tRNA ligase, mitochondrial OS=Homo sapiens OX=9606 GN=SARS2 PE=1 SV=1;sp|Q9NP81-2|SYSM_HUMAN Isoform 2 of Serine--tRNA ligase, mitochondrial OS=Homo sapiens OX=9606 GN=SARS2	2	30	30	30	73	73	73	58.282	0	323.31	2195		445
Q9BTU6	Phosphatidylinositol 4-kinase type 2-alpha	PI4K2A	sp|Q9BTU6|P4K2A_HUMAN Phosphatidylinositol 4-kinase type 2-alpha OS=Homo sapiens OX=9606 GN=PI4K2A PE=1 SV=1	1	46	46	46	84.3	84.3	84.3	54.022	0	270.37	1413		347
P51970	NADH dehydrogenase [ubiquinone] 1 alpha subcomplex subunit 8	NDUFA8	sp|P51970|NDUA8_HUMAN NADH dehydrogenase [ubiquinone] 1 alpha subcomplex subunit 8 OS=Homo sapiens OX=9606 GN=NDUFA8 PE=1 SV=3	1	13	13	13	83.1	83.1	83.1	20.105	0	285.19
O00560-2	Syntenin-1	SDCBP	sp|O00560-2|SDCB1_HUMAN Isoform 2 of Syntenin-1 OS=Homo sapiens OX=9606 GN=SDCBP	1	25	25	2	93.9	93.9	12.1	32.316	0	323.31	68;69;70;71;72;73;1662	40	133;141;161;164;214;229;241	57
P35659;P35659-2	Protein DEK	DEK	sp|P35659|DEK_HUMAN Protein DEK OS=Homo sapiens OX=9606 GN=DEK PE=1 SV=1;sp|P35659-2|DEK_HUMAN Isoform 2 of Protein DEK OS=Homo sapiens OX=9606 GN=DEK	2	23	23	23	35.7	35.7	35.7	42.674	0	81.562
Q93050-1;Q93050;Q93050-3	V-type proton ATPase 116 kDa subunit a isoform 1	ATP6V0A1	sp|Q93050-1|VPP1_HUMAN Isoform 2 of V-type proton ATPase 116 kDa subunit a1 OS=Homo sapiens OX=9606 GN=ATP6V0A1;sp|Q93050|VPP1_HUMAN V-type proton ATPase 116 kDa subunit a1 OS=Homo sapiens OX=9606 GN=ATP6V0A1 PE=1 SV=3;sp|Q93050-3|VPP1_HUMAN Isoform 3 of V	3	32	31	30	44.2	43.1	42.1	95.755	0	323.31
O75521-2;O75521	Enoyl-CoA delta isomerase 2, mitochondrial	ECI2	sp|O75521-2|ECI2_HUMAN Isoform 2 of Enoyl-CoA delta isomerase 2 OS=Homo sapiens OX=9606 GN=ECI2;sp|O75521|ECI2_HUMAN Enoyl-CoA delta isomerase 2 OS=Homo sapiens OX=9606 GN=ECI2 PE=1 SV=4	2	23	23	23	71.6	71.6	71.6	39.609	0	323.31
P63241;P63241-2;Q6IS14;Q9GZV4	Eukaryotic translation initiation factor 5A-1;Eukaryotic translation initiation factor 5A-1-like;Eukaryotic translation initiation factor 5A-2	EIF5A;EIF5AL1;EIF5A2	sp|P63241|IF5A1_HUMAN Eukaryotic translation initiation factor 5A-1 OS=Homo sapiens OX=9606 GN=EIF5A PE=1 SV=2;sp|P63241-2|IF5A1_HUMAN Isoform 2 of Eukaryotic translation initiation factor 5A-1 OS=Homo sapiens OX=9606 GN=EIF5A;sp|Q6IS14|IF5AL_HUMAN Eukaryo	4	16	16	16	67.5	67.5	67.5	16.832	0	323.31
O14949	Cytochrome b-c1 complex subunit 8	UQCRQ	sp|O14949|QCR8_HUMAN Cytochrome b-c1 complex subunit 8 OS=Homo sapiens OX=9606 GN=UQCRQ PE=1 SV=4	1	5	5	5	46.3	46.3	46.3	9.9062	0	141.18
O60861;O60861-1;O60861-4;O60861-2	Growth arrest-specific protein 7	GAS7	sp|O60861|GAS7_HUMAN Growth arrest-specific protein 7 OS=Homo sapiens OX=9606 GN=GAS7 PE=1 SV=3;sp|O60861-1|GAS7_HUMAN Isoform 1 of Growth arrest-specific protein 7 OS=Homo sapiens OX=9606 GN=GAS7;sp|O60861-4|GAS7_HUMAN Isoform 4 of Growth arrest-specific	4	22	22	22	49.2	49.2	49.2	54.371	0	323.31
Q14974;Q14974-2	Importin subunit beta-1	KPNB1	sp|Q14974|IMB1_HUMAN Importin subunit beta-1 OS=Homo sapiens OX=9606 GN=KPNB1 PE=1 SV=2;sp|Q14974-2|IMB1_HUMAN Isoform 2 of Importin subunit beta-1 OS=Homo sapiens OX=9606 GN=KPNB1	2	38	38	38	54.7	54.7	54.7	97.169	0	323.31	2020;2021;2022		563;569;576
O60331-4;O60331;O60331-2;O60331-3;O14986-3;O14986;O14986-2	Phosphatidylinositol 4-phosphate 5-kinase type-1 gamma	PIP5K1C	sp|O60331-4|PI51C_HUMAN Isoform 4 of Phosphatidylinositol 4-phosphate 5-kinase type-1 gamma OS=Homo sapiens OX=9606 GN=PIP5K1C;sp|O60331|PI51C_HUMAN Phosphatidylinositol 4-phosphate 5-kinase type-1 gamma OS=Homo sapiens OX=9606 GN=PIP5K1C PE=1 SV=2;sp|O603	7	22	22	18	46.2	46.2	41.4	70.213	0	323.31
P24557;P24557-3;P24557-2;P24557-4	Thromboxane-A synthase	TBXAS1	sp|P24557|THAS_HUMAN Thromboxane-A synthase OS=Homo sapiens OX=9606 GN=TBXAS1 PE=1 SV=3;sp|P24557-3|THAS_HUMAN Isoform 3 of Thromboxane-A synthase OS=Homo sapiens OX=9606 GN=TBXAS1;sp|P24557-2|THAS_HUMAN Isoform 2 of Thromboxane-A synthase OS=Homo sapiens	4	28	28	28	67	67	67	60.518	0	252.82
P09525;P09525-2	Annexin A4	ANXA4	sp|P09525|ANXA4_HUMAN Annexin A4 OS=Homo sapiens OX=9606 GN=ANXA4 PE=1 SV=4;sp|P09525-2|ANXA4_HUMAN Isoform 2 of Annexin A4 OS=Homo sapiens OX=9606 GN=ANXA4	2	29	29	29	80.6	80.6	80.6	35.882	0	323.31
O75380	NADH dehydrogenase [ubiquinone] iron-sulfur protein 6, mitochondrial	NDUFS6	sp|O75380|NDUS6_HUMAN NADH dehydrogenase [ubiquinone] iron-sulfur protein 6, mitochondrial OS=Homo sapiens OX=9606 GN=NDUFS6 PE=1 SV=1	1	8	8	8	66.9	66.9	66.9	13.711	0	323.31
P46783;Q9NQ39	40S ribosomal protein S10	RPS10	sp|P46783|RS10_HUMAN 40S ribosomal protein S10 OS=Homo sapiens OX=9606 GN=RPS10 PE=1 SV=1	2	14	14	14	63	63	63	18.898	0	108.53
P12694;P12694-2	2-oxoisovalerate dehydrogenase subunit alpha, mitochondrial	BCKDHA	sp|P12694|ODBA_HUMAN 2-oxoisovalerate dehydrogenase subunit alpha, mitochondrial OS=Homo sapiens OX=9606 GN=BCKDHA PE=1 SV=2;sp|P12694-2|ODBA_HUMAN Isoform 2 of 2-oxoisovalerate dehydrogenase subunit alpha, mitochondrial OS=Homo sapiens OX=9606 GN=BCKDHA	2	24	24	24	70.1	70.1	70.1	50.47	0	323.31
Q9NYU2-2;Q9NYU2	UDP-glucose:glycoprotein glucosyltransferase 1	UGGT1	sp|Q9NYU2-2|UGGG1_HUMAN Isoform 2 of UDP-glucose:glycoprotein glucosyltransferase 1 OS=Homo sapiens OX=9606 GN=UGGT1;sp|Q9NYU2|UGGG1_HUMAN UDP-glucose:glycoprotein glucosyltransferase 1 OS=Homo sapiens OX=9606 GN=UGGT1 PE=1 SV=3	2	68	68	65	63.8	63.8	61.9	174.97	0	323.31
P26006;P26006-1	Integrin alpha-3;Integrin alpha-3 heavy chain;Integrin alpha-3 light chain	ITGA3	sp|P26006|ITA3_HUMAN Integrin alpha-3 OS=Homo sapiens OX=9606 GN=ITGA3 PE=1 SV=5;sp|P26006-1|ITA3_HUMAN Isoform 2 of Integrin alpha-3 OS=Homo sapiens OX=9606 GN=ITGA3	2	31	31	31	36.4	36.4	36.4	116.61	0	278.48	1843		255
Q96AB3;Q96AB3-2;Q96AB3-3	Isochorismatase domain-containing protein 2, mitochondrial	ISOC2	sp|Q96AB3|ISOC2_HUMAN Isochorismatase domain-containing protein 2 OS=Homo sapiens OX=9606 GN=ISOC2 PE=1 SV=1;sp|Q96AB3-2|ISOC2_HUMAN Isoform 2 of Isochorismatase domain-containing protein 2 OS=Homo sapiens OX=9606 GN=ISOC2;sp|Q96AB3-3|ISOC2_HUMAN Isoform 3	3	11	11	11	87.3	87.3	87.3	22.337	0	323.31	1344;2140;2141;2142		112;198;200;201
P0DMV8;P0DMV9;P0DMV8-2	Heat shock 70 kDa protein 1A;Heat shock 70 kDa protein 1B	HSPA1A;HSPA1B	sp|P0DMV8|HS71A_HUMAN Heat shock 70 kDa protein 1A OS=Homo sapiens OX=9606 GN=HSPA1A PE=1 SV=1;sp|P0DMV9|HS71B_HUMAN Heat shock 70 kDa protein 1B OS=Homo sapiens OX=9606 GN=HSPA1B PE=1 SV=1;sp|P0DMV8-2|HS71A_HUMAN Isoform 2 of Heat shock 70 kDa protein 1A	3	38	36	26	60.8	58.8	45.1	70.051	0	323.31
P37837	Transaldolase	TALDO1	sp|P37837|TALDO_HUMAN Transaldolase OS=Homo sapiens OX=9606 GN=TALDO1 PE=1 SV=2	1	28	28	28	55.5	55.5	55.5	37.54	0	132.24		507		303
P55060-3;P55060;P55060-4;P55060-2	Exportin-2	CSE1L	sp|P55060-3|XPO2_HUMAN Isoform 3 of Exportin-2 OS=Homo sapiens OX=9606 GN=CSE1L;sp|P55060|XPO2_HUMAN Exportin-2 OS=Homo sapiens OX=9606 GN=CSE1L PE=1 SV=3;sp|P55060-4|XPO2_HUMAN Isoform 4 of Exportin-2 OS=Homo sapiens OX=9606 GN=CSE1L	4	25	25	25	36.7	36.7	36.7	107.78	0	87.137
Q02878	60S ribosomal protein L6	RPL6	sp|Q02878|RL6_HUMAN 60S ribosomal protein L6 OS=Homo sapiens OX=9606 GN=RPL6 PE=1 SV=3	1	23	23	23	53.8	53.8	53.8	32.728	0	272.67	1064;1065		101;279
P21730	C5a anaphylatoxin chemotactic receptor 1	C5AR1	sp|P21730|C5AR1_HUMAN C5a anaphylatoxin chemotactic receptor 1 OS=Homo sapiens OX=9606 GN=C5AR1 PE=1 SV=2	1	10	10	10	28	28	28	39.335	0	30.65
Q9UJ70;Q9UJ70-2	N-acetyl-D-glucosamine kinase	NAGK	sp|Q9UJ70|NAGK_HUMAN N-acetyl-D-glucosamine kinase OS=Homo sapiens OX=9606 GN=NAGK PE=1 SV=4;sp|Q9UJ70-2|NAGK_HUMAN Isoform 2 of N-acetyl-D-glucosamine kinase OS=Homo sapiens OX=9606 GN=NAGK	2	29	29	29	93	93	93	37.375	0	323.31	1549		135
P43405;P43405-2;P43403-2;P43403-3;P43403;Q8NFD2	Tyrosine-protein kinase SYK	SYK	sp|P43405|KSYK_HUMAN Tyrosine-protein kinase SYK OS=Homo sapiens OX=9606 GN=SYK PE=1 SV=1;sp|P43405-2|KSYK_HUMAN Isoform Short of Tyrosine-protein kinase SYK OS=Homo sapiens OX=9606 GN=SYK	6	36	36	36	74.8	74.8	74.8	72.065	0	323.31	812;1906;1907		31;71;426
P10253	Lysosomal alpha-glucosidase;76 kDa lysosomal alpha-glucosidase;70 kDa lysosomal alpha-glucosidase	GAA	sp|P10253|LYAG_HUMAN Lysosomal alpha-glucosidase OS=Homo sapiens OX=9606 GN=GAA PE=1 SV=4	1	34	34	34	38.3	38.3	38.3	105.32	0	323.31
P09211	Glutathione S-transferase P	GSTP1	sp|P09211|GSTP1_HUMAN Glutathione S-transferase P OS=Homo sapiens OX=9606 GN=GSTP1 PE=1 SV=2	1	13	13	13	71	71	71	23.356	0	323.31	428;429;1776	261	205;207;210	20
P15144	Aminopeptidase N	ANPEP	sp|P15144|AMPN_HUMAN Aminopeptidase N OS=Homo sapiens OX=9606 GN=ANPEP PE=1 SV=4	1	45	45	45	51.7	51.7	51.7	109.54	0	323.31
P19338	Nucleolin	NCL	sp|P19338|NUCL_HUMAN Nucleolin OS=Homo sapiens OX=9606 GN=NCL PE=1 SV=3	1	35	35	35	39	39	39	76.613	0	323.31	545		519
P45954;P45954-2	Short/branched chain specific acyl-CoA dehydrogenase, mitochondrial	ACADSB	sp|P45954|ACDSB_HUMAN Short/branched chain specific acyl-CoA dehydrogenase, mitochondrial OS=Homo sapiens OX=9606 GN=ACADSB PE=1 SV=1;sp|P45954-2|ACDSB_HUMAN Isoform 2 of Short/branched chain specific acyl-CoA dehydrogenase, mitochondrial OS=Homo sapiens O	2	20	20	20	58.6	58.6	58.6	47.485	0	323.31	818;819;820;1911;1912;1913		46;47;55;202;330;335
Q9UDW1;Q9UDW1-2	Cytochrome b-c1 complex subunit 9	UQCR10	sp|Q9UDW1|QCR9_HUMAN Cytochrome b-c1 complex subunit 9 OS=Homo sapiens OX=9606 GN=UQCR10 PE=1 SV=3;sp|Q9UDW1-2|QCR9_HUMAN Isoform 2 of Cytochrome b-c1 complex subunit 9 OS=Homo sapiens OX=9606 GN=UQCR10	2	5	5	5	57.1	57.1	57.1	7.3084	0	164.87
P62266	40S ribosomal protein S23	RPS23	sp|P62266|RS23_HUMAN 40S ribosomal protein S23 OS=Homo sapiens OX=9606 GN=RPS23 PE=1 SV=3	1	8	8	8	44.1	44.1	44.1	15.807	0	323.31
Q969Z0;Q969Z0-2	Protein TBRG4	TBRG4	sp|Q969Z0|FAKD4_HUMAN FAST kinase domain-containing protein 4 OS=Homo sapiens OX=9606 GN=TBRG4 PE=1 SV=1;sp|Q969Z0-2|FAKD4_HUMAN Isoform 2 of FAST kinase domain-containing protein 4 OS=Homo sapiens OX=9606 GN=TBRG4	2	29	29	29	64.5	64.5	64.5	70.737	0	323.31
P23469-3;P23469-2;P23469	Receptor-type tyrosine-protein phosphatase epsilon	PTPRE	sp|P23469-3|PTPRE_HUMAN Isoform 3 of Receptor-type tyrosine-protein phosphatase epsilon OS=Homo sapiens OX=9606 GN=PTPRE;sp|P23469-2|PTPRE_HUMAN Isoform 2 of Receptor-type tyrosine-protein phosphatase epsilon OS=Homo sapiens OX=9606 GN=PTPRE;sp|P23469|PTPR	3	42	42	39	78	78	73.7	71.381	0	323.31
P12235	ADP/ATP translocase 1	SLC25A4	sp|P12235|ADT1_HUMAN ADP/ATP translocase 1 OS=Homo sapiens OX=9606 GN=SLC25A4 PE=1 SV=4	1	27	9	9	67.4	24.8	24.8	33.064	0	122.7	307	301	88	250
P30273	High affinity immunoglobulin epsilon receptor subunit gamma	FCER1G	sp|P30273|FCERG_HUMAN High affinity immunoglobulin epsilon receptor subunit gamma OS=Homo sapiens OX=9606 GN=FCER1G PE=1 SV=1	1	6	6	6	40.7	40.7	40.7	9.6674	0	41.058
P02649;CON__Q03247	Apolipoprotein E	APOE	sp|P02649|APOE_HUMAN Apolipoprotein E OS=Homo sapiens OX=9606 GN=APOE PE=1 SV=1	2	26	26	26	71.6	71.6	71.6	36.154	0	323.31
Q6UXV4	MICOS complex subunit MIC27	APOOL	sp|Q6UXV4|MIC27_HUMAN MICOS complex subunit MIC27 OS=Homo sapiens OX=9606 GN=APOOL PE=1 SV=1	1	20	20	20	75.4	75.4	75.4	29.159	0	151.22	1242		88
Q8NFV4;Q8NFV4-4;Q8NFV4-6;Q8NFV4-3;Q8NFV4-2;Q8NFV4-5	Alpha/beta hydrolase domain-containing protein 11	ABHD11	sp|Q8NFV4|ABHDB_HUMAN Protein ABHD11 OS=Homo sapiens OX=9606 GN=ABHD11 PE=1 SV=1;sp|Q8NFV4-4|ABHDB_HUMAN Isoform 4 of Protein ABHD11 OS=Homo sapiens OX=9606 GN=ABHD11;sp|Q8NFV4-6|ABHDB_HUMAN Isoform 6 of Protein ABHD11 OS=Homo sapiens OX=9606 GN=ABHD11	6	17	17	17	78.1	78.1	78.1	34.69	0	228.24
O75431;O75431-2	Metaxin-2	MTX2	sp|O75431|MTX2_HUMAN Metaxin-2 OS=Homo sapiens OX=9606 GN=MTX2 PE=1 SV=1;sp|O75431-2|MTX2_HUMAN Isoform 2 of Metaxin-2 OS=Homo sapiens OX=9606 GN=MTX2	2	21	21	21	78.7	78.7	78.7	29.763	0	323.31
Q9NUB1-2;Q9NUB1;Q9NUB1-3;Q9NUB1-4	Acetyl-coenzyme A synthetase 2-like, mitochondrial	ACSS1	sp|Q9NUB1-2|ACS2L_HUMAN Isoform 2 of Acetyl-coenzyme A synthetase 2-like, mitochondrial OS=Homo sapiens OX=9606 GN=ACSS1;sp|Q9NUB1|ACS2L_HUMAN Acetyl-coenzyme A synthetase 2-like, mitochondrial OS=Homo sapiens OX=9606 GN=ACSS1 PE=1 SV=2;sp|Q9NUB1-3|ACS2L_H	4	33	33	33	59.5	59.5	59.5	74.626	0	323.31
Q9H3K2	Growth hormone-inducible transmembrane protein	GHITM	sp|Q9H3K2|GHITM_HUMAN Growth hormone-inducible transmembrane protein OS=Homo sapiens OX=9606 GN=GHITM PE=1 SV=2	1	15	15	15	49.6	49.6	49.6	37.205	0	217.26
Q9BW92;Q9BW92-2	Threonine--tRNA ligase, mitochondrial	TARS2	sp|Q9BW92|SYTM_HUMAN Threonine--tRNA ligase, mitochondrial OS=Homo sapiens OX=9606 GN=TARS2 PE=1 SV=1;sp|Q9BW92-2|SYTM_HUMAN Isoform 2 of Threonine--tRNA ligase, mitochondrial OS=Homo sapiens OX=9606 GN=TARS2	2	43	43	43	78.7	78.7	78.7	81.035	0	243.46
P62820;P62820-2;P62820-3	Ras-related protein Rab-1A	RAB1A	sp|P62820|RAB1A_HUMAN Ras-related protein Rab-1A OS=Homo sapiens OX=9606 GN=RAB1A PE=1 SV=3;sp|P62820-2|RAB1A_HUMAN Isoform 2 of Ras-related protein Rab-1A OS=Homo sapiens OX=9606 GN=RAB1A	3	18	10	10	87.3	58.5	58.5	22.677	0	323.31	973;974	682	100;101	166
A3KMH1;A3KMH1-3;A3KMH1-2	von Willebrand factor A domain-containing protein 8	VWA8	sp|A3KMH1|VWA8_HUMAN von Willebrand factor A domain-containing protein 8 OS=Homo sapiens OX=9606 GN=VWA8 PE=1 SV=2;sp|A3KMH1-3|VWA8_HUMAN Isoform 3 of von Willebrand factor A domain-containing protein 8 OS=Homo sapiens OX=9606 GN=VWA8;sp|A3KMH1-2|VWA8_HUMA	3	88	88	88	57.2	57.2	57.2	214.82	0	323.31	5		885
P17858;P17858-2	ATP-dependent 6-phosphofructokinase, liver type	PFKL	sp|P17858|PFKAL_HUMAN ATP-dependent 6-phosphofructokinase, liver type OS=Homo sapiens OX=9606 GN=PFKL PE=1 SV=6;sp|P17858-2|PFKAL_HUMAN Isoform 2 of ATP-dependent 6-phosphofructokinase, liver type OS=Homo sapiens OX=9606 GN=PFKL	2	40	40	35	63.3	63.3	56.4	85.018	0	323.31
P30153;P30154-4;P30154;P30154-2;P30154-5;P30154-3	Serine/threonine-protein phosphatase 2A 65 kDa regulatory subunit A alpha isoform	PPP2R1A	sp|P30153|2AAA_HUMAN Serine/threonine-protein phosphatase 2A 65 kDa regulatory subunit A alpha isoform OS=Homo sapiens OX=9606 GN=PPP2R1A PE=1 SV=4	6	35	35	35	65.7	65.7	65.7	65.308	0	323.31
P52597	Heterogeneous nuclear ribonucleoprotein F;Heterogeneous nuclear ribonucleoprotein F, N-terminally processed	HNRNPF	sp|P52597|HNRPF_HUMAN Heterogeneous nuclear ribonucleoprotein F OS=Homo sapiens OX=9606 GN=HNRNPF PE=1 SV=3	1	22	22	19	72.5	72.5	66	45.671	0	323.31		604		202
Q99797	Mitochondrial intermediate peptidase	MIPEP	sp|Q99797|MIPEP_HUMAN Mitochondrial intermediate peptidase OS=Homo sapiens OX=9606 GN=MIPEP PE=1 SV=2	1	46	46	46	69.3	69.3	69.3	80.64	0	323.31
P61019;P61019-2	Ras-related protein Rab-2A	RAB2A	sp|P61019|RAB2A_HUMAN Ras-related protein Rab-2A OS=Homo sapiens OX=9606 GN=RAB2A PE=1 SV=1;sp|P61019-2|RAB2A_HUMAN Isoform 2 of Ras-related protein Rab-2A OS=Homo sapiens OX=9606 GN=RAB2A	2	20	20	11	76.9	76.9	51.9	23.545	0	323.31	946		183
O75027-2;O75027;O75027-3	ATP-binding cassette sub-family B member 7, mitochondrial	ABCB7	sp|O75027-2|ABCB7_HUMAN Isoform 2 of ATP-binding cassette sub-family B member 7, mitochondrial OS=Homo sapiens OX=9606 GN=ABCB7;sp|O75027|ABCB7_HUMAN ATP-binding cassette sub-family B member 7, mitochondrial OS=Homo sapiens OX=9606 GN=ABCB7 PE=1 SV=2;sp|O7	3	27	27	27	46.2	46.2	46.2	82.768	0	323.31
Q9Y2Z4	Tyrosine--tRNA ligase, mitochondrial	YARS2	sp|Q9Y2Z4|SYYM_HUMAN Tyrosine--tRNA ligase, mitochondrial OS=Homo sapiens OX=9606 GN=YARS2 PE=1 SV=2	1	23	23	23	63.9	63.9	63.9	53.198	0	323.31	1583		259
Q92552;Q92552-2	28S ribosomal protein S27, mitochondrial	MRPS27	sp|Q92552|RT27_HUMAN 28S ribosomal protein S27, mitochondrial OS=Homo sapiens OX=9606 GN=MRPS27 PE=1 SV=3;sp|Q92552-2|RT27_HUMAN Isoform 2 of 28S ribosomal protein S27, mitochondrial OS=Homo sapiens OX=9606 GN=MRPS27	2	29	29	29	70	70	70	47.611	0	257.09
Q96RF0-2;Q96RF0-3;Q96RF0	Sorting nexin-18	SNX18	sp|Q96RF0-2|SNX18_HUMAN Isoform 2 of Sorting nexin-18 OS=Homo sapiens OX=9606 GN=SNX18;sp|Q96RF0-3|SNX18_HUMAN Isoform 3 of Sorting nexin-18 OS=Homo sapiens OX=9606 GN=SNX18;sp|Q96RF0|SNX18_HUMAN Sorting nexin-18 OS=Homo sapiens OX=9606 GN=SNX18 PE=1 SV=2	3	28	28	28	56.2	56.2	56.2	69.006	0	323.31
Q16134;Q16134-3	Electron transfer flavoprotein-ubiquinone oxidoreductase, mitochondrial	ETFDH	sp|Q16134|ETFD_HUMAN Electron transfer flavoprotein-ubiquinone oxidoreductase, mitochondrial OS=Homo sapiens OX=9606 GN=ETFDH PE=1 SV=2;sp|Q16134-3|ETFD_HUMAN Isoform 2 of Electron transfer flavoprotein-ubiquinone oxidoreductase, mitochondrial OS=Homo sapi	2	36	36	36	78.4	78.4	78.4	68.495	0	323.31	2042		186
Q7Z4W1	L-xylulose reductase	DCXR	sp|Q7Z4W1|DCXR_HUMAN L-xylulose reductase OS=Homo sapiens OX=9606 GN=DCXR PE=1 SV=2	1	15	15	15	76.6	76.6	76.6	25.913	0	323.31
Q9UM54-6;Q9UM54-4;Q9UM54-1;Q9UM54;Q9UM54-5;Q9UM54-2	Unconventional myosin-VI	MYO6	sp|Q9UM54-6|MYO6_HUMAN Isoform 6 of Unconventional myosin-VI OS=Homo sapiens OX=9606 GN=MYO6;sp|Q9UM54-4|MYO6_HUMAN Isoform 4 of Unconventional myosin-VI OS=Homo sapiens OX=9606 GN=MYO6;sp|Q9UM54-1|MYO6_HUMAN Isoform 1 of Unconventional myosin-VI OS=Homo s	6	68	68	68	63	63	63	148.66	0	323.31
P02787;CON__Q2HJF0	Serotransferrin	TF	sp|P02787|TRFE_HUMAN Serotransferrin OS=Homo sapiens OX=9606 GN=TF PE=1 SV=3	2	48	48	47	66.2	66.2	64.5	77.063	0	323.31	236;237	132	402;595	275
Q8WUM4;Q8WUM4-2;Q8WUM4-3	Programmed cell death 6-interacting protein	PDCD6IP	sp|Q8WUM4|PDC6I_HUMAN Programmed cell death 6-interacting protein OS=Homo sapiens OX=9606 GN=PDCD6IP PE=1 SV=1;sp|Q8WUM4-2|PDC6I_HUMAN Isoform 2 of Programmed cell death 6-interacting protein OS=Homo sapiens OX=9606 GN=PDCD6IP	3	53	53	53	68.2	68.2	68.2	96.022	0	323.31	1327		393
P06748;P06748-2;P06748-3	Nucleophosmin	NPM1	sp|P06748|NPM_HUMAN Nucleophosmin OS=Homo sapiens OX=9606 GN=NPM1 PE=1 SV=2;sp|P06748-2|NPM_HUMAN Isoform 2 of Nucleophosmin OS=Homo sapiens OX=9606 GN=NPM1;sp|P06748-3|NPM_HUMAN Isoform 3 of Nucleophosmin OS=Homo sapiens OX=9606 GN=NPM1	3	14	14	14	54.4	54.4	54.4	32.575	0	323.31		199		81
O14773;O14773-2	Tripeptidyl-peptidase 1	TPP1	sp|O14773|TPP1_HUMAN Tripeptidyl-peptidase 1 OS=Homo sapiens OX=9606 GN=TPP1 PE=1 SV=2;sp|O14773-2|TPP1_HUMAN Isoform 2 of Tripeptidyl-peptidase 1 OS=Homo sapiens OX=9606 GN=TPP1	2	10	10	10	32.1	32.1	32.1	61.247	0	323.31
P14854	Cytochrome c oxidase subunit 6B1	COX6B1	sp|P14854|CX6B1_HUMAN Cytochrome c oxidase subunit 6B1 OS=Homo sapiens OX=9606 GN=COX6B1 PE=1 SV=2	1	9	9	9	86	86	86	10.192	0	250.29
P09467	Fructose-1,6-bisphosphatase 1	FBP1	sp|P09467|F16P1_HUMAN Fructose-1,6-bisphosphatase 1 OS=Homo sapiens OX=9606 GN=FBP1 PE=1 SV=5	1	25	25	24	79	79	75.7	36.842	0	323.31
P02792	Ferritin light chain	FTL	sp|P02792|FRIL_HUMAN Ferritin light chain OS=Homo sapiens OX=9606 GN=FTL PE=1 SV=2	1	8	8	8	47.4	47.4	47.4	20.019	0	134.69		133;134		97;145
Q9BZE1	39S ribosomal protein L37, mitochondrial	MRPL37	sp|Q9BZE1|RM37_HUMAN 39S ribosomal protein L37, mitochondrial OS=Homo sapiens OX=9606 GN=MRPL37 PE=1 SV=2	1	31	31	31	76.6	76.6	76.6	48.117	0	281.06
P51398-2;P51398;P51398-3	28S ribosomal protein S29, mitochondrial	DAP3	sp|P51398-2|RT29_HUMAN Isoform 2 of 28S ribosomal protein S29, mitochondrial OS=Homo sapiens OX=9606 GN=DAP3;sp|P51398|RT29_HUMAN 28S ribosomal protein S29, mitochondrial OS=Homo sapiens OX=9606 GN=DAP3 PE=1 SV=1;sp|P51398-3|RT29_HUMAN Isoform 3 of 28S rib	3	24	24	24	76.5	76.5	76.5	41.044	0	276.58
P01857;P01860;P01861;P01859	Ig gamma-1 chain C region	IGHG1	sp|P01857|IGHG1_HUMAN Immunoglobulin heavy constant gamma 1 OS=Homo sapiens OX=9606 GN=IGHG1 PE=1 SV=1	4	15	15	15	62.7	62.7	62.7	36.105	0	323.31	231		198
P49458;P49458-2	Signal recognition particle 9 kDa protein	SRP9	sp|P49458|SRP09_HUMAN Signal recognition particle 9 kDa protein OS=Homo sapiens OX=9606 GN=SRP9 PE=1 SV=2	2	9	9	9	64	64	64	10.112	0	107.1
O15400-2;O15400	Syntaxin-7	STX7	sp|O15400-2|STX7_HUMAN Isoform 2 of Syntaxin-7 OS=Homo sapiens OX=9606 GN=STX7;sp|O15400|STX7_HUMAN Syntaxin-7 OS=Homo sapiens OX=9606 GN=STX7 PE=1 SV=4	2	15	15	15	80.8	80.8	80.8	27.4	0	323.31
P27105;P27105-2	Erythrocyte band 7 integral membrane protein	STOM	sp|P27105|STOM_HUMAN Stomatin OS=Homo sapiens OX=9606 GN=STOM PE=1 SV=3	2	19	19	19	72.6	72.6	72.6	31.73	0	323.31	663		229
Q15233;Q15233-2	Non-POU domain-containing octamer-binding protein	NONO	sp|Q15233|NONO_HUMAN Non-POU domain-containing octamer-binding protein OS=Homo sapiens OX=9606 GN=NONO PE=1 SV=4;sp|Q15233-2|NONO_HUMAN Isoform 2 of Non-POU domain-containing octamer-binding protein OS=Homo sapiens OX=9606 GN=NONO	2	37	37	36	72.8	72.8	72.8	54.231	0	323.31
P62263	40S ribosomal protein S14	RPS14	sp|P62263|RS14_HUMAN 40S ribosomal protein S14 OS=Homo sapiens OX=9606 GN=RPS14 PE=1 SV=3	1	12	12	12	68.9	68.9	68.9	16.273	0	323.31
Q96E11;Q96E11-3;Q96E11-8;Q96E11-2;Q96E11-5;Q96E11-6;Q96E11-4;Q96E11-7	Ribosome-recycling factor, mitochondrial	MRRF	sp|Q96E11|RRFM_HUMAN Ribosome-recycling factor, mitochondrial OS=Homo sapiens OX=9606 GN=MRRF PE=1 SV=1;sp|Q96E11-3|RRFM_HUMAN Isoform 3 of Ribosome-recycling factor, mitochondrial OS=Homo sapiens OX=9606 GN=MRRF;sp|Q96E11-8|RRFM_HUMAN Isoform 8 of Ribosom	8	15	15	15	57.6	57.6	57.6	29.277	0	323.31
Q8TCS8	Polyribonucleotide nucleotidyltransferase 1, mitochondrial	PNPT1	sp|Q8TCS8|PNPT1_HUMAN Polyribonucleotide nucleotidyltransferase 1, mitochondrial OS=Homo sapiens OX=9606 GN=PNPT1 PE=1 SV=2	1	40	40	40	57.6	57.6	57.6	85.95	0	282.36
P23381;P23381-2	Tryptophan--tRNA ligase, cytoplasmic;T1-TrpRS;T2-TrpRS	WARS	sp|P23381|SYWC_HUMAN Tryptophan--tRNA ligase, cytoplasmic OS=Homo sapiens OX=9606 GN=WARS1 PE=1 SV=2;sp|P23381-2|SYWC_HUMAN Isoform 2 of Tryptophan--tRNA ligase, cytoplasmic OS=Homo sapiens OX=9606 GN=WARS1	2	31	31	31	78.8	78.8	78.8	53.165	0	323.31	1831		284
P78371;P78371-2	T-complex protein 1 subunit beta	CCT2	sp|P78371|TCPB_HUMAN T-complex protein 1 subunit beta OS=Homo sapiens OX=9606 GN=CCT2 PE=1 SV=4;sp|P78371-2|TCPB_HUMAN Isoform 2 of T-complex protein 1 subunit beta OS=Homo sapiens OX=9606 GN=CCT2	2	42	42	42	79.8	79.8	79.8	57.488	0	323.31
Q71UI9;P0C0S5;Q71UI9-4;Q71UI9-2;Q71UI9-3	Histone H2A.V;Histone H2A.Z	H2AFV;H2AFZ	sp|Q71UI9|H2AV_HUMAN Histone H2A.V OS=Homo sapiens OX=9606 GN=H2AZ2 PE=1 SV=3;sp|P0C0S5|H2AZ_HUMAN Histone H2A.Z OS=Homo sapiens OX=9606 GN=H2AZ1 PE=1 SV=2;sp|Q71UI9-4|H2AV_HUMAN Isoform 4 of Histone H2A.V OS=Homo sapiens OX=9606 GN=H2AZ2;sp|Q71UI9-2|H2AV_	5	8	6	6	58.6	51.6	51.6	13.509	0	303.27
P53985;P53985-2	Monocarboxylate transporter 1	SLC16A1	sp|P53985|MOT1_HUMAN Monocarboxylate transporter 1 OS=Homo sapiens OX=9606 GN=SLC16A1 PE=1 SV=3;sp|P53985-2|MOT1_HUMAN Isoform 2 of Monocarboxylate transporter 1 OS=Homo sapiens OX=9606 GN=SLC16A1	2	13	13	13	25	25	25	53.944	0	264.73
O95182	NADH dehydrogenase [ubiquinone] 1 alpha subcomplex subunit 7	NDUFA7	sp|O95182|NDUA7_HUMAN NADH dehydrogenase [ubiquinone] 1 alpha subcomplex subunit 7 OS=Homo sapiens OX=9606 GN=NDUFA7 PE=1 SV=3	1	12	12	12	78.8	78.8	78.8	12.551	0	54.933
P62942	Peptidyl-prolyl cis-trans isomerase FKBP1A	FKBP1A	sp|P62942|FKB1A_HUMAN Peptidyl-prolyl cis-trans isomerase FKBP1A OS=Homo sapiens OX=9606 GN=FKBP1A PE=1 SV=2	1	11	11	11	88.9	88.9	88.9	11.951	0	118.53		701		50
P62906	60S ribosomal protein L10a	RPL10A	sp|P62906|RL10A_HUMAN 60S ribosomal protein L10a OS=Homo sapiens OX=9606 GN=RPL10A PE=1 SV=2	1	17	17	17	68.2	68.2	68.2	24.831	0	129.35		695		174
O75955;O75955-2	Flotillin-1	FLOT1	sp|O75955|FLOT1_HUMAN Flotillin-1 OS=Homo sapiens OX=9606 GN=FLOT1 PE=1 SV=3;sp|O75955-2|FLOT1_HUMAN Isoform 2 of Flotillin-1 OS=Homo sapiens OX=9606 GN=FLOT1	2	32	32	32	69.3	69.3	69.3	47.355	0	323.31	164;1697		308;420
Q02338	D-beta-hydroxybutyrate dehydrogenase, mitochondrial	BDH1	sp|Q02338|BDH_HUMAN D-beta-hydroxybutyrate dehydrogenase, mitochondrial OS=Homo sapiens OX=9606 GN=BDH1 PE=1 SV=3	1	20	20	20	70	70	70	38.157	0	323.31
Q9Y6W5;Q9Y6W5-2;Q9UPY6-2;Q9UPY6	Wiskott-Aldrich syndrome protein family member 2	WASF2	sp|Q9Y6W5|WASF2_HUMAN Wiskott-Aldrich syndrome protein family member 2 OS=Homo sapiens OX=9606 GN=WASF2 PE=1 SV=3;sp|Q9Y6W5-2|WASF2_HUMAN Isoform 2 of Wiskott-Aldrich syndrome protein family member 2 OS=Homo sapiens OX=9606 GN=WASF2	4	19	19	19	39.8	39.8	39.8	54.283	0	323.31
P17900	Ganglioside GM2 activator;Ganglioside GM2 activator isoform short	GM2A	sp|P17900|SAP3_HUMAN Ganglioside GM2 activator OS=Homo sapiens OX=9606 GN=GM2A PE=1 SV=4	1	12	12	12	63.2	63.2	63.2	20.838	0	323.31
Q8WWV3;Q8WWV3-2;Q8WWV3-3	Reticulon-4-interacting protein 1, mitochondrial	RTN4IP1	sp|Q8WWV3|RT4I1_HUMAN Reticulon-4-interacting protein 1, mitochondrial OS=Homo sapiens OX=9606 GN=RTN4IP1 PE=1 SV=2;sp|Q8WWV3-2|RT4I1_HUMAN Isoform 2 of Reticulon-4-interacting protein 1, mitochondrial OS=Homo sapiens OX=9606 GN=RTN4IP1	3	20	20	20	71.2	71.2	71.2	43.589	0	259.81
O00139-2;O00139-1;O00139-5;O00139;O00139-4;Q8N4N8	Kinesin-like protein KIF2A	KIF2A	sp|O00139-2|KIF2A_HUMAN Isoform 2 of Kinesin-like protein KIF2A OS=Homo sapiens OX=9606 GN=KIF2A;sp|O00139-1|KIF2A_HUMAN Isoform 1 of Kinesin-like protein KIF2A OS=Homo sapiens OX=9606 GN=KIF2A;sp|O00139-5|KIF2A_HUMAN Isoform 5 of Kinesin-like protein KIF2	6	39	39	38	61.5	61.5	60.2	75.042	0	323.31	1651		552
Q6ZVF9	G protein-regulated inducer of neurite outgrowth 3	GPRIN3	sp|Q6ZVF9|GRIN3_HUMAN G protein-regulated inducer of neurite outgrowth 3 OS=Homo sapiens OX=9606 GN=GPRIN3 PE=2 SV=2	1	36	36	36	62.5	62.5	62.5	82.438	0	323.31	1245;1246		43;45
Q96PE3-2;Q96PE3-4;Q96PE3-3;Q96PE3	Type I inositol 3,4-bisphosphate 4-phosphatase	INPP4A	sp|Q96PE3-2|INP4A_HUMAN Isoform 2 of Inositol polyphosphate-4-phosphatase type I A OS=Homo sapiens OX=9606 GN=INPP4A;sp|Q96PE3-4|INP4A_HUMAN Isoform 4 of Inositol polyphosphate-4-phosphatase type I A OS=Homo sapiens OX=9606 GN=INPP4A;sp|Q96PE3-3|INP4A_HUMA	4	4	4	4	5.3	5.3	5.3	105.7	0	4.7988
P16219	Short-chain specific acyl-CoA dehydrogenase, mitochondrial	ACADS	sp|P16219|ACADS_HUMAN Short-chain specific acyl-CoA dehydrogenase, mitochondrial OS=Homo sapiens OX=9606 GN=ACADS PE=1 SV=1	1	19	19	19	67.2	67.2	67.2	44.297	0	247.84	518		180
Q9HC21;Q9HC21-2	Mitochondrial thiamine pyrophosphate carrier	SLC25A19	sp|Q9HC21|TPC_HUMAN Mitochondrial thiamine pyrophosphate carrier OS=Homo sapiens OX=9606 GN=SLC25A19 PE=1 SV=1;sp|Q9HC21-2|TPC_HUMAN Isoform 2 of Mitochondrial thiamine pyrophosphate carrier OS=Homo sapiens OX=9606 GN=SLC25A19	2	23	23	23	78.4	78.4	78.4	35.511	0	270.76
Q9NR16;Q9NR16-2;Q9NR16-4;Q9NR16-3	Scavenger receptor cysteine-rich type 1 protein M160	CD163L1	sp|Q9NR16|C163B_HUMAN Scavenger receptor cysteine-rich type 1 protein M160 OS=Homo sapiens OX=9606 GN=CD163L1 PE=1 SV=2;sp|Q9NR16-2|C163B_HUMAN Isoform 2 of Scavenger receptor cysteine-rich type 1 protein M160 OS=Homo sapiens OX=9606 GN=CD163L1;sp|Q9NR16-4	4	27	27	27	30.1	30.1	30.1	159.24	0	50.221
Q9NNW7-2;Q9NNW7;Q9NNW7-3;Q9NNW7-4	Thioredoxin reductase 2, mitochondrial	TXNRD2	sp|Q9NNW7-2|TRXR2_HUMAN Isoform 2 of Thioredoxin reductase 2, mitochondrial OS=Homo sapiens OX=9606 GN=TXNRD2;sp|Q9NNW7|TRXR2_HUMAN Thioredoxin reductase 2, mitochondrial OS=Homo sapiens OX=9606 GN=TXNRD2 PE=1 SV=3;sp|Q9NNW7-3|TRXR2_HUMAN Isoform 3 of Thio	4	17	16	16	60	57	57	53.969	0	323.31
P23919;P23919-2	Thymidylate kinase	DTYMK	sp|P23919|KTHY_HUMAN Thymidylate kinase OS=Homo sapiens OX=9606 GN=DTYMK PE=1 SV=4;sp|P23919-2|KTHY_HUMAN Isoform 2 of Thymidylate kinase OS=Homo sapiens OX=9606 GN=DTYMK	2	24	24	24	82.5	82.5	82.5	23.819	0	70.811	628		153
Q96CS3	FAS-associated factor 2	FAF2	sp|Q96CS3|FAF2_HUMAN FAS-associated factor 2 OS=Homo sapiens OX=9606 GN=FAF2 PE=1 SV=2	1	25	25	25	79.1	79.1	79.1	52.623	0	323.31
P34910;P34910-2	Protein EVI2B	EVI2B	sp|P34910|EVI2B_HUMAN Protein EVI2B OS=Homo sapiens OX=9606 GN=EVI2B PE=1 SV=2;sp|P34910-2|EVI2B_HUMAN Isoform 2 of Protein EVI2B OS=Homo sapiens OX=9606 GN=EVI2B	2	12	12	12	23	23	23	48.666	0	323.31
P54886;P54886-2	Delta-1-pyrroline-5-carboxylate synthase;Glutamate 5-kinase;Gamma-glutamyl phosphate reductase	ALDH18A1	sp|P54886|P5CS_HUMAN Delta-1-pyrroline-5-carboxylate synthase OS=Homo sapiens OX=9606 GN=ALDH18A1 PE=1 SV=2;sp|P54886-2|P5CS_HUMAN Isoform Short of Delta-1-pyrroline-5-carboxylate synthase OS=Homo sapiens OX=9606 GN=ALDH18A1	2	38	38	38	65.3	65.3	65.3	87.301	0	323.31	904;905		204;329
P49327	Fatty acid synthase;[Acyl-carrier-protein] S-acetyltransferase;[Acyl-carrier-protein] S-malonyltransferase;3-oxoacyl-[acyl-carrier-protein] synthase;3-oxoacyl-[acyl-carrier-protein] reductase;3-hydroxyacyl-[acyl-carrier-protein] dehydratase;Enoyl-[acyl-carrier-protein] reductase;Oleoyl-[acyl-carrier-protein] hydrolase	FASN	sp|P49327|FAS_HUMAN Fatty acid synthase OS=Homo sapiens OX=9606 GN=FASN PE=1 SV=3	1	103	103	103	59.2	59.2	59.2	273.42	0	323.31	846;847;848		306;949;1191
P08708	40S ribosomal protein S17	RPS17	sp|P08708|RS17_HUMAN 40S ribosomal protein S17 OS=Homo sapiens OX=9606 GN=RPS17 PE=1 SV=2	1	13	13	13	71.9	71.9	71.9	15.55	0	323.31		257		126
O60749;O60749-2	Sorting nexin-2	SNX2	sp|O60749|SNX2_HUMAN Sorting nexin-2 OS=Homo sapiens OX=9606 GN=SNX2 PE=1 SV=2;sp|O60749-2|SNX2_HUMAN Isoform 2 of Sorting nexin-2 OS=Homo sapiens OX=9606 GN=SNX2	2	32	32	30	59.5	59.5	55.5	58.47	0	226.98		67		350
Q8NE86-3;Q8NE86;Q8NE86-2	Calcium uniporter protein, mitochondrial	MCU	sp|Q8NE86-3|MCU_HUMAN Isoform 3 of Calcium uniporter protein, mitochondrial OS=Homo sapiens OX=9606 GN=MCU;sp|Q8NE86|MCU_HUMAN Calcium uniporter protein, mitochondrial OS=Homo sapiens OX=9606 GN=MCU PE=1 SV=1;sp|Q8NE86-2|MCU_HUMAN Isoform 2 of Calcium unip	3	22	22	22	65.6	65.6	65.6	35.158	0	323.31
P18621-3;P18621;P18621-2	60S ribosomal protein L17	RPL17	sp|P18621-3|RL17_HUMAN Isoform 3 of 60S ribosomal protein L17 OS=Homo sapiens OX=9606 GN=RPL17;sp|P18621|RL17_HUMAN 60S ribosomal protein L17 OS=Homo sapiens OX=9606 GN=RPL17 PE=1 SV=3;sp|P18621-2|RL17_HUMAN Isoform 2 of 60S ribosomal protein L17 OS=Homo s	3	13	13	13	41.7	41.7	41.7	26.372	0	79.377
P15586;P15586-2	N-acetylglucosamine-6-sulfatase	GNS	sp|P15586|GNS_HUMAN N-acetylglucosamine-6-sulfatase OS=Homo sapiens OX=9606 GN=GNS PE=1 SV=3;sp|P15586-2|GNS_HUMAN Isoform 2 of N-acetylglucosamine-6-sulfatase OS=Homo sapiens OX=9606 GN=GNS	2	22	22	22	41.3	41.3	41.3	62.081	0	143.34		349;350		508;509
Q9Y696;Q9NZA1-3;O15247;Q9NZA1-2;Q9NZA1;Q96NY7-2;Q96NY7	Chloride intracellular channel protein 4	CLIC4	sp|Q9Y696|CLIC4_HUMAN Chloride intracellular channel protein 4 OS=Homo sapiens OX=9606 GN=CLIC4 PE=1 SV=4	7	23	23	23	88.1	88.1	88.1	28.772	0	323.31	1604		8
P78536;P78536-2	Disintegrin and metalloproteinase domain-containing protein 17	ADAM17	sp|P78536|ADA17_HUMAN Disintegrin and metalloproteinase domain-containing protein 17 OS=Homo sapiens OX=9606 GN=ADAM17 PE=1 SV=1;sp|P78536-2|ADA17_HUMAN Isoform B of Disintegrin and metalloproteinase domain-containing protein 17 OS=Homo sapiens OX=9606 GN=	2	27	27	27	41	41	41	93.02	0	323.31
P41091;Q2VIR3;Q2VIR3-2	Eukaryotic translation initiation factor 2 subunit 3;Putative eukaryotic translation initiation factor 2 subunit 3-like protein	EIF2S3;EIF2S3L	sp|P41091|IF2G_HUMAN Eukaryotic translation initiation factor 2 subunit 3 OS=Homo sapiens OX=9606 GN=EIF2S3 PE=1 SV=3;sp|Q2VIR3|IF2GL_HUMAN Eukaryotic translation initiation factor 2 subunit 3B OS=Homo sapiens OX=9606 GN=EIF2S3B PE=2 SV=2;sp|Q2VIR3-2|IF2GL	3	25	25	25	56.8	56.8	56.8	51.109	0	145.9
O15127	Secretory carrier-associated membrane protein 2	SCAMP2	sp|O15127|SCAM2_HUMAN Secretory carrier-associated membrane protein 2 OS=Homo sapiens OX=9606 GN=SCAMP2 PE=1 SV=2	1	5	5	5	14.6	14.6	14.6	36.648	0	323.31
P36543;P36543-2;P36543-3;Q96A05	V-type proton ATPase subunit E 1	ATP6V1E1	sp|P36543|VATE1_HUMAN V-type proton ATPase subunit E 1 OS=Homo sapiens OX=9606 GN=ATP6V1E1 PE=1 SV=1;sp|P36543-2|VATE1_HUMAN Isoform 2 of V-type proton ATPase subunit E 1 OS=Homo sapiens OX=9606 GN=ATP6V1E1;sp|P36543-3|VATE1_HUMAN Isoform 3 of V-type proto	4	27	27	27	80.5	80.5	80.5	26.145	0	323.31	1890		169
P16401	Histone H1.5	HIST1H1B	sp|P16401|H15_HUMAN Histone H1.5 OS=Homo sapiens OX=9606 GN=H1-5 PE=1 SV=3	1	15	15	13	38.1	38.1	27.4	22.58	0	147.5	529;530;531		58;79;80
P62847-2;P62847-3;P62847;P62847-4	40S ribosomal protein S24	RPS24	sp|P62847-2|RS24_HUMAN Isoform 2 of 40S ribosomal protein S24 OS=Homo sapiens OX=9606 GN=RPS24;sp|P62847-3|RS24_HUMAN Isoform 3 of 40S ribosomal protein S24 OS=Homo sapiens OX=9606 GN=RPS24;sp|P62847|RS24_HUMAN 40S ribosomal protein S24 OS=Homo sapiens OX=	4	8	8	8	42.3	42.3	42.3	15.069	0	32.249		688		74
Q92930	Ras-related protein Rab-8B	RAB8B	sp|Q92930|RAB8B_HUMAN Ras-related protein Rab-8B OS=Homo sapiens OX=9606 GN=RAB8B PE=1 SV=2	1	14	12	10	72	62.8	52.2	23.584	0	206.02
Q96HY7	Probable 2-oxoglutarate dehydrogenase E1 component DHKTD1, mitochondrial	DHTKD1	sp|Q96HY7|DHTK1_HUMAN Probable 2-oxoglutarate dehydrogenase E1 component DHKTD1, mitochondrial OS=Homo sapiens OX=9606 GN=DHTKD1 PE=1 SV=2	1	32	32	32	54.6	54.6	54.6	103.08	0	155.96	1361		789
P11233	Ras-related protein Ral-A	RALA	sp|P11233|RALA_HUMAN Ras-related protein Ral-A OS=Homo sapiens OX=9606 GN=RALA PE=1 SV=1	1	19	6	6	77.7	36.4	36.4	23.567	0	323.31	1789		63
P43155;P43155-2;P43155-3	Carnitine O-acetyltransferase	CRAT	sp|P43155|CACP_HUMAN Carnitine O-acetyltransferase OS=Homo sapiens OX=9606 GN=CRAT PE=1 SV=5;sp|P43155-2|CACP_HUMAN Isoform 2 of Carnitine O-acetyltransferase OS=Homo sapiens OX=9606 GN=CRAT;sp|P43155-3|CACP_HUMAN Isoform 3 of Carnitine O-acetyltransferase	3	32	32	32	62.5	62.5	62.5	70.857	0	323.31
Q13231;Q13231-3;Q13231-4;Q13231-2	Chitotriosidase-1	CHIT1	sp|Q13231|CHIT1_HUMAN Chitotriosidase-1 OS=Homo sapiens OX=9606 GN=CHIT1 PE=1 SV=1;sp|Q13231-3|CHIT1_HUMAN Isoform 3 of Chitotriosidase-1 OS=Homo sapiens OX=9606 GN=CHIT1;sp|Q13231-4|CHIT1_HUMAN Isoform 4 of Chitotriosidase-1 OS=Homo sapiens OX=9606 GN=CHI	4	27	27	27	75.1	75.1	75.1	51.681	0	323.31
P51649;P51649-2	Succinate-semialdehyde dehydrogenase, mitochondrial	ALDH5A1	sp|P51649|SSDH_HUMAN Succinate-semialdehyde dehydrogenase, mitochondrial OS=Homo sapiens OX=9606 GN=ALDH5A1 PE=1 SV=2;sp|P51649-2|SSDH_HUMAN Isoform 2 of Succinate-semialdehyde dehydrogenase, mitochondrial OS=Homo sapiens OX=9606 GN=ALDH5A1	2	29	29	29	63.9	63.9	63.9	57.214	0	323.31	876;877		372;418
P12821;P12821-2;P12821-4;P12821-3	Angiotensin-converting enzyme;Angiotensin-converting enzyme, soluble form	ACE	sp|P12821|ACE_HUMAN Angiotensin-converting enzyme OS=Homo sapiens OX=9606 GN=ACE PE=1 SV=1;sp|P12821-2|ACE_HUMAN Isoform Somatic-2 of Angiotensin-converting enzyme OS=Homo sapiens OX=9606 GN=ACE;sp|P12821-4|ACE_HUMAN Isoform 4 of Angiotensin-converting enz	4	42	42	42	45.4	45.4	45.4	149.71	0	267.58
Q08211;Q08211-2	ATP-dependent RNA helicase A	DHX9	sp|Q08211|DHX9_HUMAN ATP-dependent RNA helicase A OS=Homo sapiens OX=9606 GN=DHX9 PE=1 SV=4	2	56	56	56	50.7	50.7	50.7	140.96	0	323.31
Q96RQ9;Q96RQ9-2	L-amino-acid oxidase	IL4I1	sp|Q96RQ9|OXLA_HUMAN L-amino-acid oxidase OS=Homo sapiens OX=9606 GN=IL4I1 PE=1 SV=1;sp|Q96RQ9-2|OXLA_HUMAN Isoform 2 of L-amino-acid oxidase OS=Homo sapiens OX=9606 GN=IL4I1	2	28	28	28	52.7	52.7	52.7	62.88	0	199.75
P79483	HLA class II histocompatibility antigen, DR beta 3 chain	HLA-DRB3	sp|P79483|DRB3_HUMAN HLA class II histocompatibility antigen, DR beta 3 chain OS=Homo sapiens OX=9606 GN=HLA-DRB3 PE=1 SV=1	1	10	10	4	43.2	43.2	10.9	29.962	0	323.31	488;1805;1965		127;178;179
Q9Y697-2;Q9Y697;Q9Y697-3	Cysteine desulfurase, mitochondrial	NFS1	sp|Q9Y697-2|NFS1_HUMAN Isoform Cytoplasmic of Cysteine desulfurase, mitochondrial OS=Homo sapiens OX=9606 GN=NFS1;sp|Q9Y697|NFS1_HUMAN Cysteine desulfurase, mitochondrial OS=Homo sapiens OX=9606 GN=NFS1 PE=1 SV=3;sp|Q9Y697-3|NFS1_HUMAN Isoform 3 of Cystein	3	26	26	26	78.6	78.6	78.6	44.017	0	323.31
O15162-2;O15162	Phospholipid scramblase 1	PLSCR1	sp|O15162-2|PLS1_HUMAN Isoform 2 of Phospholipid scramblase 1 OS=Homo sapiens OX=9606 GN=PLSCR1;sp|O15162|PLS1_HUMAN Phospholipid scramblase 1 OS=Homo sapiens OX=9606 GN=PLSCR1 PE=1 SV=1	2	8	8	8	35	35	35	26.825	0	323.31
Q68CZ2;Q68CZ2-2;Q68CZ2-3;Q68CZ2-4;Q63HR2-5;Q63HR2-2;Q63HR2-6;Q63HR2;Q63HR2-4	Tensin-3	TNS3	sp|Q68CZ2|TENS3_HUMAN Tensin-3 OS=Homo sapiens OX=9606 GN=TNS3 PE=1 SV=2;sp|Q68CZ2-2|TENS3_HUMAN Isoform 2 of Tensin-3 OS=Homo sapiens OX=9606 GN=TNS3	9	60	60	57	62.5	62.5	61	155.26	0	323.31	1222;1223;1224;2057		322;726;728;933
Q96A26	Protein FAM162A	FAM162A	sp|Q96A26|F162A_HUMAN Protein FAM162A OS=Homo sapiens OX=9606 GN=FAM162A PE=1 SV=2	1	11	11	11	38.3	38.3	38.3	17.342	0	201.11
P13995;P13995-2	Bifunctional methylenetetrahydrofolate dehydrogenase/cyclohydrolase, mitochondrial;NAD-dependent methylenetetrahydrofolate dehydrogenase;Methenyltetrahydrofolate cyclohydrolase	MTHFD2	sp|P13995|MTDC_HUMAN Bifunctional methylenetetrahydrofolate dehydrogenase/cyclohydrolase, mitochondrial OS=Homo sapiens OX=9606 GN=MTHFD2 PE=1 SV=2;sp|P13995-2|MTDC_HUMAN Isoform 2 of Bifunctional methylenetetrahydrofolate dehydrogenase/cyclohydrolase, mit	2	16	16	16	66	66	66	37.895	0	323.31
P12955;P12955-3;P12955-2	Xaa-Pro dipeptidase	PEPD	sp|P12955|PEPD_HUMAN Xaa-Pro dipeptidase OS=Homo sapiens OX=9606 GN=PEPD PE=1 SV=3;sp|P12955-3|PEPD_HUMAN Isoform 3 of Xaa-Pro dipeptidase OS=Homo sapiens OX=9606 GN=PEPD;sp|P12955-2|PEPD_HUMAN Isoform 2 of Xaa-Pro dipeptidase OS=Homo sapiens OX=9606 GN=PE	3	29	29	29	69.6	69.6	69.6	54.548	0	323.31		313		407
P39023	60S ribosomal protein L3	RPL3	sp|P39023|RL3_HUMAN 60S ribosomal protein L3 OS=Homo sapiens OX=9606 GN=RPL3 PE=1 SV=2	1	23	23	20	49.6	49.6	43.7	46.108	0	192.91	775		186
P10606	Cytochrome c oxidase subunit 5B, mitochondrial	COX5B	sp|P10606|COX5B_HUMAN Cytochrome c oxidase subunit 5B, mitochondrial OS=Homo sapiens OX=9606 GN=COX5B PE=1 SV=2	1	10	10	10	65.1	65.1	65.1	13.696	0	62.195
P53396;P53396-2;P53396-3	ATP-citrate synthase	ACLY	sp|P53396|ACLY_HUMAN ATP-citrate synthase OS=Homo sapiens OX=9606 GN=ACLY PE=1 SV=3;sp|P53396-2|ACLY_HUMAN Isoform 2 of ATP-citrate synthase OS=Homo sapiens OX=9606 GN=ACLY;sp|P53396-3|ACLY_HUMAN Isoform 3 of ATP-citrate synthase OS=Homo sapiens OX=9606 GN	3	55	55	55	58.5	58.5	58.5	120.84	0	323.31
O15145	Actin-related protein 2/3 complex subunit 3	ARPC3	sp|O15145|ARPC3_HUMAN Actin-related protein 2/3 complex subunit 3 OS=Homo sapiens OX=9606 GN=ARPC3 PE=1 SV=3	1	14	14	14	63.5	63.5	63.5	20.546	0	87.688	105	51	153	19
P62753	40S ribosomal protein S6	RPS6	sp|P62753|RS6_HUMAN 40S ribosomal protein S6 OS=Homo sapiens OX=9606 GN=RPS6 PE=1 SV=1	1	16	16	16	45	45	45	28.68	0	311.12
Q9UHB6-4;Q9UHB6;Q9UHB6-5;Q9UHB6-2;Q9UHB6-3	LIM domain and actin-binding protein 1	LIMA1	sp|Q9UHB6-4|LIMA1_HUMAN Isoform 4 of LIM domain and actin-binding protein 1 OS=Homo sapiens OX=9606 GN=LIMA1;sp|Q9UHB6|LIMA1_HUMAN LIM domain and actin-binding protein 1 OS=Homo sapiens OX=9606 GN=LIMA1 PE=1 SV=1;sp|Q9UHB6-5|LIMA1_HUMAN Isoform 5 of LIM do	5	42	42	41	59.6	59.6	58.7	85.223	0	323.31
Q9H2K8	Serine/threonine-protein kinase TAO3	TAOK3	sp|Q9H2K8|TAOK3_HUMAN Serine/threonine-protein kinase TAO3 OS=Homo sapiens OX=9606 GN=TAOK3 PE=1 SV=2	1	54	54	51	59.1	59.1	54.2	105.4	0	323.31	1444		318
P04040	Catalase	CAT	sp|P04040|CATA_HUMAN Catalase OS=Homo sapiens OX=9606 GN=CAT PE=1 SV=3	1	31	31	31	73.4	73.4	73.4	59.755	0	301.3	239;240;1717		213;226;331
Q03405;Q03405-2;Q03405-3	Urokinase plasminogen activator surface receptor	PLAUR	sp|Q03405|UPAR_HUMAN Urokinase plasminogen activator surface receptor OS=Homo sapiens OX=9606 GN=PLAUR PE=1 SV=1;sp|Q03405-2|UPAR_HUMAN Isoform 2 of Urokinase plasminogen activator surface receptor OS=Homo sapiens OX=9606 GN=PLAUR;sp|Q03405-3|UPAR_HUMAN Is	3	12	12	12	51	51	51	36.978	0	323.31	1070;1071		31;212
Q9NPF8-2;Q9NPF8;O75689-3;O75689-2	Arf-GAP with dual PH domain-containing protein 2	ADAP2	sp|Q9NPF8-2|ADAP2_HUMAN Isoform 2 of Arf-GAP with dual PH domain-containing protein 2 OS=Homo sapiens OX=9606 GN=ADAP2;sp|Q9NPF8|ADAP2_HUMAN Arf-GAP with dual PH domain-containing protein 2 OS=Homo sapiens OX=9606 GN=ADAP2 PE=1 SV=1	4	29	29	27	68.4	68.4	66.6	44.22	0	323.31	1477;1478;1479;2197		80;210;305;308
P14866;P14866-2	Heterogeneous nuclear ribonucleoprotein L	HNRNPL	sp|P14866|HNRPL_HUMAN Heterogeneous nuclear ribonucleoprotein L OS=Homo sapiens OX=9606 GN=HNRNPL PE=1 SV=2;sp|P14866-2|HNRPL_HUMAN Isoform 2 of Heterogeneous nuclear ribonucleoprotein L OS=Homo sapiens OX=9606 GN=HNRNPL	2	25	25	24	67.4	67.4	66.2	64.132	0	323.31	505		252
P23246;P23246-2	Splicing factor, proline- and glutamine-rich	SFPQ	sp|P23246|SFPQ_HUMAN Splicing factor, proline- and glutamine-rich OS=Homo sapiens OX=9606 GN=SFPQ PE=1 SV=2;sp|P23246-2|SFPQ_HUMAN Isoform Short of Splicing factor, proline- and glutamine-rich OS=Homo sapiens OX=9606 GN=SFPQ	2	37	36	36	51.6	50.5	50.5	76.149	0	323.31		391		557
P32121;P32121-3;P32121-4;P32121-5;P32121-2	Beta-arrestin-2	ARRB2	sp|P32121|ARRB2_HUMAN Beta-arrestin-2 OS=Homo sapiens OX=9606 GN=ARRB2 PE=1 SV=2;sp|P32121-3|ARRB2_HUMAN Isoform 2 of Beta-arrestin-2 OS=Homo sapiens OX=9606 GN=ARRB2;sp|P32121-4|ARRB2_HUMAN Isoform 4 of Beta-arrestin-2 OS=Homo sapiens OX=9606 GN=ARRB2;sp|	5	26	26	25	72.6	72.6	70.7	46.105	0	323.31
P62277	40S ribosomal protein S13	RPS13	sp|P62277|RS13_HUMAN 40S ribosomal protein S13 OS=Homo sapiens OX=9606 GN=RPS13 PE=1 SV=2	1	14	14	14	56.3	56.3	56.3	17.222	0	73.372
Q92974-3;Q92974-2;Q92974	Rho guanine nucleotide exchange factor 2	ARHGEF2	sp|Q92974-3|ARHG2_HUMAN Isoform 3 of Rho guanine nucleotide exchange factor 2 OS=Homo sapiens OX=9606 GN=ARHGEF2;sp|Q92974-2|ARHG2_HUMAN Isoform 2 of Rho guanine nucleotide exchange factor 2 OS=Homo sapiens OX=9606 GN=ARHGEF2;sp|Q92974|ARHG2_HUMAN Rho guan	3	43	43	43	56.6	56.6	56.6	108.24	0	323.31
Q3ZCQ8-2;Q3ZCQ8;Q3ZCQ8-3	Mitochondrial import inner membrane translocase subunit TIM50	TIMM50	sp|Q3ZCQ8-2|TIM50_HUMAN Isoform 2 of Mitochondrial import inner membrane translocase subunit TIM50 OS=Homo sapiens OX=9606 GN=TIMM50;sp|Q3ZCQ8|TIM50_HUMAN Mitochondrial import inner membrane translocase subunit TIM50 OS=Homo sapiens OX=9606 GN=TIMM50 PE=1	3	16	16	16	36.8	36.8	36.8	50.464	0	271.78	1193;1194		363;392
Q96SB3	Neurabin-2	PPP1R9B	sp|Q96SB3|NEB2_HUMAN Neurabin-2 OS=Homo sapiens OX=9606 GN=PPP1R9B PE=1 SV=3	1	27	27	27	48	48	48	89.333	0	323.31	1378		190
Q14160;Q14160-3;Q14160-2;Q9BTT6-2;Q9BTT6	Protein scribble homolog	SCRIB	sp|Q14160|SCRIB_HUMAN Protein scribble homolog OS=Homo sapiens OX=9606 GN=SCRIB PE=1 SV=4;sp|Q14160-3|SCRIB_HUMAN Isoform 3 of Protein scribble homolog OS=Homo sapiens OX=9606 GN=SCRIB;sp|Q14160-2|SCRIB_HUMAN Isoform 2 of Protein scribble homolog OS=Homo s	5	50	50	50	43.3	43.3	43.3	174.88	0	323.31	1134		784
Q15019;Q15019-2;Q15019-3	Septin-2	2002-09-01	sp|Q15019|SEPT2_HUMAN Septin-2 OS=Homo sapiens OX=9606 GN=SEPTIN2 PE=1 SV=1;sp|Q15019-2|SEPT2_HUMAN Isoform 2 of Septin-2 OS=Homo sapiens OX=9606 GN=SEPTIN2;sp|Q15019-3|SEPT2_HUMAN Isoform 3 of Septin-2 OS=Homo sapiens OX=9606 GN=SEPTIN2	3	25	24	24	83.4	83.4	83.4	41.487	0	323.31
P22061;P22061-2	Protein-L-isoaspartate(D-aspartate) O-methyltransferase	PCMT1	sp|P22061|PIMT_HUMAN Protein-L-isoaspartate(D-aspartate) O-methyltransferase OS=Homo sapiens OX=9606 GN=PCMT1 PE=1 SV=4;sp|P22061-2|PIMT_HUMAN Isoform 2 of Protein-L-isoaspartate(D-aspartate) O-methyltransferase OS=Homo sapiens OX=9606 GN=PCMT1	2	15	15	15	88.1	88.1	88.1	24.636	0	185.29
Q9BWH2	FUN14 domain-containing protein 2	FUNDC2	sp|Q9BWH2|FUND2_HUMAN FUN14 domain-containing protein 2 OS=Homo sapiens OX=9606 GN=FUNDC2 PE=1 SV=2	1	10	10	10	42.9	42.9	42.9	20.675	0	111.45
P10301	Ras-related protein R-Ras	RRAS	sp|P10301|RRAS_HUMAN Ras-related protein R-Ras OS=Homo sapiens OX=9606 GN=RRAS PE=1 SV=1	1	18	18	15	81.7	81.7	79.4	23.48	0	323.31	1784		51
Q9Y2R9	28S ribosomal protein S7, mitochondrial	MRPS7	sp|Q9Y2R9|RT07_HUMAN 28S ribosomal protein S7, mitochondrial OS=Homo sapiens OX=9606 GN=MRPS7 PE=1 SV=2	1	16	16	16	56.2	56.2	56.2	28.134	0	168.62
Q96AG4	Leucine-rich repeat-containing protein 59	LRRC59	sp|Q96AG4|LRC59_HUMAN Leucine-rich repeat-containing protein 59 OS=Homo sapiens OX=9606 GN=LRRC59 PE=1 SV=1	1	13	13	13	39.4	39.4	39.4	34.93	0	91.281
Q5JTZ9	Alanine--tRNA ligase, mitochondrial	AARS2	sp|Q5JTZ9|SYAM_HUMAN Alanine--tRNA ligase, mitochondrial OS=Homo sapiens OX=9606 GN=AARS2 PE=1 SV=1	1	33	33	33	52.9	52.9	52.9	107.34	0	323.31
P54709;P54709-2	Sodium/potassium-transporting ATPase subunit beta-3	ATP1B3	sp|P54709|AT1B3_HUMAN Sodium/potassium-transporting ATPase subunit beta-3 OS=Homo sapiens OX=9606 GN=ATP1B3 PE=1 SV=1	2	15	15	15	47.7	47.7	47.7	31.512	0	110.23	902		207
Q9Y3A6;Q9Y3A6-2	Transmembrane emp24 domain-containing protein 5	TMED5	sp|Q9Y3A6|TMED5_HUMAN Transmembrane emp24 domain-containing protein 5 OS=Homo sapiens OX=9606 GN=TMED5 PE=1 SV=1;sp|Q9Y3A6-2|TMED5_HUMAN Isoform 2 of Transmembrane emp24 domain-containing protein 5 OS=Homo sapiens OX=9606 GN=TMED5	2	7	7	7	40.2	40.2	40.2	26.005	0	215.35
Q8NBN7;Q8NBN7-2	Retinol dehydrogenase 13	RDH13	sp|Q8NBN7|RDH13_HUMAN Retinol dehydrogenase 13 OS=Homo sapiens OX=9606 GN=RDH13 PE=1 SV=2;sp|Q8NBN7-2|RDH13_HUMAN Isoform 2 of Retinol dehydrogenase 13 OS=Homo sapiens OX=9606 GN=RDH13	2	22	22	22	77.9	77.9	77.9	35.932	0	323.31
Q99497	Protein deglycase DJ-1	PARK7	sp|Q99497|PARK7_HUMAN Parkinson disease protein 7 OS=Homo sapiens OX=9606 GN=PARK7 PE=1 SV=2	1	22	22	22	85.7	85.7	85.7	19.891	0	323.31	1385;1386		135;173
Q6JQN1;Q6JQN1-2;Q6JQN1-4;Q6JQN1-3	Acyl-CoA dehydrogenase family member 10	ACAD10	sp|Q6JQN1|ACD10_HUMAN Acyl-CoA dehydrogenase family member 10 OS=Homo sapiens OX=9606 GN=ACAD10 PE=1 SV=1;sp|Q6JQN1-2|ACD10_HUMAN Isoform 2 of Acyl-CoA dehydrogenase family member 10 OS=Homo sapiens OX=9606 GN=ACAD10	4	17	17	1	20.6	20.6	1.9	118.83	0	27.423
P42331-4;P42331-6;P42331-2	Rho GTPase-activating protein 25	ARHGAP25	sp|P42331-4|RHG25_HUMAN Isoform 4 of Rho GTPase-activating protein 25 OS=Homo sapiens OX=9606 GN=ARHGAP25;sp|P42331-6|RHG25_HUMAN Isoform 6 of Rho GTPase-activating protein 25 OS=Homo sapiens OX=9606 GN=ARHGAP25;sp|P42331-2|RHG25_HUMAN Isoform 2 of Rho GTP	3	36	36	2	71.7	71.7	2.2	73.505	0	323.31	792;1901		252;468
Q16778;P33778;P23527;P06899;Q8N257;Q6DRA6;Q6DN03	Histone H2B type 2-E;Histone H2B type 1-B;Histone H2B type 1-O;Histone H2B type 1-J;Histone H2B type 3-B	HIST2H2BE;HIST1H2BB;HIST1H2BO;HIST1H2BJ;HIST3H2BB	sp|Q16778|H2B2E_HUMAN Histone H2B type 2-E OS=Homo sapiens OX=9606 GN=H2BC21 PE=1 SV=3;sp|P33778|H2B1B_HUMAN Histone H2B type 1-B OS=Homo sapiens OX=9606 GN=H2BC3 PE=1 SV=2;sp|P23527|H2B1O_HUMAN Histone H2B type 1-O OS=Homo sapiens OX=9606 GN=H2BC17 PE=1 S	7	18	5	5	69	11.9	11.9	13.92	0	19.366	622;623	397;398	64;68	60;63
P11117;P11117-2	Lysosomal acid phosphatase	ACP2	sp|P11117|PPAL_HUMAN Lysosomal acid phosphatase OS=Homo sapiens OX=9606 GN=ACP2 PE=1 SV=3	2	16	16	16	35	35	35	48.344	0	323.31	464		125
Q14103-3;Q14103;Q14103-4;Q14103-2	Heterogeneous nuclear ribonucleoprotein D0	HNRNPD	sp|Q14103-3|HNRPD_HUMAN Isoform 3 of Heterogeneous nuclear ribonucleoprotein D0 OS=Homo sapiens OX=9606 GN=HNRNPD;sp|Q14103|HNRPD_HUMAN Heterogeneous nuclear ribonucleoprotein D0 OS=Homo sapiens OX=9606 GN=HNRNPD PE=1 SV=1;sp|Q14103-4|HNRPD_HUMAN Isoform 4	4	23	23	22	52.3	52.3	52.3	32.834	0	323.31	1132		81
P40227;P40227-2	T-complex protein 1 subunit zeta	CCT6A	sp|P40227|TCPZ_HUMAN T-complex protein 1 subunit zeta OS=Homo sapiens OX=9606 GN=CCT6A PE=1 SV=3;sp|P40227-2|TCPZ_HUMAN Isoform 2 of T-complex protein 1 subunit zeta OS=Homo sapiens OX=9606 GN=CCT6A	2	35	35	29	73.6	73.6	65.9	58.024	0	323.31	1899		105
P16435	NADPH--cytochrome P450 reductase	POR	sp|P16435|NCPR_HUMAN NADPH--cytochrome P450 reductase OS=Homo sapiens OX=9606 GN=POR PE=1 SV=2	1	38	38	38	62.8	62.8	62.8	76.689	0	323.31
P49368;P49368-2	T-complex protein 1 subunit gamma	CCT3	sp|P49368|TCPG_HUMAN T-complex protein 1 subunit gamma OS=Homo sapiens OX=9606 GN=CCT3 PE=1 SV=4;sp|P49368-2|TCPG_HUMAN Isoform 2 of T-complex protein 1 subunit gamma OS=Homo sapiens OX=9606 GN=CCT3	2	36	36	36	68.3	68.3	68.3	60.533	0	323.31	849		188
P11279;P11279-2	Lysosome-associated membrane glycoprotein 1	LAMP1	sp|P11279|LAMP1_HUMAN Lysosome-associated membrane glycoprotein 1 OS=Homo sapiens OX=9606 GN=LAMP1 PE=1 SV=3;sp|P11279-2|LAMP1_HUMAN Isoform 2 of Lysosome-associated membrane glycoprotein 1 OS=Homo sapiens OX=9606 GN=LAMP1	2	10	10	10	17.5	17.5	17.5	44.882	0	270.33	472		334
P50416;P50416-2;Q92523-3	Carnitine O-palmitoyltransferase 1, liver isoform	CPT1A	sp|P50416|CPT1A_HUMAN Carnitine O-palmitoyltransferase 1, liver isoform OS=Homo sapiens OX=9606 GN=CPT1A PE=1 SV=2;sp|P50416-2|CPT1A_HUMAN Isoform 2 of Carnitine O-palmitoyltransferase 1, liver isoform OS=Homo sapiens OX=9606 GN=CPT1A	3	42	42	41	64.7	64.7	63.3	88.367	0	323.31	866		95
P62258;P62258-2	14-3-3 protein epsilon	YWHAE	sp|P62258|1433E_HUMAN 14-3-3 protein epsilon OS=Homo sapiens OX=9606 GN=YWHAE PE=1 SV=1;sp|P62258-2|1433E_HUMAN Isoform SV of 14-3-3 protein epsilon OS=Homo sapiens OX=9606 GN=YWHAE	2	29	27	27	86.7	83.5	83.5	29.174	0	175.38		676;677		1;221
O43399;O43399-5;O43399-7	Tumor protein D54	TPD52L2	sp|O43399|TPD54_HUMAN Tumor protein D54 OS=Homo sapiens OX=9606 GN=TPD52L2 PE=1 SV=2;sp|O43399-5|TPD54_HUMAN Isoform 5 of Tumor protein D54 OS=Homo sapiens OX=9606 GN=TPD52L2;sp|O43399-7|TPD54_HUMAN Isoform 7 of Tumor protein D54 OS=Homo sapiens OX=9606 GN	3	17	17	6	76.2	76.2	16	22.237	0	323.31	116		184
P11940;P11940-2;Q9H361;Q4VXU2;Q4VXU2-2;Q96DU9-2;Q96DU9	Polyadenylate-binding protein 1	PABPC1	sp|P11940|PABP1_HUMAN Polyadenylate-binding protein 1 OS=Homo sapiens OX=9606 GN=PABPC1 PE=1 SV=2;sp|P11940-2|PABP1_HUMAN Isoform 2 of Polyadenylate-binding protein 1 OS=Homo sapiens OX=9606 GN=PABPC1	7	34	34	22	57.4	57.4	39	70.67	0	323.31	481		257
Q9BTZ2-8;Q9BTZ2-4;Q9BTZ2;Q9BTZ2-5;Q9BTZ2-3;Q9BTZ2-2;Q9BTZ2-7;P0CG22;Q9BTZ2-6	Dehydrogenase/reductase SDR family member 4	DHRS4	sp|Q9BTZ2-8|DHRS4_HUMAN Isoform 8 of Dehydrogenase/reductase SDR family member 4 OS=Homo sapiens OX=9606 GN=DHRS4;sp|Q9BTZ2-4|DHRS4_HUMAN Isoform 4 of Dehydrogenase/reductase SDR family member 4 OS=Homo sapiens OX=9606 GN=DHRS4;sp|Q9BTZ2|DHRS4_HUMAN Dehydr	9	16	16	10	76.5	76.5	41.2	23.916	0	286.01
Q6GTX8-3;Q6GTX8-2;Q6GTX8;Q6GTX8-4;Q6ISS4-2;Q6ISS4	Leukocyte-associated immunoglobulin-like receptor 1	LAIR1	sp|Q6GTX8-3|LAIR1_HUMAN Isoform 3 of Leukocyte-associated immunoglobulin-like receptor 1 OS=Homo sapiens OX=9606 GN=LAIR1;sp|Q6GTX8-2|LAIR1_HUMAN Isoform 2 of Leukocyte-associated immunoglobulin-like receptor 1 OS=Homo sapiens OX=9606 GN=LAIR1;sp|Q6GTX8|LA	6	13	13	13	54.3	54.3	54.3	29.71	0	323.31		823		257
P57737-3;Q9Y3D7	Coronin-7	CORO7	sp|P57737-3|CORO7_HUMAN Isoform 3 of Coronin-7 OS=Homo sapiens OX=9606 GN=CORO7	2	40	40	4	56.3	56.3	5.4	114.16	0	323.31
P50148	Guanine nucleotide-binding protein G(q) subunit alpha	GNAQ	sp|P50148|GNAQ_HUMAN Guanine nucleotide-binding protein G(q) subunit alpha OS=Homo sapiens OX=9606 GN=GNAQ PE=1 SV=4	1	24	12	12	71.6	35.4	35.4	42.142	0	218.85		586		284
O15382;O15382-2	Branched-chain-amino-acid aminotransferase, mitochondrial	BCAT2	sp|O15382|BCAT2_HUMAN Branched-chain-amino-acid aminotransferase, mitochondrial OS=Homo sapiens OX=9606 GN=BCAT2 PE=1 SV=2;sp|O15382-2|BCAT2_HUMAN Isoform B of Branched-chain-amino-acid aminotransferase, mitochondrial OS=Homo sapiens OX=9606 GN=BCAT2	2	19	19	19	54.6	54.6	54.6	44.287	0	323.31	107		364
P48426;P48426-2	Phosphatidylinositol 5-phosphate 4-kinase type-2 alpha	PIP4K2A	sp|P48426|PI42A_HUMAN Phosphatidylinositol 5-phosphate 4-kinase type-2 alpha OS=Homo sapiens OX=9606 GN=PIP4K2A PE=1 SV=2;sp|P48426-2|PI42A_HUMAN Isoform 2 of Phosphatidylinositol 5-phosphate 4-kinase type-2 alpha OS=Homo sapiens OX=9606 GN=PIP4K2A	2	22	22	16	54.7	54.7	45.6	46.224	0	148.06
P13987;P13987-2	CD59 glycoprotein	CD59	sp|P13987|CD59_HUMAN CD59 glycoprotein OS=Homo sapiens OX=9606 GN=CD59 PE=1 SV=1;sp|P13987-2|CD59_HUMAN Isoform 2 of CD59 glycoprotein OS=Homo sapiens OX=9606 GN=CD59	2	7	7	7	28.1	28.1	28.1	14.177	0	18.538
P82933	28S ribosomal protein S9, mitochondrial	MRPS9	sp|P82933|RT09_HUMAN 28S ribosomal protein S9, mitochondrial OS=Homo sapiens OX=9606 GN=MRPS9 PE=1 SV=2	1	24	24	24	62.1	62.1	62.1	45.834	0	220.95	1019;1967		296;301
P05388;P05388-2;Q8NHW5	60S acidic ribosomal protein P0;60S acidic ribosomal protein P0-like	RPLP0;RPLP0P6	sp|P05388|RLA0_HUMAN 60S acidic ribosomal protein P0 OS=Homo sapiens OX=9606 GN=RPLP0 PE=1 SV=1;sp|P05388-2|RLA0_HUMAN Isoform 2 of 60S acidic ribosomal protein P0 OS=Homo sapiens OX=9606 GN=RPLP0;sp|Q8NHW5|RLA0L_HUMAN 60S acidic ribosomal protein P0-like	3	18	18	18	62.5	62.5	62.5	34.273	0	151.07
P30405;P30405-2	Peptidyl-prolyl cis-trans isomerase F, mitochondrial	PPIF	sp|P30405|PPIF_HUMAN Peptidyl-prolyl cis-trans isomerase F, mitochondrial OS=Homo sapiens OX=9606 GN=PPIF PE=1 SV=1	2	13	13	12	71.5	71.5	71.5	22.04	0	323.31	699;700;701;702;703;704	448	45;55;111;113;148;150	103
Q14156;Q14156-2;Q14156-3;Q9Y2G0-3;Q9Y2G0	Protein EFR3 homolog A	EFR3A	sp|Q14156|EFR3A_HUMAN Protein EFR3 homolog A OS=Homo sapiens OX=9606 GN=EFR3A PE=1 SV=2;sp|Q14156-2|EFR3A_HUMAN Isoform 2 of Protein EFR3 homolog A OS=Homo sapiens OX=9606 GN=EFR3A;sp|Q14156-3|EFR3A_HUMAN Isoform 3 of Protein EFR3 homolog A OS=Homo sapiens	5	45	45	45	59.3	59.3	59.3	92.923	0	323.31
Q9BRR6-2;Q9BRR6;Q9BRR6-3;Q9BRR6-4;Q9BRR6-5;Q9BRR6-6	ADP-dependent glucokinase	ADPGK	sp|Q9BRR6-2|ADPGK_HUMAN Isoform 2 of ADP-dependent glucokinase OS=Homo sapiens OX=9606 GN=ADPGK;sp|Q9BRR6|ADPGK_HUMAN ADP-dependent glucokinase OS=Homo sapiens OX=9606 GN=ADPGK PE=1 SV=1;sp|Q9BRR6-3|ADPGK_HUMAN Isoform 3 of ADP-dependent glucokinase OS=Hom	6	18	18	18	61.1	61.1	61.1	53.96	0	261.35	1412;2171	894	102;201	433
P48643;P48643-2	T-complex protein 1 subunit epsilon	CCT5	sp|P48643|TCPE_HUMAN T-complex protein 1 subunit epsilon OS=Homo sapiens OX=9606 GN=CCT5 PE=1 SV=1;sp|P48643-2|TCPE_HUMAN Isoform 2 of T-complex protein 1 subunit epsilon OS=Homo sapiens OX=9606 GN=CCT5	2	41	41	41	84.1	84.1	84.1	59.67	0	323.31
Q9UHG3;Q9UHG3-2	Prenylcysteine oxidase 1	PCYOX1	sp|Q9UHG3|PCYOX_HUMAN Prenylcysteine oxidase 1 OS=Homo sapiens OX=9606 GN=PCYOX1 PE=1 SV=3;sp|Q9UHG3-2|PCYOX_HUMAN Isoform 2 of Prenylcysteine oxidase 1 OS=Homo sapiens OX=9606 GN=PCYOX1	2	24	24	24	64.6	64.6	64.6	56.639	0	323.31	1536	927	458	152
P27635;Q96L21	60S ribosomal protein L10	RPL10	sp|P27635|RL10_HUMAN 60S ribosomal protein L10 OS=Homo sapiens OX=9606 GN=RPL10 PE=1 SV=4	2	18	18	18	56.1	56.1	56.1	24.604	0	154.93
P08236;P08236-2;P08236-3	Beta-glucuronidase	GUSB	sp|P08236|BGLR_HUMAN Beta-glucuronidase OS=Homo sapiens OX=9606 GN=GUSB PE=1 SV=2;sp|P08236-2|BGLR_HUMAN Isoform 2 of Beta-glucuronidase OS=Homo sapiens OX=9606 GN=GUSB;sp|P08236-3|BGLR_HUMAN Isoform 3 of Beta-glucuronidase OS=Homo sapiens OX=9606 GN=GUSB	3	27	27	27	48.8	48.8	48.8	74.731	0	323.31	371		339
O75608;O75608-2	Acyl-protein thioesterase 1	LYPLA1	sp|O75608|LYPA1_HUMAN Acyl-protein thioesterase 1 OS=Homo sapiens OX=9606 GN=LYPLA1 PE=1 SV=1;sp|O75608-2|LYPA1_HUMAN Isoform 2 of Acyl-protein thioesterase 1 OS=Homo sapiens OX=9606 GN=LYPLA1	2	11	11	11	83	83	83	24.669	0	320.22
Q8IWS0;Q8IWS0-5;Q8IWS0-3;Q8IWS0-4;Q8IWS0-2	PHD finger protein 6	PHF6	sp|Q8IWS0|PHF6_HUMAN PHD finger protein 6 OS=Homo sapiens OX=9606 GN=PHF6 PE=1 SV=1;sp|Q8IWS0-5|PHF6_HUMAN Isoform 5 of PHD finger protein 6 OS=Homo sapiens OX=9606 GN=PHF6;sp|Q8IWS0-3|PHF6_HUMAN Isoform 3 of PHD finger protein 6 OS=Homo sapiens OX=9606 GN	5	20	20	20	59.7	59.7	59.7	41.29	0	323.31	1285		363
O95140;O95140-2	Mitofusin-2	MFN2	sp|O95140|MFN2_HUMAN Mitofusin-2 OS=Homo sapiens OX=9606 GN=MFN2 PE=1 SV=3	2	36	36	35	51.3	51.3	50.3	86.401	0	264.57	180;1706		40;45
P04439;P04439-2	HLA class I histocompatibility antigen, A-3 alpha chain	HLA-A	sp|P04439|HLAA_HUMAN HLA class I histocompatibility antigen, A alpha chain OS=Homo sapiens OX=9606 GN=HLA-A PE=1 SV=2;sp|P04439-2|HLAA_HUMAN Isoform 2 of HLA class I histocompatibility antigen, A alpha chain OS=Homo sapiens OX=9606 GN=HLA-A	2	18	10	9	49.9	27.1	27.1	40.84	0	153.98	232	131	198	213
O60462-3;O60462-2;O60462;O60462-6	Neuropilin-2	NRP2	sp|O60462-3|NRP2_HUMAN Isoform A17 of Neuropilin-2 OS=Homo sapiens OX=9606 GN=NRP2;sp|O60462-2|NRP2_HUMAN Isoform A0 of Neuropilin-2 OS=Homo sapiens OX=9606 GN=NRP2;sp|O60462|NRP2_HUMAN Neuropilin-2 OS=Homo sapiens OX=9606 GN=NRP2 PE=1 SV=3;sp|O60462-6|NRP	4	40	40	1	60	60	2.9	104.25	0	323.31
Q13418;Q13418-2;Q13418-3	Integrin-linked protein kinase	ILK	sp|Q13418|ILK_HUMAN Integrin-linked protein kinase OS=Homo sapiens OX=9606 GN=ILK PE=1 SV=2;sp|Q13418-2|ILK_HUMAN Isoform 2 of Integrin-linked protein kinase OS=Homo sapiens OX=9606 GN=ILK;sp|Q13418-3|ILK_HUMAN Isoform 3 of Integrin-linked protein kinase O	3	22	22	22	51.5	51.5	51.5	51.419	0	124.5
P19971;P19971-2	Thymidine phosphorylase	TYMP	sp|P19971|TYPH_HUMAN Thymidine phosphorylase OS=Homo sapiens OX=9606 GN=TYMP PE=1 SV=2;sp|P19971-2|TYPH_HUMAN Isoform 2 of Thymidine phosphorylase OS=Homo sapiens OX=9606 GN=TYMP	2	29	29	29	75.7	75.7	75.7	49.955	0	323.31	551	371	63	346
P38571-2;P38571	Lysosomal acid lipase/cholesteryl ester hydrolase	LIPA	sp|P38571-2|LICH_HUMAN Isoform 2 of Lysosomal acid lipase/cholesteryl ester hydrolase OS=Homo sapiens OX=9606 GN=LIPA;sp|P38571|LICH_HUMAN Lysosomal acid lipase/cholesteryl ester hydrolase OS=Homo sapiens OX=9606 GN=LIPA PE=1 SV=2	2	16	16	16	50.4	50.4	50.4	39.111	0	323.31	762;1895	509	235;236	237
Q96HS1;Q96HS1-2	Serine/threonine-protein phosphatase PGAM5, mitochondrial	PGAM5	sp|Q96HS1|PGAM5_HUMAN Serine/threonine-protein phosphatase PGAM5, mitochondrial OS=Homo sapiens OX=9606 GN=PGAM5 PE=1 SV=2;sp|Q96HS1-2|PGAM5_HUMAN Isoform 2 of Serine/threonine-protein phosphatase PGAM5, mitochondrial OS=Homo sapiens OX=9606 GN=PGAM5	2	23	23	23	78.2	78.2	78.2	32.004	0	150.24	1359;1360		256;267
Q96HE7	ERO1-like protein alpha	ERO1L	sp|Q96HE7|ERO1A_HUMAN ERO1-like protein alpha OS=Homo sapiens OX=9606 GN=ERO1A PE=1 SV=2	1	32	32	28	73.5	73.5	67.5	54.392	0	323.31
Q9C002	Normal mucosa of esophagus-specific gene 1 protein	NMES1	sp|Q9C002|NMES1_HUMAN Normal mucosa of esophagus-specific gene 1 protein OS=Homo sapiens OX=9606 GN=NMES1 PE=2 SV=1	1	9	9	9	96.4	96.4	96.4	9.6172	0	309.7	1434		66
Q6PJF5-2;Q6PJF5	Inactive rhomboid protein 2	RHBDF2	sp|Q6PJF5-2|RHDF2_HUMAN Isoform 2 of Inactive rhomboid protein 2 OS=Homo sapiens OX=9606 GN=RHBDF2;sp|Q6PJF5|RHDF2_HUMAN Inactive rhomboid protein 2 OS=Homo sapiens OX=9606 GN=RHBDF2 PE=1 SV=2	2	29	29	29	36.8	36.8	36.8	93.378	0	253.45	1238		7
Q12906;Q12906-7;Q12906-5;Q12906-4;Q12906-2;Q12906-6;Q12906-3;Q96SI9-2;Q96SI9	Interleukin enhancer-binding factor 3	ILF3	sp|Q12906|ILF3_HUMAN Interleukin enhancer-binding factor 3 OS=Homo sapiens OX=9606 GN=ILF3 PE=1 SV=3;sp|Q12906-7|ILF3_HUMAN Isoform 7 of Interleukin enhancer-binding factor 3 OS=Homo sapiens OX=9606 GN=ILF3;sp|Q12906-5|ILF3_HUMAN Isoform 5 of Interleukin e	9	40	40	40	48.1	48.1	48.1	95.337	0	323.31
Q9NUQ2	1-acyl-sn-glycerol-3-phosphate acyltransferase epsilon	AGPAT5	sp|Q9NUQ2|PLCE_HUMAN 1-acyl-sn-glycerol-3-phosphate acyltransferase epsilon OS=Homo sapiens OX=9606 GN=AGPAT5 PE=1 SV=3	1	24	24	24	59.1	59.1	59.1	42.072	0	323.31
Q96EY8	Cob(I)yrinic acid a,c-diamide adenosyltransferase, mitochondrial	MMAB	sp|Q96EY8|MMAB_HUMAN Corrinoid adenosyltransferase OS=Homo sapiens OX=9606 GN=MMAB PE=1 SV=1	1	12	12	12	60.8	60.8	60.8	27.388	0	323.31	2149		122
Q7Z434;Q7Z434-4;Q7Z434-2;Q7Z434-5;Q7Z434-6;Q7Z434-3	Mitochondrial antiviral-signaling protein	MAVS	sp|Q7Z434|MAVS_HUMAN Mitochondrial antiviral-signaling protein OS=Homo sapiens OX=9606 GN=MAVS PE=1 SV=2;sp|Q7Z434-4|MAVS_HUMAN Isoform 4 of Mitochondrial antiviral-signaling protein OS=Homo sapiens OX=9606 GN=MAVS	6	23	23	23	68	68	68	56.527	0	323.31
P83731	60S ribosomal protein L24	RPL24	sp|P83731|RL24_HUMAN 60S ribosomal protein L24 OS=Homo sapiens OX=9606 GN=RPL24 PE=1 SV=1	1	10	10	10	45.2	45.2	45.2	17.779	0	21.915
Q16718;Q16718-2	NADH dehydrogenase [ubiquinone] 1 alpha subcomplex subunit 5	NDUFA5	sp|Q16718|NDUA5_HUMAN NADH dehydrogenase [ubiquinone] 1 alpha subcomplex subunit 5 OS=Homo sapiens OX=9606 GN=NDUFA5 PE=1 SV=3;sp|Q16718-2|NDUA5_HUMAN Isoform 2 of NADH dehydrogenase [ubiquinone] 1 alpha subcomplex subunit 5 OS=Homo sapiens OX=9606 GN=NDUF	2	10	10	10	70.7	70.7	70.7	13.459	0	302.96
P55786;P55786-2;A6NEC2;A6NEC2-2;A6NEC2-3	Puromycin-sensitive aminopeptidase	NPEPPS	sp|P55786|PSA_HUMAN Puromycin-sensitive aminopeptidase OS=Homo sapiens OX=9606 GN=NPEPPS PE=1 SV=2;sp|P55786-2|PSA_HUMAN Isoform 2 of Puromycin-sensitive aminopeptidase OS=Homo sapiens OX=9606 GN=NPEPPS	5	46	46	46	54.2	54.2	54.2	103.28	0	323.31
Q13084	39S ribosomal protein L28, mitochondrial	MRPL28	sp|Q13084|RM28_HUMAN 39S ribosomal protein L28, mitochondrial OS=Homo sapiens OX=9606 GN=MRPL28 PE=1 SV=4	1	21	21	21	79.3	79.3	79.3	30.156	0	323.31
Q7L0Y3	Mitochondrial ribonuclease P protein 1	TRMT10C	sp|Q7L0Y3|TM10C_HUMAN tRNA methyltransferase 10 homolog C OS=Homo sapiens OX=9606 GN=TRMT10C PE=1 SV=2	1	27	27	27	66	66	66	47.346	0	206.22
P49755	Transmembrane emp24 domain-containing protein 10	TMED10	sp|P49755|TMEDA_HUMAN Transmembrane emp24 domain-containing protein 10 OS=Homo sapiens OX=9606 GN=TMED10 PE=1 SV=2	1	14	14	14	44.3	44.3	44.3	24.976	0	165.49
Q99467	CD180 antigen	CD180	sp|Q99467|CD180_HUMAN CD180 antigen OS=Homo sapiens OX=9606 GN=CD180 PE=1 SV=2	1	22	22	22	54.9	54.9	54.9	74.178	0	323.31
O75251;O75251-2	NADH dehydrogenase [ubiquinone] iron-sulfur protein 7, mitochondrial	NDUFS7	sp|O75251|NDUS7_HUMAN NADH dehydrogenase [ubiquinone] iron-sulfur protein 7, mitochondrial OS=Homo sapiens OX=9606 GN=NDUFS7 PE=1 SV=3;sp|O75251-2|NDUS7_HUMAN Isoform 2 of NADH dehydrogenase [ubiquinone] iron-sulfur protein 7, mitochondrial OS=Homo sapiens	2	10	10	10	57.3	57.3	57.3	23.563	0	247.69	145		155
P49773	Histidine triad nucleotide-binding protein 1	HINT1	sp|P49773|HINT1_HUMAN Histidine triad nucleotide-binding protein 1 OS=Homo sapiens OX=9606 GN=HINT1 PE=1 SV=2	1	12	12	12	89.7	89.7	89.7	13.802	0	123.94		583		96
Q99832;Q99832-3;Q99832-4;Q99832-2	T-complex protein 1 subunit eta	CCT7	sp|Q99832|TCPH_HUMAN T-complex protein 1 subunit eta OS=Homo sapiens OX=9606 GN=CCT7 PE=1 SV=2;sp|Q99832-3|TCPH_HUMAN Isoform 3 of T-complex protein 1 subunit eta OS=Homo sapiens OX=9606 GN=CCT7;sp|Q99832-4|TCPH_HUMAN Isoform 4 of T-complex protein 1 subun	4	39	39	39	77.7	77.7	77.7	59.366	0	323.31	1407	891	481	178
Q14498-2;Q14498;Q14498-3	RNA-binding protein 39	RBM39	sp|Q14498-2|RBM39_HUMAN Isoform 2 of RNA-binding protein 39 OS=Homo sapiens OX=9606 GN=RBM39;sp|Q14498|RBM39_HUMAN RNA-binding protein 39 OS=Homo sapiens OX=9606 GN=RBM39 PE=1 SV=2;sp|Q14498-3|RBM39_HUMAN Isoform 3 of RNA-binding protein 39 OS=Homo sapiens	3	31	31	29	59.5	59.5	54.6	58.656	0	323.31	1141;1142		312;507
P49721	Proteasome subunit beta type-2	PSMB2	sp|P49721|PSB2_HUMAN Proteasome subunit beta type-2 OS=Homo sapiens OX=9606 GN=PSMB2 PE=1 SV=1	1	15	15	15	74.1	74.1	74.1	22.836	0	121.49	856;857		71;186
Q9H061;Q9H061-2	Transmembrane protein 126A	TMEM126A	sp|Q9H061|T126A_HUMAN Transmembrane protein 126A OS=Homo sapiens OX=9606 GN=TMEM126A PE=1 SV=1;sp|Q9H061-2|T126A_HUMAN Isoform 2 of Transmembrane protein 126A OS=Homo sapiens OX=9606 GN=TMEM126A	2	16	16	16	90.8	90.8	90.8	21.527	0	323.31	1436;1437	899	8;126	159
Q99571-2;Q99571;Q99571-3	P2X purinoceptor 4	P2RX4	sp|Q99571-2|P2RX4_HUMAN Isoform 2 of P2X purinoceptor 4 OS=Homo sapiens OX=9606 GN=P2RX4;sp|Q99571|P2RX4_HUMAN P2X purinoceptor 4 OS=Homo sapiens OX=9606 GN=P2RX4 PE=1 SV=2;sp|Q99571-3|P2RX4_HUMAN Isoform 3 of P2X purinoceptor 4 OS=Homo sapiens OX=9606 GN=	3	13	13	13	41.6	41.6	41.6	45.305	0	243.08	1390		158
Q8IWA5-3;Q8IWA5;Q8IWA5-2	Choline transporter-like protein 2	SLC44A2	sp|Q8IWA5-3|CTL2_HUMAN Isoform 3 of Choline transporter-like protein 2 OS=Homo sapiens OX=9606 GN=SLC44A2;sp|Q8IWA5|CTL2_HUMAN Choline transporter-like protein 2 OS=Homo sapiens OX=9606 GN=SLC44A2 PE=1 SV=3;sp|Q8IWA5-2|CTL2_HUMAN Isoform 2 of Choline trans	3	19	19	19	29.4	29.4	29.4	79.845	0	62.611
Q9Y399	28S ribosomal protein S2, mitochondrial	MRPS2	sp|Q9Y399|RT02_HUMAN 28S ribosomal protein S2, mitochondrial OS=Homo sapiens OX=9606 GN=MRPS2 PE=1 SV=1	1	20	20	20	64.9	64.9	64.9	33.249	0	323.31
Q9UI12-2;Q9UI12	V-type proton ATPase subunit H	ATP6V1H	sp|Q9UI12-2|VATH_HUMAN Isoform 2 of V-type proton ATPase subunit H OS=Homo sapiens OX=9606 GN=ATP6V1H;sp|Q9UI12|VATH_HUMAN V-type proton ATPase subunit H OS=Homo sapiens OX=9606 GN=ATP6V1H PE=1 SV=1	2	32	32	32	69.5	69.5	69.5	54.151	0	323.31		932		420
Q9NP92	28S ribosomal protein S30, mitochondrial	MRPS30	sp|Q9NP92|RT30_HUMAN 39S ribosomal protein S30, mitochondrial OS=Homo sapiens OX=9606 GN=MRPS30 PE=1 SV=2	1	19	19	19	49.4	49.4	49.4	50.364	0	190.13
O76031	ATP-dependent Clp protease ATP-binding subunit clpX-like, mitochondrial	CLPX	sp|O76031|CLPX_HUMAN ATP-dependent Clp protease ATP-binding subunit clpX-like, mitochondrial OS=Homo sapiens OX=9606 GN=CLPX PE=1 SV=2	1	32	32	32	56.6	56.6	56.6	69.223	0	177.51
P23229-4;P23229-2;P23229-9;P23229-6;P23229-7	Integrin alpha-6;Integrin alpha-6 heavy chain;Integrin alpha-6 light chain;Processed integrin alpha-6	ITGA6	sp|P23229-4|ITA6_HUMAN Isoform Alpha-6X2A of Integrin alpha-6 OS=Homo sapiens OX=9606 GN=ITGA6;sp|P23229-2|ITA6_HUMAN Isoform Alpha-6X1A of Integrin alpha-6 OS=Homo sapiens OX=9606 GN=ITGA6;sp|P23229-9|ITA6_HUMAN Isoform 9 of Integrin alpha-6 OS=Homo sapie	5	50	50	2	57.1	57.1	2	119.09	0	276.81	614;615;616		101;279;410
O00116	Alkyldihydroxyacetonephosphate synthase, peroxisomal	AGPS	sp|O00116|ADAS_HUMAN Alkyldihydroxyacetonephosphate synthase, peroxisomal OS=Homo sapiens OX=9606 GN=AGPS PE=1 SV=1	1	34	34	34	69.8	69.8	69.8	72.911	0	297.48	48		609
Q9BZF1-3;Q9BZF1-2;Q9BZF1	Oxysterol-binding protein-related protein 8	OSBPL8	sp|Q9BZF1-3|OSBL8_HUMAN Isoform 3 of Oxysterol-binding protein-related protein 8 OS=Homo sapiens OX=9606 GN=OSBPL8;sp|Q9BZF1-2|OSBL8_HUMAN Isoform 2 of Oxysterol-binding protein-related protein 8 OS=Homo sapiens OX=9606 GN=OSBPL8;sp|Q9BZF1|OSBL8_HUMAN Oxys	3	37	37	34	54.4	54.4	50.4	96.955	0	228.39
P43243;P43243-2	Matrin-3	MATR3	sp|P43243|MATR3_HUMAN Matrin-3 OS=Homo sapiens OX=9606 GN=MATR3 PE=1 SV=2	2	30	30	30	47.5	47.5	47.5	94.622	0	323.31	810;1903		34;380
P50990;P50990-2;P50990-3	T-complex protein 1 subunit theta	CCT8	sp|P50990|TCPQ_HUMAN T-complex protein 1 subunit theta OS=Homo sapiens OX=9606 GN=CCT8 PE=1 SV=4;sp|P50990-2|TCPQ_HUMAN Isoform 2 of T-complex protein 1 subunit theta OS=Homo sapiens OX=9606 GN=CCT8;sp|P50990-3|TCPQ_HUMAN Isoform 3 of T-complex protein 1 s	3	46	46	46	75	75	75	59.62	0	182.14
Q92888;Q92888-3;Q92888-2;Q92888-4;REV__Q9BZR6	Rho guanine nucleotide exchange factor 1	ARHGEF1	sp|Q92888|ARHG1_HUMAN Rho guanine nucleotide exchange factor 1 OS=Homo sapiens OX=9606 GN=ARHGEF1 PE=1 SV=2;sp|Q92888-3|ARHG1_HUMAN Isoform 3 of Rho guanine nucleotide exchange factor 1 OS=Homo sapiens OX=9606 GN=ARHGEF1;sp|Q92888-2|ARHG1_HUMAN Isoform 2 o	5	44	44	44	48.5	48.5	48.5	102.43	0	300.13
Q00059;Q00059-2	Transcription factor A, mitochondrial	TFAM	sp|Q00059|TFAM_HUMAN Transcription factor A, mitochondrial OS=Homo sapiens OX=9606 GN=TFAM PE=1 SV=1;sp|Q00059-2|TFAM_HUMAN Isoform 2 of Transcription factor A, mitochondrial OS=Homo sapiens OX=9606 GN=TFAM	2	17	17	17	49.6	49.6	49.6	29.096	0	129.49
Q14254	Flotillin-2	FLOT2	sp|Q14254|FLOT2_HUMAN Flotillin-2 OS=Homo sapiens OX=9606 GN=FLOT2 PE=1 SV=2	1	31	31	31	64.3	64.3	64.3	47.064	0	105.36
P34810-2;P34810-3;P34810	Macrosialin	CD68	sp|P34810-2|CD68_HUMAN Isoform Short of Macrosialin OS=Homo sapiens OX=9606 GN=CD68;sp|P34810-3|CD68_HUMAN Isoform 3 of Macrosialin OS=Homo sapiens OX=9606 GN=CD68;sp|P34810|CD68_HUMAN Macrosialin OS=Homo sapiens OX=9606 GN=CD68 PE=1 SV=2	3	2	2	2	18.2	18.2	18.2	31.738	0	155.38	1870	464	172	171
O95870;O95870-2	Abhydrolase domain-containing protein 16A	ABHD16A	sp|O95870|ABHGA_HUMAN Phosphatidylserine lipase ABHD16A OS=Homo sapiens OX=9606 GN=ABHD16A PE=1 SV=3;sp|O95870-2|ABHGA_HUMAN Isoform 2 of Phosphatidylserine lipase ABHD16A OS=Homo sapiens OX=9606 GN=ABHD16A	2	25	25	25	58.2	58.2	58.2	63.243	0	196.31
P30040;P30040-2	Endoplasmic reticulum resident protein 29	ERP29	sp|P30040|ERP29_HUMAN Endoplasmic reticulum resident protein 29 OS=Homo sapiens OX=9606 GN=ERP29 PE=1 SV=4	2	16	16	16	56.3	56.3	56.3	28.993	0	290.63	688	440	79	221
Q92947;Q92947-2	Glutaryl-CoA dehydrogenase, mitochondrial	GCDH	sp|Q92947|GCDH_HUMAN Glutaryl-CoA dehydrogenase, mitochondrial OS=Homo sapiens OX=9606 GN=GCDH PE=1 SV=1;sp|Q92947-2|GCDH_HUMAN Isoform Short of Glutaryl-CoA dehydrogenase, mitochondrial OS=Homo sapiens OX=9606 GN=GCDH	2	15	15	15	56.4	56.4	56.4	48.127	0	323.31	1341		392
P61353	60S ribosomal protein L27	RPL27	sp|P61353|RL27_HUMAN 60S ribosomal protein L27 OS=Homo sapiens OX=9606 GN=RPL27 PE=1 SV=2	1	9	9	9	53.7	53.7	53.7	15.798	0	87.747
P30419;P30419-2;O60551	Glycylpeptide N-tetradecanoyltransferase 1	NMT1	sp|P30419|NMT1_HUMAN Glycylpeptide N-tetradecanoyltransferase 1 OS=Homo sapiens OX=9606 GN=NMT1 PE=1 SV=2;sp|P30419-2|NMT1_HUMAN Isoform Short of Glycylpeptide N-tetradecanoyltransferase 1 OS=Homo sapiens OX=9606 GN=NMT1	3	27	27	27	53	53	53	56.806	0	208.73
Q9P0J1;Q9P0J1-2	[Pyruvate dehydrogenase [acetyl-transferring]]-phosphatase 1, mitochondrial	PDP1	sp|Q9P0J1|PDP1_HUMAN [Pyruvate dehydrogenase [acetyl-transferring]]-phosphatase 1, mitochondrial OS=Homo sapiens OX=9606 GN=PDP1 PE=1 SV=3;sp|Q9P0J1-2|PDP1_HUMAN Isoform 2 of [Pyruvate dehydrogenase [acetyl-transferring]]-phosphatase 1, mitochondrial OS=Ho	2	25	25	25	71.9	71.9	71.9	61.053	0	323.31
Q13093	Platelet-activating factor acetylhydrolase	PLA2G7	sp|Q13093|PAFA_HUMAN Platelet-activating factor acetylhydrolase OS=Homo sapiens OX=9606 GN=PLA2G7 PE=1 SV=1	1	26	26	26	68.7	68.7	68.7	50.077	0	323.31	1105;1999		318;323
O95822;O95822-2	Malonyl-CoA decarboxylase, mitochondrial	MLYCD	sp|O95822|DCMC_HUMAN Malonyl-CoA decarboxylase, mitochondrial OS=Homo sapiens OX=9606 GN=MLYCD PE=1 SV=3;sp|O95822-2|DCMC_HUMAN Isoform Cytoplasmic+peroxisomal of Malonyl-CoA decarboxylase, mitochondrial OS=Homo sapiens OX=9606 GN=MLYCD	2	25	25	24	59.8	59.8	58.4	55.003	0	323.31	193		426
Q9NZ45	CDGSH iron-sulfur domain-containing protein 1	CISD1	sp|Q9NZ45|CISD1_HUMAN CDGSH iron-sulfur domain-containing protein 1 OS=Homo sapiens OX=9606 GN=CISD1 PE=1 SV=1	1	11	11	11	83.3	83.3	83.3	12.199	0	239.29
O00217	NADH dehydrogenase [ubiquinone] iron-sulfur protein 8, mitochondrial	NDUFS8	sp|O00217|NDUS8_HUMAN NADH dehydrogenase [ubiquinone] iron-sulfur protein 8, mitochondrial OS=Homo sapiens OX=9606 GN=NDUFS8 PE=1 SV=1	1	11	11	11	63.3	63.3	63.3	23.705	0	323.31	61;62		190;191
Q92665	28S ribosomal protein S31, mitochondrial	MRPS31	sp|Q92665|RT31_HUMAN 28S ribosomal protein S31, mitochondrial OS=Homo sapiens OX=9606 GN=MRPS31 PE=1 SV=3	1	20	20	20	51.6	51.6	51.6	45.318	0	323.31
P16104;Q96QV6	Histone H2AX;Histone H2A type 1-A	H2AFX;HIST1H2AA	sp|P16104|H2AX_HUMAN Histone H2AX OS=Homo sapiens OX=9606 GN=H2AX PE=1 SV=2;sp|Q96QV6|H2A1A_HUMAN Histone H2A type 1-A OS=Homo sapiens OX=9606 GN=H2AC1 PE=1 SV=3	2	7	3	1	52.4	25.9	25.9	15.144	0	323.31
P26368-2;P26368	Splicing factor U2AF 65 kDa subunit	U2AF2	sp|P26368-2|U2AF2_HUMAN Isoform 2 of Splicing factor U2AF 65 kDa subunit OS=Homo sapiens OX=9606 GN=U2AF2;sp|P26368|U2AF2_HUMAN Splicing factor U2AF 65 kDa subunit OS=Homo sapiens OX=9606 GN=U2AF2 PE=1 SV=4	2	18	18	18	60.1	60.1	60.1	53.12	0	323.31
Q9Y394;Q9Y394-2	Dehydrogenase/reductase SDR family member 7	DHRS7	sp|Q9Y394|DHRS7_HUMAN Dehydrogenase/reductase SDR family member 7 OS=Homo sapiens OX=9606 GN=DHRS7 PE=1 SV=1;sp|Q9Y394-2|DHRS7_HUMAN Isoform 2 of Dehydrogenase/reductase SDR family member 7 OS=Homo sapiens OX=9606 GN=DHRS7	2	18	18	18	65.2	65.2	65.2	38.298	0	323.01	1585		138
O00764;O00764-3;O00764-2	Pyridoxal kinase	PDXK	sp|O00764|PDXK_HUMAN Pyridoxal kinase OS=Homo sapiens OX=9606 GN=PDXK PE=1 SV=1;sp|O00764-3|PDXK_HUMAN Isoform 3 of Pyridoxal kinase OS=Homo sapiens OX=9606 GN=PDXK;sp|O00764-2|PDXK_HUMAN Isoform 2 of Pyridoxal kinase OS=Homo sapiens OX=9606 GN=PDXK	3	24	24	24	88.8	88.8	88.8	35.102	0	323.31	1665		194
P36222	Chitinase-3-like protein 1	CHI3L1	sp|P36222|CH3L1_HUMAN Chitinase-3-like protein 1 OS=Homo sapiens OX=9606 GN=CHI3L1 PE=1 SV=2	1	23	23	23	69.5	69.5	69.5	42.625	0	323.31
Q96A65;Q96A65-2	Exocyst complex component 4	EXOC4	sp|Q96A65|EXOC4_HUMAN Exocyst complex component 4 OS=Homo sapiens OX=9606 GN=EXOC4 PE=1 SV=1	2	43	43	43	58.2	58.2	58.2	110.5	0	272.17
P21757;P21757-3;P21757-2	Macrophage scavenger receptor types I and II	MSR1	sp|P21757|MSRE_HUMAN Macrophage scavenger receptor types I and II OS=Homo sapiens OX=9606 GN=MSR1 PE=1 SV=1;sp|P21757-3|MSRE_HUMAN Isoform III of Macrophage scavenger receptor types I and II OS=Homo sapiens OX=9606 GN=MSR1;sp|P21757-2|MSRE_HUMAN Isoform II	3	14	14	14	41.2	41.2	41.2	49.762	0	269.13
Q86WA6-2;Q86WA6	Valacyclovir hydrolase	BPHL	sp|Q86WA6-2|BPHL_HUMAN Isoform 2 of Valacyclovir hydrolase OS=Homo sapiens OX=9606 GN=BPHL;sp|Q86WA6|BPHL_HUMAN Valacyclovir hydrolase OS=Homo sapiens OX=9606 GN=BPHL PE=1 SV=1	2	19	19	19	74.8	74.8	74.8	31.106	0	323.31	1278;2089;2090;2091		30;33;37;38
Q9H299	SH3 domain-binding glutamic acid-rich-like protein 3	SH3BGRL3	sp|Q9H299|SH3L3_HUMAN SH3 domain-binding glutamic acid-rich-like protein 3 OS=Homo sapiens OX=9606 GN=SH3BGRL3 PE=1 SV=1	1	8	8	8	75.3	75.3	75.3	10.438	0	323.31	1442;1443;2182	903	44;66;69	50
Q12907	Vesicular integral-membrane protein VIP36	LMAN2	sp|Q12907|LMAN2_HUMAN Vesicular integral-membrane protein VIP36 OS=Homo sapiens OX=9606 GN=LMAN2 PE=1 SV=1	1	21	21	21	61	61	61	40.228	0	253.05
Q13505;Q13505-3;Q13505-2	Metaxin-1	MTX1	sp|Q13505|MTX1_HUMAN Metaxin-1 OS=Homo sapiens OX=9606 GN=MTX1 PE=1 SV=3;sp|Q13505-3|MTX1_HUMAN Isoform 3 of Metaxin-1 OS=Homo sapiens OX=9606 GN=MTX1;sp|Q13505-2|MTX1_HUMAN Isoform 2 of Metaxin-1 OS=Homo sapiens OX=9606 GN=MTX1	3	15	15	15	33.7	33.7	33.7	51.462	0	159.97	2005		301
O14548	Cytochrome c oxidase subunit 7A-related protein, mitochondrial	COX7A2L	sp|O14548|COX7R_HUMAN Cytochrome c oxidase subunit 7A-related protein, mitochondrial OS=Homo sapiens OX=9606 GN=COX7A2L PE=1 SV=2	1	7	7	7	63.2	63.2	63.2	12.615	0	121.39
O75396	Vesicle-trafficking protein SEC22b	SEC22B	sp|O75396|SC22B_HUMAN Vesicle-trafficking protein SEC22b OS=Homo sapiens OX=9606 GN=SEC22B PE=1 SV=4	1	12	12	12	43.7	43.7	43.7	24.593	0	206.58
Q9P015	39S ribosomal protein L15, mitochondrial	MRPL15	sp|Q9P015|RM15_HUMAN 39S ribosomal protein L15, mitochondrial OS=Homo sapiens OX=9606 GN=MRPL15 PE=1 SV=1	1	23	23	23	77	77	77	33.419	0	166.8	1513		123
P62826	GTP-binding nuclear protein Ran	RAN	sp|P62826|RAN_HUMAN GTP-binding nuclear protein Ran OS=Homo sapiens OX=9606 GN=RAN PE=1 SV=3	1	17	17	17	53.2	53.2	53.2	24.423	0	263.27	975		156
P62241	40S ribosomal protein S8	RPS8	sp|P62241|RS8_HUMAN 40S ribosomal protein S8 OS=Homo sapiens OX=9606 GN=RPS8 PE=1 SV=2	1	15	15	15	59.1	59.1	59.1	24.205	0	283.44
P49590;P49590-2	Probable histidine--tRNA ligase, mitochondrial	HARS2	sp|P49590|SYHM_HUMAN Histidine--tRNA ligase, mitochondrial OS=Homo sapiens OX=9606 GN=HARS2 PE=1 SV=1;sp|P49590-2|SYHM_HUMAN Isoform 2 of Histidine--tRNA ligase, mitochondrial OS=Homo sapiens OX=9606 GN=HARS2	2	31	31	24	67.8	67.8	60.1	56.888	0	175.73	854;1921		418;420
Q9H4A4	Aminopeptidase B	RNPEP	sp|Q9H4A4|AMPB_HUMAN Aminopeptidase B OS=Homo sapiens OX=9606 GN=RNPEP PE=1 SV=2	1	40	40	40	67.2	67.2	67.2	72.595	0	323.31
P14314-2;P14314	Glucosidase 2 subunit beta	PRKCSH	sp|P14314-2|GLU2B_HUMAN Isoform 2 of Glucosidase 2 subunit beta OS=Homo sapiens OX=9606 GN=PRKCSH;sp|P14314|GLU2B_HUMAN Glucosidase 2 subunit beta OS=Homo sapiens OX=9606 GN=PRKCSH PE=1 SV=2	2	18	18	18	42.5	42.5	42.5	59.177	0	215.16
P00395	Cytochrome c oxidase subunit 1	MT-CO1	sp|P00395|COX1_HUMAN Cytochrome c oxidase subunit 1 OS=Homo sapiens OX=9606 GN=MT-CO1 PE=1 SV=1	1	9	9	9	18.9	18.9	18.9	57.041	0	292.51	211	108;109	491	484;490
Q96QK1	Vacuolar protein sorting-associated protein 35	VPS35	sp|Q96QK1|VPS35_HUMAN Vacuolar protein sorting-associated protein 35 OS=Homo sapiens OX=9606 GN=VPS35 PE=1 SV=2	1	47	47	47	58.8	58.8	58.8	91.706	0	323.31
O15229;O15229-2;O15229-3	Kynurenine 3-monooxygenase	KMO	sp|O15229|KMO_HUMAN Kynurenine 3-monooxygenase OS=Homo sapiens OX=9606 GN=KMO PE=1 SV=2;sp|O15229-2|KMO_HUMAN Isoform 2 of Kynurenine 3-monooxygenase OS=Homo sapiens OX=9606 GN=KMO;sp|O15229-3|KMO_HUMAN Isoform 3 of Kynurenine 3-monooxygenase OS=Homo sapie	3	29	29	29	73.3	73.3	73.3	55.809	0	323.31	106		203
O43795-2	Unconventional myosin-Ib	MYO1B	sp|O43795-2|MYO1B_HUMAN Isoform 2 of Unconventional myosin-Ib OS=Homo sapiens OX=9606 GN=MYO1B	1	43	43	1	52.3	52.3	1.5	124.95	0	323.31
P13010	X-ray repair cross-complementing protein 5	XRCC5	sp|P13010|XRCC5_HUMAN X-ray repair cross-complementing protein 5 OS=Homo sapiens OX=9606 GN=XRCC5 PE=1 SV=3	1	43	43	43	70.9	70.9	70.9	82.704	0	323.31		314		84
Q9UJU6-2;Q9UJU6-3;Q9UJU6;Q9UJU6-6;Q9UJU6-4;Q9UJU6-5	Drebrin-like protein	DBNL	sp|Q9UJU6-2|DBNL_HUMAN Isoform 2 of Drebrin-like protein OS=Homo sapiens OX=9606 GN=DBNL;sp|Q9UJU6-3|DBNL_HUMAN Isoform 3 of Drebrin-like protein OS=Homo sapiens OX=9606 GN=DBNL;sp|Q9UJU6|DBNL_HUMAN Drebrin-like protein OS=Homo sapiens OX=9606 GN=DBNL PE=1	6	18	18	18	47.3	47.3	47.3	48.294	0	323.31	1551		8
P54920;Q9H115-3;Q9H115-2	Alpha-soluble NSF attachment protein	NAPA	sp|P54920|SNAA_HUMAN Alpha-soluble NSF attachment protein OS=Homo sapiens OX=9606 GN=NAPA PE=1 SV=3	3	27	27	24	89.2	89.2	81.4	33.232	0	323.31	906		63
P43034;P43034-2	Platelet-activating factor acetylhydrolase IB subunit alpha	PAFAH1B1	sp|P43034|LIS1_HUMAN Platelet-activating factor acetylhydrolase IB subunit beta OS=Homo sapiens OX=9606 GN=PAFAH1B1 PE=1 SV=2	2	22	22	22	74.1	74.1	74.1	46.637	0	113.04	808;809		22;203
Q86VP6;Q86VP6-2;Q86VP6-3	Cullin-associated NEDD8-dissociated protein 1	CAND1	sp|Q86VP6|CAND1_HUMAN Cullin-associated NEDD8-dissociated protein 1 OS=Homo sapiens OX=9606 GN=CAND1 PE=1 SV=2;sp|Q86VP6-2|CAND1_HUMAN Isoform 2 of Cullin-associated NEDD8-dissociated protein 1 OS=Homo sapiens OX=9606 GN=CAND1	3	54	54	51	50.9	50.9	48.8	136.37	0	323.31	144		61
P30043	Flavin reductase (NADPH)	BLVRB	sp|P30043|BLVRB_HUMAN Flavin reductase (NADPH) OS=Homo sapiens OX=9606 GN=BLVRB PE=1 SV=3	1	19	19	19	86.4	86.4	86.4	22.119	0	323.31		441		87
P25774;P25774-2	Cathepsin S	CTSS	sp|P25774|CATS_HUMAN Cathepsin S OS=Homo sapiens OX=9606 GN=CTSS PE=1 SV=3;sp|P25774-2|CATS_HUMAN Isoform 2 of Cathepsin S OS=Homo sapiens OX=9606 GN=CTSS	2	17	17	17	57.1	57.1	57.1	37.495	0	323.31	646;647		181;289
Q96TC7;Q96TC7-2	Regulator of microtubule dynamics protein 3	RMDN3	sp|Q96TC7|RMD3_HUMAN Regulator of microtubule dynamics protein 3 OS=Homo sapiens OX=9606 GN=RMDN3 PE=1 SV=2;sp|Q96TC7-2|RMD3_HUMAN Isoform 2 of Regulator of microtubule dynamics protein 3 OS=Homo sapiens OX=9606 GN=RMDN3	2	21	21	21	41.3	41.3	41.3	52.118	0	323.31
Q9UKU7;Q9UKU7-3;Q9UKU7-2	Isobutyryl-CoA dehydrogenase, mitochondrial	ACAD8	sp|Q9UKU7|ACAD8_HUMAN Isobutyryl-CoA dehydrogenase, mitochondrial OS=Homo sapiens OX=9606 GN=ACAD8 PE=1 SV=1;sp|Q9UKU7-3|ACAD8_HUMAN Isoform 3 of Isobutyryl-CoA dehydrogenase, mitochondrial OS=Homo sapiens OX=9606 GN=ACAD8;sp|Q9UKU7-2|ACAD8_HUMAN Isoform 2	3	25	25	25	67	67	67	45.069	0	180.55	1555		186
P49757-4;P49757-2;P49757-3;P49757;P49757-8;P49757-7;P49757-6;P49757-5;P49757-9	Protein numb homolog	NUMB	sp|P49757-4|NUMB_HUMAN Isoform 4 of Protein numb homolog OS=Homo sapiens OX=9606 GN=NUMB;sp|P49757-2|NUMB_HUMAN Isoform 2 of Protein numb homolog OS=Homo sapiens OX=9606 GN=NUMB;sp|P49757-3|NUMB_HUMAN Isoform 3 of Protein numb homolog OS=Homo sapiens OX=96	9	22	22	18	44.1	44.1	39	64.526	0	76.4
Q5JSL3	Dedicator of cytokinesis protein 11	DOCK11	sp|Q5JSL3|DOC11_HUMAN Dedicator of cytokinesis protein 11 OS=Homo sapiens OX=9606 GN=DOCK11 PE=1 SV=2	1	86	84	82	50.8	50	49.5	237.67	0	292.15	1208		1632
O15118;O15118-2	Niemann-Pick C1 protein	NPC1	sp|O15118|NPC1_HUMAN NPC intracellular cholesterol transporter 1 OS=Homo sapiens OX=9606 GN=NPC1 PE=1 SV=2;sp|O15118-2|NPC1_HUMAN Isoform 2 of NPC intracellular cholesterol transporter 1 OS=Homo sapiens OX=9606 GN=NPC1	2	20	20	20	18.9	18.9	18.9	142.17	0	155.68	1670		1046
Q8IZP0-10;Q8IZP0-8;Q8IZP0-7;Q8IZP0-2;Q8IZP0-4;Q8IZP0-3;Q8IZP0-5;Q8IZP0-6;Q8IZP0-9;Q8IZP0;Q8IZP0-12;Q8IZP0-11	Abl interactor 1	ABI1	sp|Q8IZP0-10|ABI1_HUMAN Isoform 10 of Abl interactor 1 OS=Homo sapiens OX=9606 GN=ABI1;sp|Q8IZP0-8|ABI1_HUMAN Isoform 8 of Abl interactor 1 OS=Homo sapiens OX=9606 GN=ABI1;sp|Q8IZP0-7|ABI1_HUMAN Isoform 7 of Abl interactor 1 OS=Homo sapiens OX=9606 GN=ABI1	12	21	21	13	46.9	46.9	38.4	42.667	0	227.35	1292		129
O43488;Q8NHP1;Q8NHP1-3;O95154	Aflatoxin B1 aldehyde reductase member 2	AKR7A2	sp|O43488|ARK72_HUMAN Aflatoxin B1 aldehyde reductase member 2 OS=Homo sapiens OX=9606 GN=AKR7A2 PE=1 SV=3	4	16	16	16	52.1	52.1	52.1	39.589	0	226.16	118		188
Q9NRK6	ATP-binding cassette sub-family B member 10, mitochondrial	ABCB10	sp|Q9NRK6|ABCBA_HUMAN ATP-binding cassette sub-family B member 10, mitochondrial OS=Homo sapiens OX=9606 GN=ABCB10 PE=1 SV=2	1	29	29	28	50	50	48.9	79.147	0	323.31	1484		723
Q6DD88	Atlastin-3	ATL3	sp|Q6DD88|ATLA3_HUMAN Atlastin-3 OS=Homo sapiens OX=9606 GN=ATL3 PE=1 SV=1	1	30	30	30	68.9	68.9	68.9	60.541	0	323.31	1225;1226		365;366
Q9Y6M5	Zinc transporter 1	SLC30A1	sp|Q9Y6M5|ZNT1_HUMAN Zinc transporter 1 OS=Homo sapiens OX=9606 GN=SLC30A1 PE=1 SV=3	1	22	22	22	49.9	49.9	49.9	55.299	0	213.03	1605		223
P37802;P37802-2;Q9UI15	Transgelin-2	TAGLN2	sp|P37802|TAGL2_HUMAN Transgelin-2 OS=Homo sapiens OX=9606 GN=TAGLN2 PE=1 SV=3;sp|P37802-2|TAGL2_HUMAN Isoform 2 of Transgelin-2 OS=Homo sapiens OX=9606 GN=TAGLN2	3	22	22	22	86.9	86.9	86.9	22.391	0	323.31
Q8WW59	SPRY domain-containing protein 4	SPRYD4	sp|Q8WW59|SPRY4_HUMAN SPRY domain-containing protein 4 OS=Homo sapiens OX=9606 GN=SPRYD4 PE=1 SV=2	1	18	18	18	64.3	64.3	64.3	23.128	0	176.89
Q99459	Cell division cycle 5-like protein	CDC5L	sp|Q99459|CDC5L_HUMAN Cell division cycle 5-like protein OS=Homo sapiens OX=9606 GN=CDC5L PE=1 SV=2	1	31	31	31	37.5	37.5	37.5	92.25	0	132.99
O00534;O00534-3;O00534-2;O00534-4	von Willebrand factor A domain-containing protein 5A	VWA5A	sp|O00534|VMA5A_HUMAN von Willebrand factor A domain-containing protein 5A OS=Homo sapiens OX=9606 GN=VWA5A PE=1 SV=2	4	36	36	36	59.9	59.9	59.9	86.488	0	291.87
Q9NVH6;Q9NVH6-8;Q9NVH6-7;Q9NVH6-5;Q9NVH6-6;Q9NVH6-4;Q9NVH6-2;Q9NVH6-3	Trimethyllysine dioxygenase, mitochondrial	TMLHE	sp|Q9NVH6|TMLH_HUMAN Trimethyllysine dioxygenase, mitochondrial OS=Homo sapiens OX=9606 GN=TMLHE PE=1 SV=1;sp|Q9NVH6-8|TMLH_HUMAN Isoform 8 of Trimethyllysine dioxygenase, mitochondrial OS=Homo sapiens OX=9606 GN=TMLHE;sp|Q9NVH6-7|TMLH_HUMAN Isoform 7 of T	8	21	21	21	63.2	63.2	63.2	49.517	0	147.6
Q86UT6;Q86UT6-2	NLR family member X1	NLRX1	sp|Q86UT6|NLRX1_HUMAN NLR family member X1 OS=Homo sapiens OX=9606 GN=NLRX1 PE=1 SV=1;sp|Q86UT6-2|NLRX1_HUMAN Isoform 2 of NLR family member X1 OS=Homo sapiens OX=9606 GN=NLRX1	2	44	44	44	64.7	64.7	64.7	107.61	0	232.12	1271;2079		138;590
Q16881-6;Q16881-5;Q16881-2;Q16881-4;Q16881-3;Q16881;Q16881-7	Thioredoxin reductase 1, cytoplasmic	TXNRD1	sp|Q16881-6|TRXR1_HUMAN Isoform 6 of Thioredoxin reductase 1, cytoplasmic OS=Homo sapiens OX=9606 GN=TXNRD1;sp|Q16881-5|TRXR1_HUMAN Isoform 5 of Thioredoxin reductase 1, cytoplasmic OS=Homo sapiens OX=9606 GN=TXNRD1;sp|Q16881-2|TRXR1_HUMAN Isoform 2 of Thi	7	27	27	26	59.4	59.4	57	67.265	0	323.31	2046		438
Q9BRX8-2;Q9BRX8	Redox-regulatory protein FAM213A	FAM213A	sp|Q9BRX8-2|PXL2A_HUMAN Isoform 2 of Peroxiredoxin-like 2A OS=Homo sapiens OX=9606 GN=PRXL2A;sp|Q9BRX8|PXL2A_HUMAN Peroxiredoxin-like 2A OS=Homo sapiens OX=9606 GN=PRXL2A PE=1 SV=3	2	16	16	16	55	55	55	24.462	0	80.859
Q9Y2W2	WW domain-binding protein 11	WBP11	sp|Q9Y2W2|WBP11_HUMAN WW domain-binding protein 11 OS=Homo sapiens OX=9606 GN=WBP11 PE=1 SV=1	1	19	19	19	29.5	29.5	29.5	69.997	0	253.76
P82673;P82673-2	28S ribosomal protein S35, mitochondrial	MRPS35	sp|P82673|RT35_HUMAN 28S ribosomal protein S35, mitochondrial OS=Homo sapiens OX=9606 GN=MRPS35 PE=1 SV=1	2	15	15	15	52.3	52.3	52.3	36.844	0	257.54
Q53GQ0;Q53GQ0-2	Very-long-chain 3-oxoacyl-CoA reductase	HSD17B12	sp|Q53GQ0|DHB12_HUMAN Very-long-chain 3-oxoacyl-CoA reductase OS=Homo sapiens OX=9606 GN=HSD17B12 PE=1 SV=2	2	18	18	18	77.6	77.6	77.6	34.324	0	294.11
Q9BYD3;Q9BYD3-2	39S ribosomal protein L4, mitochondrial	MRPL4	sp|Q9BYD3|RM04_HUMAN 39S ribosomal protein L4, mitochondrial OS=Homo sapiens OX=9606 GN=MRPL4 PE=1 SV=1;sp|Q9BYD3-2|RM04_HUMAN Isoform 2 of 39S ribosomal protein L4, mitochondrial OS=Homo sapiens OX=9606 GN=MRPL4	2	13	13	13	53.4	53.4	53.4	34.919	0	269.73
P01903;P01906	HLA class II histocompatibility antigen, DR alpha chain	HLA-DRA	sp|P01903|DRA_HUMAN HLA class II histocompatibility antigen, DR alpha chain OS=Homo sapiens OX=9606 GN=HLA-DRA PE=1 SV=1	2	12	12	12	39.8	39.8	39.8	28.607	0	195.39	233		149
Q93077;Q7L7L0;P04908	Histone H2A type 1-C;Histone H2A type 3;Histone H2A type 1-B/E	HIST1H2AC;HIST3H2A;HIST1H2AB	sp|Q93077|H2A1C_HUMAN Histone H2A type 1-C OS=Homo sapiens OX=9606 GN=H2AC6 PE=1 SV=3;sp|Q7L7L0|H2A3_HUMAN Histone H2A type 3 OS=Homo sapiens OX=9606 GN=H2AW PE=1 SV=3;sp|P04908|H2A1B_HUMAN Histone H2A type 1-B/E OS=Homo sapiens OX=9606 GN=H2AC4 PE=1 SV=2	3	9	3	3	58.5	28.5	28.5	14.105	0	137.15
O43865;O43865-2	Putative adenosylhomocysteinase 2	AHCYL1	sp|O43865|SAHH2_HUMAN S-adenosylhomocysteine hydrolase-like protein 1 OS=Homo sapiens OX=9606 GN=AHCYL1 PE=1 SV=2;sp|O43865-2|SAHH2_HUMAN Isoform 2 of S-adenosylhomocysteine hydrolase-like protein 1 OS=Homo sapiens OX=9606 GN=AHCYL1	2	29	29	16	67.5	67.5	46.8	58.951	0	249.57
Q6UX71;Q6UX71-2;Q6UX71-3	Plexin domain-containing protein 2	PLXDC2	sp|Q6UX71|PXDC2_HUMAN Plexin domain-containing protein 2 OS=Homo sapiens OX=9606 GN=PLXDC2 PE=1 SV=1;sp|Q6UX71-2|PXDC2_HUMAN Isoform 2 of Plexin domain-containing protein 2 OS=Homo sapiens OX=9606 GN=PLXDC2	3	17	17	17	37.6	37.6	37.6	59.582	0	173.08
P41250	Glycine--tRNA ligase	GARS	sp|P41250|GARS_HUMAN Glycine--tRNA ligase OS=Homo sapiens OX=9606 GN=GARS1 PE=1 SV=3	1	32	32	32	57.4	57.4	57.4	83.165	0	323.31	1900		174
Q96G03;Q96G03-2	Phosphoglucomutase-2	PGM2	sp|Q96G03|PGM2_HUMAN Phosphoglucomutase-2 OS=Homo sapiens OX=9606 GN=PGM2 PE=1 SV=4	2	40	40	40	62.9	62.9	62.9	68.283	0	240.19	1355		551
Q92556;Q92556-3;Q92556-2	Engulfment and cell motility protein 1	ELMO1	sp|Q92556|ELMO1_HUMAN Engulfment and cell motility protein 1 OS=Homo sapiens OX=9606 GN=ELMO1 PE=1 SV=2	3	34	28	28	56.3	51	51	83.829	0	206.45
P19404	NADH dehydrogenase [ubiquinone] flavoprotein 2, mitochondrial	NDUFV2	sp|P19404|NDUV2_HUMAN NADH dehydrogenase [ubiquinone] flavoprotein 2, mitochondrial OS=Homo sapiens OX=9606 GN=NDUFV2 PE=1 SV=2	1	12	12	12	54.2	54.2	54.2	27.391	0	124.95
Q5VWZ2;Q5VWZ2-2	Lysophospholipase-like protein 1	LYPLAL1	sp|Q5VWZ2|LYPL1_HUMAN Lysophospholipase-like protein 1 OS=Homo sapiens OX=9606 GN=LYPLAL1 PE=1 SV=3;sp|Q5VWZ2-2|LYPL1_HUMAN Isoform 2 of Lysophospholipase-like protein 1 OS=Homo sapiens OX=9606 GN=LYPLAL1	2	15	15	15	80.6	80.6	80.6	26.316	0	150.84	1221		165
P62917	60S ribosomal protein L8	RPL8	sp|P62917|RL8_HUMAN 60S ribosomal protein L8 OS=Homo sapiens OX=9606 GN=RPL8 PE=1 SV=2	1	17	17	17	61.1	61.1	61.1	28.024	0	323.31		697		204
Q92542-2;Q92542	Nicastrin	NCSTN	sp|Q92542-2|NICA_HUMAN Isoform 2 of Nicastrin OS=Homo sapiens OX=9606 GN=NCSTN;sp|Q92542|NICA_HUMAN Nicastrin OS=Homo sapiens OX=9606 GN=NCSTN PE=1 SV=2	2	15	15	15	33.7	33.7	33.7	76.743	0	323.31
Q5HYK3	2-methoxy-6-polyprenyl-1,4-benzoquinol methylase, mitochondrial	COQ5	sp|Q5HYK3|COQ5_HUMAN 2-methoxy-6-polyprenyl-1,4-benzoquinol methylase, mitochondrial OS=Homo sapiens OX=9606 GN=COQ5 PE=1 SV=2	1	19	19	19	70.6	70.6	70.6	37.14	0	173.74
Q16666-3;Q16666-2;Q16666;Q16666-6;Q6K0P9-6;Q6K0P9-5	Gamma-interferon-inducible protein 16	IFI16	sp|Q16666-3|IF16_HUMAN Isoform 3 of Gamma-interferon-inducible protein 16 OS=Homo sapiens OX=9606 GN=IFI16;sp|Q16666-2|IF16_HUMAN Isoform 2 of Gamma-interferon-inducible protein 16 OS=Homo sapiens OX=9606 GN=IFI16;sp|Q16666|IF16_HUMAN Gamma-interferon-indu	6	39	39	37	60.9	60.9	59.3	75.935	0	323.31	1174;1175		527;576
Q15392-2;Q15392	Delta(24)-sterol reductase	DHCR24	sp|Q15392-2|DHC24_HUMAN Isoform 2 of Delta(24)-sterol reductase OS=Homo sapiens OX=9606 GN=DHCR24;sp|Q15392|DHC24_HUMAN Delta(24)-sterol reductase OS=Homo sapiens OX=9606 GN=DHCR24 PE=1 SV=2	2	21	21	21	51.6	51.6	51.6	54.75	0	323.31
Q96C23	Aldose 1-epimerase	GALM	sp|Q96C23|GALM_HUMAN Galactose mutarotase OS=Homo sapiens OX=9606 GN=GALM PE=1 SV=1	1	17	17	17	64.6	64.6	64.6	37.765	0	323.31	1351;1352		125;240
Q9UGN4;Q9UGN4-3;Q9UGN4-2;Q9UGN4-4	CMRF35-like molecule 8	CD300A	sp|Q9UGN4|CLM8_HUMAN CMRF35-like molecule 8 OS=Homo sapiens OX=9606 GN=CD300A PE=1 SV=2;sp|Q9UGN4-3|CLM8_HUMAN Isoform 3 of CMRF35-like molecule 8 OS=Homo sapiens OX=9606 GN=CD300A;sp|Q9UGN4-2|CLM8_HUMAN Isoform 2 of CMRF35-like molecule 8 OS=Homo sapiens	4	8	8	8	36.8	36.8	36.8	33.2	0	228.52
P15880	40S ribosomal protein S2	RPS2	sp|P15880|RS2_HUMAN 40S ribosomal protein S2 OS=Homo sapiens OX=9606 GN=RPS2 PE=1 SV=2	1	17	17	17	49.5	49.5	49.5	31.324	0	151.64	507		134
P46777	60S ribosomal protein L5	RPL5	sp|P46777|RL5_HUMAN 60S ribosomal protein L5 OS=Homo sapiens OX=9606 GN=RPL5 PE=1 SV=3	1	21	21	21	67.7	67.7	67.7	34.362	0	115.94
O43920	NADH dehydrogenase [ubiquinone] iron-sulfur protein 5	NDUFS5	sp|O43920|NDUS5_HUMAN NADH dehydrogenase [ubiquinone] iron-sulfur protein 5 OS=Homo sapiens OX=9606 GN=NDUFS5 PE=1 SV=3	1	12	12	12	74.5	74.5	74.5	12.517	0	43.007
P12956;P12956-2	X-ray repair cross-complementing protein 6	XRCC6	sp|P12956|XRCC6_HUMAN X-ray repair cross-complementing protein 6 OS=Homo sapiens OX=9606 GN=XRCC6 PE=1 SV=2;sp|P12956-2|XRCC6_HUMAN Isoform 2 of X-ray repair cross-complementing protein 6 OS=Homo sapiens OX=9606 GN=XRCC6	2	41	41	41	68	68	68	69.842	0	323.31
P43003-2;P43003;P48664-2;P48664	Excitatory amino acid transporter 1	SLC1A3	sp|P43003-2|EAA1_HUMAN Isoform 2 of Excitatory amino acid transporter 1 OS=Homo sapiens OX=9606 GN=SLC1A3;sp|P43003|EAA1_HUMAN Excitatory amino acid transporter 1 OS=Homo sapiens OX=9606 GN=SLC1A3 PE=1 SV=1	4	7	7	7	18.9	18.9	18.9	55.148	0	296.98
P17813-2;P17813	Endoglin	ENG	sp|P17813-2|EGLN_HUMAN Isoform Short of Endoglin OS=Homo sapiens OX=9606 GN=ENG;sp|P17813|EGLN_HUMAN Endoglin OS=Homo sapiens OX=9606 GN=ENG PE=1 SV=2	2	21	21	21	57.3	57.3	57.3	67.541	0	323.31
P51153;P59190-2;P59190;O95716;P20336;Q96E17	Ras-related protein Rab-13	RAB13	sp|P51153|RAB13_HUMAN Ras-related protein Rab-13 OS=Homo sapiens OX=9606 GN=RAB13 PE=1 SV=1	6	14	12	11	63.5	54.7	50.7	22.774	0	282.17
Q9Y2S7	Polymerase delta-interacting protein 2	POLDIP2	sp|Q9Y2S7|PDIP2_HUMAN Polymerase delta-interacting protein 2 OS=Homo sapiens OX=9606 GN=POLDIP2 PE=1 SV=1	1	22	22	22	71.2	71.2	71.2	42.033	0	217.38	1581		224
Q6KCM7;Q6KCM7-4;Q6KCM7-5;Q6KCM7-2;Q6KCM7-3;Q6KCM7-6	Calcium-binding mitochondrial carrier protein SCaMC-2	SLC25A25	sp|Q6KCM7|SCMC2_HUMAN Calcium-binding mitochondrial carrier protein SCaMC-2 OS=Homo sapiens OX=9606 GN=SLC25A25 PE=1 SV=1;sp|Q6KCM7-4|SCMC2_HUMAN Isoform 4 of Calcium-binding mitochondrial carrier protein SCaMC-2 OS=Homo sapiens OX=9606 GN=SLC25A25;sp|Q6KC	6	16	16	15	47.8	47.8	46.1	52.662	0	112.29
Q96DV4;Q96DV4-2	39S ribosomal protein L38, mitochondrial	MRPL38	sp|Q96DV4|RM38_HUMAN 39S ribosomal protein L38, mitochondrial OS=Homo sapiens OX=9606 GN=MRPL38 PE=1 SV=2	2	22	22	22	52.1	52.1	52.1	44.596	0	148.89
Q9BZ67;Q9BZ67-2;Q9BZ67-3	FERM domain-containing protein 8	FRMD8	sp|Q9BZ67|FRMD8_HUMAN FERM domain-containing protein 8 OS=Homo sapiens OX=9606 GN=FRMD8 PE=1 SV=1;sp|Q9BZ67-2|FRMD8_HUMAN Isoform 2 of FERM domain-containing protein 8 OS=Homo sapiens OX=9606 GN=FRMD8;sp|Q9BZ67-3|FRMD8_HUMAN Isoform 3 of FERM domain-contai	3	27	27	18	69.4	69.4	57.5	51.217	0	323.31	1429;2176		48;138
P82930	28S ribosomal protein S34, mitochondrial	MRPS34	sp|P82930|RT34_HUMAN 28S ribosomal protein S34, mitochondrial OS=Homo sapiens OX=9606 GN=MRPS34 PE=1 SV=2	1	16	16	16	72	72	72	25.65	0	101.52	1018;1966		179;181
P08865	40S ribosomal protein SA	RPSA	sp|P08865|RSSA_HUMAN 40S ribosomal protein SA OS=Homo sapiens OX=9606 GN=RPSA PE=1 SV=4	1	16	16	16	64.1	64.1	64.1	32.854	0	323.31
Q9Y5X3;Q9Y5X3-2	Sorting nexin-5	SNX5	sp|Q9Y5X3|SNX5_HUMAN Sorting nexin-5 OS=Homo sapiens OX=9606 GN=SNX5 PE=1 SV=1	2	28	28	28	71.8	71.8	71.8	46.816	0	286.65
Q96KP1	Exocyst complex component 2	EXOC2	sp|Q96KP1|EXOC2_HUMAN Exocyst complex component 2 OS=Homo sapiens OX=9606 GN=EXOC2 PE=1 SV=1	1	48	48	48	67.7	67.7	67.7	104.07	0	184.57	1371		611
P34932;P34932-2	Heat shock 70 kDa protein 4	HSPA4	sp|P34932|HSP74_HUMAN Heat shock 70 kDa protein 4 OS=Homo sapiens OX=9606 GN=HSPA4 PE=1 SV=4	2	54	54	50	75.1	75.1	72.1	94.33	0	323.31
Q9H9J2	39S ribosomal protein L44, mitochondrial	MRPL44	sp|Q9H9J2|RM44_HUMAN 39S ribosomal protein L44, mitochondrial OS=Homo sapiens OX=9606 GN=MRPL44 PE=1 SV=1	1	18	18	18	57.5	57.5	57.5	37.535	0	87.002	2191		128
O14617;O14617-5;O14617-4;O14617-2;O14617-3	AP-3 complex subunit delta-1	AP3D1	sp|O14617|AP3D1_HUMAN AP-3 complex subunit delta-1 OS=Homo sapiens OX=9606 GN=AP3D1 PE=1 SV=1;sp|O14617-5|AP3D1_HUMAN Isoform 5 of AP-3 complex subunit delta-1 OS=Homo sapiens OX=9606 GN=AP3D1;sp|O14617-4|AP3D1_HUMAN Isoform 4 of AP-3 complex subunit delta	5	44	44	44	48.7	48.7	48.7	130.16	0	187.82	80;1667		1000;1003
Q3SXM5;Q3SXM5-2	Inactive hydroxysteroid dehydrogenase-like protein 1	HSDL1	sp|Q3SXM5|HSDL1_HUMAN Inactive hydroxysteroid dehydrogenase-like protein 1 OS=Homo sapiens OX=9606 GN=HSDL1 PE=1 SV=3;sp|Q3SXM5-2|HSDL1_HUMAN Isoform 2 of Inactive hydroxysteroid dehydrogenase-like protein 1 OS=Homo sapiens OX=9606 GN=HSDL1	2	18	18	18	62.1	62.1	62.1	37.001	0	223.72
Q9BTV4	Transmembrane protein 43	TMEM43	sp|Q9BTV4|TMM43_HUMAN Transmembrane protein 43 OS=Homo sapiens OX=9606 GN=TMEM43 PE=1 SV=1	1	26	26	26	63.5	63.5	63.5	44.875	0	323.31
P42224;P42224-2	Signal transducer and activator of transcription 1-alpha/beta	STAT1	sp|P42224|STAT1_HUMAN Signal transducer and activator of transcription 1-alpha/beta OS=Homo sapiens OX=9606 GN=STAT1 PE=1 SV=2;sp|P42224-2|STAT1_HUMAN Isoform Beta of Signal transducer and activator of transcription 1-alpha/beta OS=Homo sapiens OX=9606 GN=	2	46	46	45	66.5	66.5	64.5	87.334	0	323.31	791		397
P11586	C-1-tetrahydrofolate synthase, cytoplasmic;Methylenetetrahydrofolate dehydrogenase;Methenyltetrahydrofolate cyclohydrolase;Formyltetrahydrofolate synthetase;C-1-tetrahydrofolate synthase, cytoplasmic, N-terminally processed	MTHFD1	sp|P11586|C1TC_HUMAN C-1-tetrahydrofolate synthase, cytoplasmic OS=Homo sapiens OX=9606 GN=MTHFD1 PE=1 SV=3	1	53	53	52	68.4	68.4	67.4	101.56	0	323.31
Q9Y6U3;Q9Y6U3-2;Q9Y6U3-3	Adseverin	SCIN	sp|Q9Y6U3|ADSV_HUMAN Adseverin OS=Homo sapiens OX=9606 GN=SCIN PE=1 SV=4;sp|Q9Y6U3-2|ADSV_HUMAN Isoform 2 of Adseverin OS=Homo sapiens OX=9606 GN=SCIN;sp|Q9Y6U3-3|ADSV_HUMAN Isoform 3 of Adseverin OS=Homo sapiens OX=9606 GN=SCIN	3	35	35	35	64.8	64.8	64.8	80.488	0	240.88
P67809;Q9Y2T7	Nuclease-sensitive element-binding protein 1	YBX1	sp|P67809|YBOX1_HUMAN Y-box-binding protein 1 OS=Homo sapiens OX=9606 GN=YBX1 PE=1 SV=3	2	16	16	9	51.2	51.2	43.8	35.924	0	323.31		708		218
P31943	Heterogeneous nuclear ribonucleoprotein H;Heterogeneous nuclear ribonucleoprotein H, N-terminally processed	HNRNPH1	sp|P31943|HNRH1_HUMAN Heterogeneous nuclear ribonucleoprotein H OS=Homo sapiens OX=9606 GN=HNRNPH1 PE=1 SV=4	1	19	16	13	51.7	47.9	37.6	49.229	0	250.06	713		109
Q9NYK5;Q9NYK5-2	39S ribosomal protein L39, mitochondrial	MRPL39	sp|Q9NYK5|RM39_HUMAN 39S ribosomal protein L39, mitochondrial OS=Homo sapiens OX=9606 GN=MRPL39 PE=1 SV=3;sp|Q9NYK5-2|RM39_HUMAN Isoform 2 of 39S ribosomal protein L39, mitochondrial OS=Homo sapiens OX=9606 GN=MRPL39	2	24	24	24	68.6	68.6	68.6	38.711	0	79.356
Q6UB35;Q6UB35-2	Monofunctional C1-tetrahydrofolate synthase, mitochondrial	MTHFD1L	sp|Q6UB35|C1TM_HUMAN Monofunctional C1-tetrahydrofolate synthase, mitochondrial OS=Homo sapiens OX=9606 GN=MTHFD1L PE=1 SV=1	2	37	36	36	54.8	53.8	53.8	105.79	0	239.84
P23219-3;P23219-2;P23219;P23219-6;P23219-5;P23219-4;P35354	Prostaglandin G/H synthase 1	PTGS1	sp|P23219-3|PGH1_HUMAN Isoform 3 of Prostaglandin G/H synthase 1 OS=Homo sapiens OX=9606 GN=PTGS1;sp|P23219-2|PGH1_HUMAN Isoform 2 of Prostaglandin G/H synthase 1 OS=Homo sapiens OX=9606 GN=PTGS1;sp|P23219|PGH1_HUMAN Prostaglandin G/H synthase 1 OS=Homo sa	7	24	24	24	62.9	62.9	62.9	61.929	0	163.11
Q9BYD1	39S ribosomal protein L13, mitochondrial	MRPL13	sp|Q9BYD1|RM13_HUMAN 39S ribosomal protein L13, mitochondrial OS=Homo sapiens OX=9606 GN=MRPL13 PE=1 SV=1	1	12	12	12	85.4	85.4	85.4	20.692	0	63.683
Q9P2A4;Q9P2A4-2	ABI gene family member 3	ABI3	sp|Q9P2A4|ABI3_HUMAN ABI gene family member 3 OS=Homo sapiens OX=9606 GN=ABI3 PE=1 SV=2;sp|Q9P2A4-2|ABI3_HUMAN Isoform 2 of ABI gene family member 3 OS=Homo sapiens OX=9606 GN=ABI3	2	18	18	18	55.5	55.5	55.5	39.035	0	323.31	1522;2211		322;325
P10599;P10599-2	Thioredoxin	TXN	sp|P10599|THIO_HUMAN Thioredoxin OS=Homo sapiens OX=9606 GN=TXN PE=1 SV=3;sp|P10599-2|THIO_HUMAN Isoform 2 of Thioredoxin OS=Homo sapiens OX=9606 GN=TXN	2	8	8	8	66.7	66.7	66.7	11.737	0	54.256
Q92945	Far upstream element-binding protein 2	KHSRP	sp|Q92945|FUBP2_HUMAN Far upstream element-binding protein 2 OS=Homo sapiens OX=9606 GN=KHSRP PE=1 SV=4	1	34	34	31	51.5	51.5	48.9	73.114	0	323.31
Q96P48;Q96P48-4;Q96P48-1	Arf-GAP with Rho-GAP domain, ANK repeat and PH domain-containing protein 1	ARAP1	sp|Q96P48|ARAP1_HUMAN Arf-GAP with Rho-GAP domain, ANK repeat and PH domain-containing protein 1 OS=Homo sapiens OX=9606 GN=ARAP1 PE=1 SV=3;sp|Q96P48-4|ARAP1_HUMAN Isoform 4 of Arf-GAP with Rho-GAP domain, ANK repeat and PH domain-containing protein 1 OS=H	3	56	56	1	49.7	49.7	1.2	162.19	0	323.31
Q92835;Q92835-2;Q92835-3	Phosphatidylinositol 3,4,5-trisphosphate 5-phosphatase 1	INPP5D	sp|Q92835|SHIP1_HUMAN Phosphatidylinositol 3,4,5-trisphosphate 5-phosphatase 1 OS=Homo sapiens OX=9606 GN=INPP5D PE=1 SV=2;sp|Q92835-2|SHIP1_HUMAN Isoform 2 of Phosphatidylinositol 3,4,5-trisphosphate 5-phosphatase 1 OS=Homo sapiens OX=9606 GN=INPP5D;sp|Q9	3	48	48	46	56.5	56.5	54.6	133.29	0	193.42	1339		720
Q13636	Ras-related protein Rab-31	RAB31	sp|Q13636|RAB31_HUMAN Ras-related protein Rab-31 OS=Homo sapiens OX=9606 GN=RAB31 PE=1 SV=1	1	14	14	12	68.6	68.6	57.2	21.569	0	225.97
Q5RI15;Q5RI15-2	Cytochrome c oxidase protein 20 homolog	COX20	sp|Q5RI15|COX20_HUMAN Cytochrome c oxidase assembly protein COX20, mitochondrial OS=Homo sapiens OX=9606 GN=COX20 PE=1 SV=2;sp|Q5RI15-2|COX20_HUMAN Isoform 2 of Cytochrome c oxidase assembly protein COX20, mitochondrial OS=Homo sapiens OX=9606 GN=COX20	2	9	9	9	72	72	72	13.291	0	294.97
Q13724;Q13724-2	Mannosyl-oligosaccharide glucosidase	MOGS	sp|Q13724|MOGS_HUMAN Mannosyl-oligosaccharide glucosidase OS=Homo sapiens OX=9606 GN=MOGS PE=1 SV=5;sp|Q13724-2|MOGS_HUMAN Isoform 2 of Mannosyl-oligosaccharide glucosidase OS=Homo sapiens OX=9606 GN=MOGS	2	38	38	38	70.5	70.5	70.5	91.916	0	264.65
P62899;P62899-3;P62899-2	60S ribosomal protein L31	RPL31	sp|P62899|RL31_HUMAN 60S ribosomal protein L31 OS=Homo sapiens OX=9606 GN=RPL31 PE=1 SV=1;sp|P62899-3|RL31_HUMAN Isoform 3 of 60S ribosomal protein L31 OS=Homo sapiens OX=9606 GN=RPL31;sp|P62899-2|RL31_HUMAN Isoform 2 of 60S ribosomal protein L31 OS=Homo s	3	8	8	8	51.2	51.2	51.2	14.463	0	28.313
P26373;P26373-2	60S ribosomal protein L13	RPL13	sp|P26373|RL13_HUMAN 60S ribosomal protein L13 OS=Homo sapiens OX=9606 GN=RPL13 PE=1 SV=4;sp|P26373-2|RL13_HUMAN Isoform 2 of 60S ribosomal protein L13 OS=Homo sapiens OX=9606 GN=RPL13	2	13	13	13	49.8	49.8	49.8	24.261	0	169.68	656		6
Q9UQ90;Q9UQ90-2	Paraplegin	SPG7	sp|Q9UQ90|SPG7_HUMAN Paraplegin OS=Homo sapiens OX=9606 GN=SPG7 PE=1 SV=2	2	29	29	29	52.7	52.7	52.7	88.234	0	323.31
Q92614-4;Q92614;Q92614-2;Q92614-3;Q92614-5	Unconventional myosin-XVIIIa	MYO18A	sp|Q92614-4|MY18A_HUMAN Isoform 4 of Unconventional myosin-XVIIIa OS=Homo sapiens OX=9606 GN=MYO18A;sp|Q92614|MY18A_HUMAN Unconventional myosin-XVIIIa OS=Homo sapiens OX=9606 GN=MYO18A PE=1 SV=3;sp|Q92614-2|MY18A_HUMAN Isoform 2 of Unconventional myosin-XV	5	71	71	71	43.5	43.5	43.5	231.24	0	323.31
P49406	39S ribosomal protein L19, mitochondrial	MRPL19	sp|P49406|RM19_HUMAN 39S ribosomal protein L19, mitochondrial OS=Homo sapiens OX=9606 GN=MRPL19 PE=1 SV=2	1	23	23	23	65.4	65.4	65.4	33.535	0	107.18
Q15836;P63027;P23763-2;P23763-3;P23763	Vesicle-associated membrane protein 3;Vesicle-associated membrane protein 2	VAMP3;VAMP2	sp|Q15836|VAMP3_HUMAN Vesicle-associated membrane protein 3 OS=Homo sapiens OX=9606 GN=VAMP3 PE=1 SV=3;sp|P63027|VAMP2_HUMAN Vesicle-associated membrane protein 2 OS=Homo sapiens OX=9606 GN=VAMP2 PE=1 SV=3	5	8	8	8	65	65	65	11.309	0	323.31
Q12905	Interleukin enhancer-binding factor 2	ILF2	sp|Q12905|ILF2_HUMAN Interleukin enhancer-binding factor 2 OS=Homo sapiens OX=9606 GN=ILF2 PE=1 SV=2	1	23	23	23	73.3	73.3	73.3	43.062	0	323.31
Q96DB5;Q96DB5-2;Q96DB5-3	Regulator of microtubule dynamics protein 1	RMDN1	sp|Q96DB5|RMD1_HUMAN Regulator of microtubule dynamics protein 1 OS=Homo sapiens OX=9606 GN=RMDN1 PE=1 SV=1;sp|Q96DB5-2|RMD1_HUMAN Isoform 2 of Regulator of microtubule dynamics protein 1 OS=Homo sapiens OX=9606 GN=RMDN1;sp|Q96DB5-3|RMD1_HUMAN Isoform 3 of	3	21	21	21	58.3	58.3	58.3	35.808	0	229.68	2146		89
Q8N4Q0	Zinc-binding alcohol dehydrogenase domain-containing protein 2	ZADH2	sp|Q8N4Q0|PTGR3_HUMAN Prostaglandin reductase 3 OS=Homo sapiens OX=9606 GN=ZADH2 PE=1 SV=1	1	14	14	4	50.7	50.7	19.9	40.14	0	201.51	1298		374
Q13277;Q13277-3;Q13277-2	Syntaxin-3	STX3	sp|Q13277|STX3_HUMAN Syntaxin-3 OS=Homo sapiens OX=9606 GN=STX3 PE=1 SV=3;sp|Q13277-3|STX3_HUMAN Isoform 3 of Syntaxin-3 OS=Homo sapiens OX=9606 GN=STX3;sp|Q13277-2|STX3_HUMAN Isoform B of Syntaxin-3 OS=Homo sapiens OX=9606 GN=STX3	3	15	15	15	51.6	51.6	51.6	33.155	0	171.49	1110;1111;2001		224;225;231
P82675;P82675-2	28S ribosomal protein S5, mitochondrial	MRPS5	sp|P82675|RT05_HUMAN 28S ribosomal protein S5, mitochondrial OS=Homo sapiens OX=9606 GN=MRPS5 PE=1 SV=2	2	22	22	22	54.2	54.2	54.2	48.006	0	167.49	1015		151
O43819	Protein SCO2 homolog, mitochondrial	SCO2	sp|O43819|SCO2_HUMAN Protein SCO2 homolog, mitochondrial OS=Homo sapiens OX=9606 GN=SCO2 PE=1 SV=3	1	12	12	12	64.7	64.7	64.7	29.81	0	323.31
Q86UP2;Q86UP2-4;Q86UP2-2;Q86UP2-3	Kinectin	KTN1	sp|Q86UP2|KTN1_HUMAN Kinectin OS=Homo sapiens OX=9606 GN=KTN1 PE=1 SV=1;sp|Q86UP2-4|KTN1_HUMAN Isoform 4 of Kinectin OS=Homo sapiens OX=9606 GN=KTN1;sp|Q86UP2-2|KTN1_HUMAN Isoform 2 of Kinectin OS=Homo sapiens OX=9606 GN=KTN1;sp|Q86UP2-3|KTN1_HUMAN Isoform	4	73	73	73	58	58	58	156.27	0	239.13	1269;1270		69;71
P50991;P50991-2	T-complex protein 1 subunit delta	CCT4	sp|P50991|TCPD_HUMAN T-complex protein 1 subunit delta OS=Homo sapiens OX=9606 GN=CCT4 PE=1 SV=4;sp|P50991-2|TCPD_HUMAN Isoform 2 of T-complex protein 1 subunit delta OS=Homo sapiens OX=9606 GN=CCT4	2	27	27	27	63.6	63.6	63.6	57.924	0	323.31	872;873		366;368
Q13177;O75914-2;O75914;O75914-4;O75914-3;Q13153-2	Serine/threonine-protein kinase PAK 2;PAK-2p27;PAK-2p34	PAK2	sp|Q13177|PAK2_HUMAN Serine/threonine-protein kinase PAK 2 OS=Homo sapiens OX=9606 GN=PAK2 PE=1 SV=3	6	29	29	24	72.1	72.1	62	58.042	0	292.49	1106;1107		4;458
O95168;O95168-2	NADH dehydrogenase [ubiquinone] 1 beta subcomplex subunit 4	NDUFB4	sp|O95168|NDUB4_HUMAN NADH dehydrogenase [ubiquinone] 1 beta subcomplex subunit 4 OS=Homo sapiens OX=9606 GN=NDUFB4 PE=1 SV=3;sp|O95168-2|NDUB4_HUMAN Isoform 2 of NADH dehydrogenase [ubiquinone] 1 beta subcomplex subunit 4 OS=Homo sapiens OX=9606 GN=NDUFB4	2	7	7	7	51.2	51.2	51.2	15.208	0	102.34
Q15366-3;Q15366-2;Q15366-6;Q15366;P57721-2;P57721-3;P57721-5;P57721-4;P57721	Poly(rC)-binding protein 2	PCBP2	sp|Q15366-3|PCBP2_HUMAN Isoform 3 of Poly(rC)-binding protein 2 OS=Homo sapiens OX=9606 GN=PCBP2;sp|Q15366-2|PCBP2_HUMAN Isoform 2 of Poly(rC)-binding protein 2 OS=Homo sapiens OX=9606 GN=PCBP2;sp|Q15366-6|PCBP2_HUMAN Isoform 6 of Poly(rC)-binding protein	9	14	10	2	64.9	52.5	6.4	38.221	0	323.31
P21283;Q8NEY4-2;Q8NEY4	V-type proton ATPase subunit C 1	ATP6V1C1	sp|P21283|VATC1_HUMAN V-type proton ATPase subunit C 1 OS=Homo sapiens OX=9606 GN=ATP6V1C1 PE=1 SV=4	3	37	37	37	87.7	87.7	87.7	43.941	0	323.31	569;570;1823;1824		94;360;363;364
Q99538;Q99538-3;Q99538-2	Legumain	LGMN	sp|Q99538|LGMN_HUMAN Legumain OS=Homo sapiens OX=9606 GN=LGMN PE=1 SV=1;sp|Q99538-3|LGMN_HUMAN Isoform 3 of Legumain OS=Homo sapiens OX=9606 GN=LGMN;sp|Q99538-2|LGMN_HUMAN Isoform 2 of Legumain OS=Homo sapiens OX=9606 GN=LGMN	3	16	16	16	44.6	44.6	44.6	49.411	0	323.31	1389		38
Q5TGZ0;Q5TGZ0-2	MICOS complex subunit MIC10	MINOS1	sp|Q5TGZ0|MIC10_HUMAN MICOS complex subunit MIC10 OS=Homo sapiens OX=9606 GN=MICOS10 PE=1 SV=1	2	7	7	7	84.6	84.6	84.6	8.8081	0	205.76
O00483	Cytochrome c oxidase subunit NDUFA4	NDUFA4	sp|O00483|NDUA4_HUMAN Cytochrome c oxidase subunit NDUFA4 OS=Homo sapiens OX=9606 GN=NDUFA4 PE=1 SV=1	1	7	7	7	77.8	77.8	77.8	9.3697	0	41.445
P09429;B2RPK0	High mobility group protein B1	HMGB1	sp|P09429|HMGB1_HUMAN High mobility group protein B1 OS=Homo sapiens OX=9606 GN=HMGB1 PE=1 SV=3	2	15	15	13	40.9	40.9	31.2	24.893	0	126.55
Q96GK7;Q6P2I3	Fumarylacetoacetate hydrolase domain-containing protein 2A;Fumarylacetoacetate hydrolase domain-containing protein 2B	FAHD2A;FAHD2B	sp|Q96GK7|FAH2A_HUMAN Fumarylacetoacetate hydrolase domain-containing protein 2A OS=Homo sapiens OX=9606 GN=FAHD2A PE=1 SV=1;sp|Q6P2I3|FAH2B_HUMAN Fumarylacetoacetate hydrolase domain-containing protein 2B OS=Homo sapiens OX=9606 GN=FAHD2B PE=1 SV=1	2	15	15	15	58.6	58.6	58.6	34.596	0	308.03	1357;1358		48;240
Q93033	Immunoglobulin superfamily member 2	CD101	sp|Q93033|IGSF2_HUMAN Immunoglobulin superfamily member 2 OS=Homo sapiens OX=9606 GN=CD101 PE=1 SV=2	1	38	38	38	53.4	53.4	53.4	115.11	0	212.15
Q9Y286-2;Q9Y286;Q9Y286-4;Q9Y286-3	Sialic acid-binding Ig-like lectin 7	SIGLEC7	sp|Q9Y286-2|SIGL7_HUMAN Isoform 2 of Sialic acid-binding Ig-like lectin 7 OS=Homo sapiens OX=9606 GN=SIGLEC7;sp|Q9Y286|SIGL7_HUMAN Sialic acid-binding Ig-like lectin 7 OS=Homo sapiens OX=9606 GN=SIGLEC7 PE=1 SV=1	4	17	17	17	47.6	47.6	47.6	41.237	0	323.31	1575;1576		81;82
P12074	Cytochrome c oxidase subunit 6A1, mitochondrial	COX6A1	sp|P12074|CX6A1_HUMAN Cytochrome c oxidase subunit 6A1, mitochondrial OS=Homo sapiens OX=9606 GN=COX6A1 PE=1 SV=4	1	3	3	3	62.4	62.4	62.4	12.155	0	70.476
Q9UHD8-5;Q9UHD8-7;Q9UHD8-2;Q9UHD8;Q9UHD8-3;Q9UHD8-4;Q9UHD8-9;Q9UHD8-8	Septin-9	2009-09-01	sp|Q9UHD8-5|SEPT9_HUMAN Isoform 5 of Septin-9 OS=Homo sapiens OX=9606 GN=SEPTIN9;sp|Q9UHD8-7|SEPT9_HUMAN Isoform 7 of Septin-9 OS=Homo sapiens OX=9606 GN=SEPTIN9;sp|Q9UHD8-2|SEPT9_HUMAN Isoform 2 of Septin-9 OS=Homo sapiens OX=9606 GN=SEPTIN9;sp|Q9UHD8|SEP	8	38	38	38	75.6	75.6	75.6	64.681	0	323.31	1534;1535		461;502
P62841	40S ribosomal protein S15	RPS15	sp|P62841|RS15_HUMAN 40S ribosomal protein S15 OS=Homo sapiens OX=9606 GN=RPS15 PE=1 SV=2	1	5	5	5	55.9	55.9	55.9	17.04	0	126.89
Q9HA77	Probable cysteine--tRNA ligase, mitochondrial	CARS2	sp|Q9HA77|SYCM_HUMAN Probable cysteine--tRNA ligase, mitochondrial OS=Homo sapiens OX=9606 GN=CARS2 PE=1 SV=1	1	19	19	19	36.7	36.7	36.7	62.223	0	176.78	1463		431
A0FGR8-2;A0FGR8;A0FGR8-6;A0FGR8-4;A0FGR8-5	Extended synaptotagmin-2	ESYT2	sp|A0FGR8-2|ESYT2_HUMAN Isoform 2 of Extended synaptotagmin-2 OS=Homo sapiens OX=9606 GN=ESYT2;sp|A0FGR8|ESYT2_HUMAN Extended synaptotagmin-2 OS=Homo sapiens OX=9606 GN=ESYT2 PE=1 SV=1;sp|A0FGR8-6|ESYT2_HUMAN Isoform 6 of Extended synaptotagmin-2 OS=Homo s	5	36	36	36	48.8	48.8	48.8	98.9	0	247.98
O43169	Cytochrome b5 type B	CYB5B	sp|O43169|CYB5B_HUMAN Cytochrome b5 type B OS=Homo sapiens OX=9606 GN=CYB5B PE=1 SV=3	1	9	9	9	68.7	68.7	68.7	16.694	0	216.96
Q9BXK5;Q9BXK5-2;Q9BXK5-4	Bcl-2-like protein 13	BCL2L13	sp|Q9BXK5|B2L13_HUMAN Bcl-2-like protein 13 OS=Homo sapiens OX=9606 GN=BCL2L13 PE=1 SV=1;sp|Q9BXK5-2|B2L13_HUMAN Isoform 1 of Bcl-2-like protein 13 OS=Homo sapiens OX=9606 GN=BCL2L13	3	21	21	21	69.9	69.9	69.9	52.723	0	323.31
O75915	PRA1 family protein 3	ARL6IP5	sp|O75915|PRAF3_HUMAN PRA1 family protein 3 OS=Homo sapiens OX=9606 GN=ARL6IP5 PE=1 SV=1	1	9	9	9	35.6	35.6	35.6	21.614	0	323.31
Q9NV70-2;Q9NV70	Exocyst complex component 1	EXOC1	sp|Q9NV70-2|EXOC1_HUMAN Isoform 2 of Exocyst complex component 1 OS=Homo sapiens OX=9606 GN=EXOC1;sp|Q9NV70|EXOC1_HUMAN Exocyst complex component 1 OS=Homo sapiens OX=9606 GN=EXOC1 PE=1 SV=4	2	32	32	32	51.8	51.8	51.8	100.28	0	226.57
P78527;P78527-2	DNA-dependent protein kinase catalytic subunit	PRKDC	sp|P78527|PRKDC_HUMAN DNA-dependent protein kinase catalytic subunit OS=Homo sapiens OX=9606 GN=PRKDC PE=1 SV=3;sp|P78527-2|PRKDC_HUMAN Isoform 2 of DNA-dependent protein kinase catalytic subunit OS=Homo sapiens OX=9606 GN=PRKDC	2	128	128	128	34.5	34.5	34.5	469.08	0	323.31
Q9Y276	Mitochondrial chaperone BCS1	BCS1L	sp|Q9Y276|BCS1_HUMAN Mitochondrial chaperone BCS1 OS=Homo sapiens OX=9606 GN=BCS1L PE=1 SV=1	1	31	31	31	80.9	80.9	80.9	47.534	0	250.8
O43674;O43674-2	NADH dehydrogenase [ubiquinone] 1 beta subcomplex subunit 5, mitochondrial	NDUFB5	sp|O43674|NDUB5_HUMAN NADH dehydrogenase [ubiquinone] 1 beta subcomplex subunit 5, mitochondrial OS=Homo sapiens OX=9606 GN=NDUFB5 PE=1 SV=1;sp|O43674-2|NDUB5_HUMAN Isoform 2 of NADH dehydrogenase [ubiquinone] 1 beta subcomplex subunit 5, mitochondrial OS=	2	6	6	6	29.6	29.6	29.6	21.75	0	99.561		54		137
O43464;O43464-3;O43464-2;O43464-4;P83110-2;P83110	Serine protease HTRA2, mitochondrial	HTRA2	sp|O43464|HTRA2_HUMAN Serine protease HTRA2, mitochondrial OS=Homo sapiens OX=9606 GN=HTRA2 PE=1 SV=2;sp|O43464-3|HTRA2_HUMAN Isoform 3 of Serine protease HTRA2, mitochondrial OS=Homo sapiens OX=9606 GN=HTRA2;sp|O43464-2|HTRA2_HUMAN Isoform 2 of Serine pro	6	17	17	17	52.8	52.8	52.8	48.84	0	261.85	117		181
P17987	T-complex protein 1 subunit alpha	TCP1	sp|P17987|TCPA_HUMAN T-complex protein 1 subunit alpha OS=Homo sapiens OX=9606 GN=TCP1 PE=1 SV=1	1	37	37	37	74.6	74.6	74.6	60.343	0	323.31	538;539		284;492
P61313;P61313-2	60S ribosomal protein L15	RPL15	sp|P61313|RL15_HUMAN 60S ribosomal protein L15 OS=Homo sapiens OX=9606 GN=RPL15 PE=1 SV=2;sp|P61313-2|RL15_HUMAN Isoform 2 of 60S ribosomal protein L15 OS=Homo sapiens OX=9606 GN=RPL15	2	10	10	10	40.7	40.7	40.7	24.146	0	39.209	958;1946		90;91
Q01650	Large neutral amino acids transporter small subunit 1	SLC7A5	sp|Q01650|LAT1_HUMAN Large neutral amino acids transporter small subunit 1 OS=Homo sapiens OX=9606 GN=SLC7A5 PE=1 SV=2	1	8	8	7	16.2	16.2	14.8	55.01	0	145.54
Q9H9P8;Q9H9P8-2	L-2-hydroxyglutarate dehydrogenase, mitochondrial	L2HGDH	sp|Q9H9P8|L2HDH_HUMAN L-2-hydroxyglutarate dehydrogenase, mitochondrial OS=Homo sapiens OX=9606 GN=L2HGDH PE=1 SV=3;sp|Q9H9P8-2|L2HDH_HUMAN Isoform 2 of L-2-hydroxyglutarate dehydrogenase, mitochondrial OS=Homo sapiens OX=9606 GN=L2HGDH	2	20	20	20	57	57	57	50.315	0	279.08
Q9NZ01;Q9NZ01-2	Very-long-chain enoyl-CoA reductase	TECR	sp|Q9NZ01|TECR_HUMAN Very-long-chain enoyl-CoA reductase OS=Homo sapiens OX=9606 GN=TECR PE=1 SV=1	2	15	15	15	39.6	39.6	39.6	36.034	0	96.875
Q9BXD5;Q9BXD5-3;Q9BXD5-4;Q9BXD5-2;Q9BXD5-5	N-acetylneuraminate lyase	NPL	sp|Q9BXD5|NPL_HUMAN N-acetylneuraminate lyase OS=Homo sapiens OX=9606 GN=NPL PE=1 SV=1;sp|Q9BXD5-3|NPL_HUMAN Isoform 3 of N-acetylneuraminate lyase OS=Homo sapiens OX=9606 GN=NPL;sp|Q9BXD5-4|NPL_HUMAN Isoform 4 of N-acetylneuraminate lyase OS=Homo sapiens	5	24	24	24	82.2	82.2	82.2	35.162	0	237.77	1422		49
P13861-2;P13861;P31323	cAMP-dependent protein kinase type II-alpha regulatory subunit	PRKAR2A	sp|P13861-2|KAP2_HUMAN Isoform 2 of cAMP-dependent protein kinase type II-alpha regulatory subunit OS=Homo sapiens OX=9606 GN=PRKAR2A;sp|P13861|KAP2_HUMAN cAMP-dependent protein kinase type II-alpha regulatory subunit OS=Homo sapiens OX=9606 GN=PRKAR2A PE=	3	26	26	26	75.4	75.4	75.4	43.066	0	323.31
Q9UHA4;Q9UHA4-2	Ragulator complex protein LAMTOR3	LAMTOR3	sp|Q9UHA4|LTOR3_HUMAN Ragulator complex protein LAMTOR3 OS=Homo sapiens OX=9606 GN=LAMTOR3 PE=1 SV=1;sp|Q9UHA4-2|LTOR3_HUMAN Isoform 2 of Ragulator complex protein LAMTOR3 OS=Homo sapiens OX=9606 GN=LAMTOR3	2	5	5	5	49.2	49.2	49.2	13.623	0	86.425
Q9NUT2-5;Q9NUT2-4;Q9NUT2-2;Q9NUT2;Q9NUT2-3	ATP-binding cassette sub-family B member 8, mitochondrial	ABCB8	sp|Q9NUT2-5|MITOS_HUMAN Isoform 5 of Mitochondrial potassium channel ATP-binding subunit OS=Homo sapiens OX=9606 GN=ABCB8;sp|Q9NUT2-4|MITOS_HUMAN Isoform 4 of Mitochondrial potassium channel ATP-binding subunit OS=Homo sapiens OX=9606 GN=ABCB8;sp|Q9NUT2-2|	5	28	27	27	54.6	53.1	53.1	59.382	0	323.31	1497		415
P78347-2;P78347-4;P78347-3;P78347;P78347-5	General transcription factor II-I	GTF2I	sp|P78347-2|GTF2I_HUMAN Isoform 2 of General transcription factor II-I OS=Homo sapiens OX=9606 GN=GTF2I;sp|P78347-4|GTF2I_HUMAN Isoform 4 of General transcription factor II-I OS=Homo sapiens OX=9606 GN=GTF2I;sp|P78347-3|GTF2I_HUMAN Isoform 3 of General tra	5	35	35	35	35.7	35.7	35.7	107.97	0	180.91	1012;1013;1962		350;562;667
Q9UIW2;P51805;Q9HCM2-4	Plexin-A1	PLXNA1	sp|Q9UIW2|PLXA1_HUMAN Plexin-A1 OS=Homo sapiens OX=9606 GN=PLXNA1 PE=1 SV=3	3	59	59	49	40.9	40.9	35.8	211.06	0	323.31
P61163	Alpha-centractin	ACTR1A	sp|P61163|ACTZ_HUMAN Alpha-centractin OS=Homo sapiens OX=9606 GN=ACTR1A PE=1 SV=1	1	21	21	14	62.8	62.8	44.1	42.613	0	323.31
P50336	Protoporphyrinogen oxidase	PPOX	sp|P50336|PPOX_HUMAN Protoporphyrinogen oxidase OS=Homo sapiens OX=9606 GN=PPOX PE=1 SV=1	1	19	19	19	56	56	56	50.765	0	111.11
Q92506	Estradiol 17-beta-dehydrogenase 8	HSD17B8	sp|Q92506|DHB8_HUMAN Estradiol 17-beta-dehydrogenase 8 OS=Homo sapiens OX=9606 GN=HSD17B8 PE=1 SV=2	1	11	11	11	52.1	52.1	52.1	26.973	0	87.694
Q8NBJ5	Procollagen galactosyltransferase 1	COLGALT1	sp|Q8NBJ5|GT251_HUMAN Procollagen galactosyltransferase 1 OS=Homo sapiens OX=9606 GN=COLGALT1 PE=1 SV=1	1	35	35	35	65.4	65.4	65.4	71.635	0	323.31
P00738;P00738-2;P00739;P00739-2	Haptoglobin;Haptoglobin alpha chain;Haptoglobin beta chain;Haptoglobin-related protein	HP;HPR	sp|P00738|HPT_HUMAN Haptoglobin OS=Homo sapiens OX=9606 GN=HP PE=1 SV=1;sp|P00738-2|HPT_HUMAN Isoform 2 of Haptoglobin OS=Homo sapiens OX=9606 GN=HP;sp|P00739|HPTR_HUMAN Haptoglobin-related protein OS=Homo sapiens OX=9606 GN=HPR PE=2 SV=2;sp|P00739-2|HPTR_	4	18	18	18	49.3	49.3	49.3	45.205	0	323.31	225	128;129	335	300;343
Q9BUB7;Q9BUB7-2;Q9BUB7-3	Transmembrane protein 70, mitochondrial	TMEM70	sp|Q9BUB7|TMM70_HUMAN Transmembrane protein 70, mitochondrial OS=Homo sapiens OX=9606 GN=TMEM70 PE=1 SV=2;sp|Q9BUB7-2|TMM70_HUMAN Isoform 2 of Transmembrane protein 70, mitochondrial OS=Homo sapiens OX=9606 GN=TMEM70	3	7	7	7	35.4	35.4	35.4	28.969	0	76.794
P13612;P13612-2	Integrin alpha-4	ITGA4	sp|P13612|ITA4_HUMAN Integrin alpha-4 OS=Homo sapiens OX=9606 GN=ITGA4 PE=1 SV=3	2	37	37	36	49.1	49.1	48.4	114.9	0	224.87
Q05655;Q05655-2;Q04759-3	Protein kinase C delta type;Protein kinase C delta type regulatory subunit;Protein kinase C delta type catalytic subunit	PRKCD	sp|Q05655|KPCD_HUMAN Protein kinase C delta type OS=Homo sapiens OX=9606 GN=PRKCD PE=1 SV=2;sp|Q05655-2|KPCD_HUMAN Isoform 2 of Protein kinase C delta type OS=Homo sapiens OX=9606 GN=PRKCD	3	34	34	33	50.6	50.6	49.1	77.504	0	165.81
P26641;P26641-2	Elongation factor 1-gamma	EEF1G	sp|P26641|EF1G_HUMAN Elongation factor 1-gamma OS=Homo sapiens OX=9606 GN=EEF1G PE=1 SV=3;sp|P26641-2|EF1G_HUMAN Isoform 2 of Elongation factor 1-gamma OS=Homo sapiens OX=9606 GN=EEF1G	2	23	23	23	65	65	65	50.118	0	207.94
P09110;P09110-2	3-ketoacyl-CoA thiolase, peroxisomal	ACAA1	sp|P09110|THIK_HUMAN 3-ketoacyl-CoA thiolase, peroxisomal OS=Homo sapiens OX=9606 GN=ACAA1 PE=1 SV=2;sp|P09110-2|THIK_HUMAN Isoform 2 of 3-ketoacyl-CoA thiolase, peroxisomal OS=Homo sapiens OX=9606 GN=ACAA1	2	20	20	20	65.6	65.6	65.6	44.292	0	226.38	427		139
P09001	39S ribosomal protein L3, mitochondrial	MRPL3	sp|P09001|RM03_HUMAN 39S ribosomal protein L3, mitochondrial OS=Homo sapiens OX=9606 GN=MRPL3 PE=1 SV=1	1	11	11	11	51.7	51.7	51.7	38.632	0	125.31	426		286
Q8N2K0;Q8N2K0-2;Q8N2K0-3	Monoacylglycerol lipase ABHD12	ABHD12	sp|Q8N2K0|ABD12_HUMAN Lysophosphatidylserine lipase ABHD12 OS=Homo sapiens OX=9606 GN=ABHD12 PE=1 SV=2;sp|Q8N2K0-2|ABD12_HUMAN Isoform 2 of Lysophosphatidylserine lipase ABHD12 OS=Homo sapiens OX=9606 GN=ABHD12;sp|Q8N2K0-3|ABD12_HUMAN Isoform 3 of Lysophos	3	21	21	21	67.3	67.3	67.3	45.096	0	149.41
P30740;P30740-2	Leukocyte elastase inhibitor	SERPINB1	sp|P30740|ILEU_HUMAN Leukocyte elastase inhibitor OS=Homo sapiens OX=9606 GN=SERPINB1 PE=1 SV=1;sp|P30740-2|ILEU_HUMAN Isoform 2 of Leukocyte elastase inhibitor OS=Homo sapiens OX=9606 GN=SERPINB1	2	22	21	21	61.7	59.1	59.1	42.741	0	174.46
P09874	Poly [ADP-ribose] polymerase 1	PARP1	sp|P09874|PARP1_HUMAN Poly [ADP-ribose] polymerase 1 OS=Homo sapiens OX=9606 GN=PARP1 PE=1 SV=4	1	47	47	47	57.7	57.7	57.7	113.08	0	292.15
Q5TC12-3;Q5TC12-2;Q5TC12	ATP synthase mitochondrial F1 complex assembly factor 1	ATPAF1	sp|Q5TC12-3|ATPF1_HUMAN Isoform 3 of ATP synthase mitochondrial F1 complex assembly factor 1 OS=Homo sapiens OX=9606 GN=ATPAF1;sp|Q5TC12-2|ATPF1_HUMAN Isoform 2 of ATP synthase mitochondrial F1 complex assembly factor 1 OS=Homo sapiens OX=9606 GN=ATPAF1;sp	3	8	8	8	40	40	40	27.438	0	42.422
P48201;P05496;Q06055;Q06055-3;Q06055-2	ATP synthase F(0) complex subunit C3, mitochondrial;ATP synthase F(0) complex subunit C1, mitochondrial;ATP synthase F(0) complex subunit C2, mitochondrial	ATP5G3;ATP5G1;ATP5G2	sp|P48201|AT5G3_HUMAN ATP synthase F(0) complex subunit C3, mitochondrial OS=Homo sapiens OX=9606 GN=ATP5MC3 PE=1 SV=1;sp|P05496|AT5G1_HUMAN ATP synthase F(0) complex subunit C1, mitochondrial OS=Homo sapiens OX=9606 GN=ATP5MC1 PE=1 SV=2;sp|Q06055|AT5G2_HU	5	3	3	3	35.9	35.9	35.9	14.693	0	323.31
Q9BSH5	Haloacid dehalogenase-like hydrolase domain-containing protein 3	HDHD3	sp|Q9BSH5|HDHD3_HUMAN Haloacid dehalogenase-like hydrolase domain-containing protein 3 OS=Homo sapiens OX=9606 GN=HDHD3 PE=1 SV=1	1	15	15	15	85.7	85.7	85.7	28	0	87.422
Q9C0H2-2;Q9C0H2;Q9C0H2-4;Q9C0H2-3	Protein tweety homolog 3	TTYH3	sp|Q9C0H2-2|TTYH3_HUMAN Isoform 2 of Protein tweety homolog 3 OS=Homo sapiens OX=9606 GN=TTYH3;sp|Q9C0H2|TTYH3_HUMAN Protein tweety homolog 3 OS=Homo sapiens OX=9606 GN=TTYH3 PE=1 SV=3;sp|Q9C0H2-4|TTYH3_HUMAN Isoform 4 of Protein tweety homolog 3 OS=Homo s	4	11	11	11	28.3	28.3	28.3	54.139	0	323.31
Q15404;Q15404-2	Ras suppressor protein 1	RSU1	sp|Q15404|RSU1_HUMAN Ras suppressor protein 1 OS=Homo sapiens OX=9606 GN=RSU1 PE=1 SV=3;sp|Q15404-2|RSU1_HUMAN Isoform 2 of Ras suppressor protein 1 OS=Homo sapiens OX=9606 GN=RSU1	2	19	19	19	80.5	80.5	80.5	31.54	0	323.31	1155		34
Q9NRV9	Heme-binding protein 1	HEBP1	sp|Q9NRV9|HEBP1_HUMAN Heme-binding protein 1 OS=Homo sapiens OX=9606 GN=HEBP1 PE=1 SV=1	1	16	16	16	85.2	85.2	85.2	21.097	0	275.84
P50454	Serpin H1	SERPINH1	sp|P50454|SERPH_HUMAN Serpin H1 OS=Homo sapiens OX=9606 GN=SERPINH1 PE=1 SV=2	1	20	20	20	63.9	63.9	63.9	46.44	0	283
P82932	28S ribosomal protein S6, mitochondrial	MRPS6	sp|P82932|RT06_HUMAN 28S ribosomal protein S6, mitochondrial OS=Homo sapiens OX=9606 GN=MRPS6 PE=1 SV=3	1	10	10	10	71.2	71.2	71.2	14.226	0	48.142
O95479;O95479-2	GDH/6PGL endoplasmic bifunctional protein;Glucose 1-dehydrogenase;6-phosphogluconolactonase	H6PD	sp|O95479|G6PE_HUMAN GDH/6PGL endoplasmic bifunctional protein OS=Homo sapiens OX=9606 GN=H6PD PE=1 SV=2;sp|O95479-2|G6PE_HUMAN Isoform 2 of GDH/6PGL endoplasmic bifunctional protein OS=Homo sapiens OX=9606 GN=H6PD	2	40	40	40	62.2	62.2	62.2	88.892	0	226.55
P0DN76;Q01081;Q8WU68-3;Q8WU68;Q01081-3;Q01081-4;Q8WU68-2	Splicing factor U2AF 35 kDa subunit;Splicing factor U2AF 26 kDa subunit	U2AF1;U2AF1L4	sp|P0DN76|U2AF5_HUMAN Splicing factor U2AF 35 kDa subunit-like protein OS=Homo sapiens OX=9606 GN=U2AF1L5 PE=1 SV=1;sp|Q01081|U2AF1_HUMAN Splicing factor U2AF 35 kDa subunit OS=Homo sapiens OX=9606 GN=U2AF1 PE=1 SV=3;sp|Q8WU68-3|U2AF4_HUMAN Isoform 3 of Sp	7	12	12	2	55.8	55.8	16.2	27.872	0	198.66	444;445;1781		100;136;138
Q6YP21;Q6YP21-3;Q6YP21-2	Kynurenine--oxoglutarate transaminase 3	CCBL2	sp|Q6YP21|KAT3_HUMAN Kynurenine--oxoglutarate transaminase 3 OS=Homo sapiens OX=9606 GN=KYAT3 PE=1 SV=1;sp|Q6YP21-3|KAT3_HUMAN Isoform 3 of Kynurenine--oxoglutarate transaminase 3 OS=Homo sapiens OX=9606 GN=KYAT3	3	18	18	18	51.8	51.8	51.8	51.4	0	136.86	2068		318
Q1KMD3	Heterogeneous nuclear ribonucleoprotein U-like protein 2	HNRNPUL2	sp|Q1KMD3|HNRL2_HUMAN Heterogeneous nuclear ribonucleoprotein U-like protein 2 OS=Homo sapiens OX=9606 GN=HNRNPUL2 PE=1 SV=1	1	33	33	33	45.9	45.9	45.9	85.104	0	311.69
Q9BVK6	Transmembrane emp24 domain-containing protein 9	TMED9	sp|Q9BVK6|TMED9_HUMAN Transmembrane emp24 domain-containing protein 9 OS=Homo sapiens OX=9606 GN=TMED9 PE=1 SV=2	1	15	15	14	44.7	44.7	44.7	27.277	0	323.31
P56385	ATP synthase subunit e, mitochondrial	ATP5I	sp|P56385|ATP5I_HUMAN ATP synthase subunit e, mitochondrial OS=Homo sapiens OX=9606 GN=ATP5ME PE=1 SV=2	1	8	8	8	71	71	71	7.9331	0	19.597
P18433-6;P18433	Receptor-type tyrosine-protein phosphatase alpha	PTPRA	sp|P18433-6|PTPRA_HUMAN Isoform 2 of Receptor-type tyrosine-protein phosphatase alpha OS=Homo sapiens OX=9606 GN=PTPRA;sp|P18433|PTPRA_HUMAN Receptor-type tyrosine-protein phosphatase alpha OS=Homo sapiens OX=9606 GN=PTPRA PE=1 SV=3	2	32	29	29	50.9	46.5	46.5	89.702	0	144.88	543;544		293;522
Q709C8-3;Q709C8;Q709C8-4;Q709C8-2	Vacuolar protein sorting-associated protein 13C	VPS13C	sp|Q709C8-3|VP13C_HUMAN Isoform 3 of Vacuolar protein sorting-associated protein 13C OS=Homo sapiens OX=9606 GN=VPS13C;sp|Q709C8|VP13C_HUMAN Vacuolar protein sorting-associated protein 13C OS=Homo sapiens OX=9606 GN=VPS13C PE=1 SV=1;sp|Q709C8-4|VP13C_HUMAN	4	108	108	108	41.1	41.1	41.1	417.27	0	293.47
Q9Y4L1;Q9Y4L1-2	Hypoxia up-regulated protein 1	HYOU1	sp|Q9Y4L1|HYOU1_HUMAN Hypoxia up-regulated protein 1 OS=Homo sapiens OX=9606 GN=HYOU1 PE=1 SV=1;sp|Q9Y4L1-2|HYOU1_HUMAN Isoform 2 of Hypoxia up-regulated protein 1 OS=Homo sapiens OX=9606 GN=HYOU1	2	38	38	38	49.6	49.6	49.6	111.33	0	323.31
P16150	Leukosialin	SPN	sp|P16150|LEUK_HUMAN Leukosialin OS=Homo sapiens OX=9606 GN=SPN PE=1 SV=1	1	7	7	7	33.8	33.8	33.8	40.321	0	155.57	517;1812		297;308
Q8NBU5;Q8NBU5-2	ATPase family AAA domain-containing protein 1	ATAD1	sp|Q8NBU5|ATAD1_HUMAN ATPase family AAA domain-containing protein 1 OS=Homo sapiens OX=9606 GN=ATAD1 PE=1 SV=1;sp|Q8NBU5-2|ATAD1_HUMAN Isoform 2 of ATPase family AAA domain-containing protein 1 OS=Homo sapiens OX=9606 GN=ATAD1	2	19	19	19	75.3	75.3	75.3	40.744	0	323.31
Q9NRG7;Q9NRG7-3	Epimerase family protein SDR39U1	SDR39U1	sp|Q9NRG7|D39U1_HUMAN Epimerase family protein SDR39U1 OS=Homo sapiens OX=9606 GN=SDR39U1 PE=1 SV=3	2	11	11	11	45.7	45.7	45.7	31.076	0	270.99
Q96JJ3;Q96JJ3-3	Engulfment and cell motility protein 2	ELMO2	sp|Q96JJ3|ELMO2_HUMAN Engulfment and cell motility protein 2 OS=Homo sapiens OX=9606 GN=ELMO2 PE=1 SV=2;sp|Q96JJ3-3|ELMO2_HUMAN Isoform 2 of Engulfment and cell motility protein 2 OS=Homo sapiens OX=9606 GN=ELMO2	2	37	37	31	57.6	57.6	52.5	82.614	0	323.31	1370;2154		71;366
Q86Y82	Syntaxin-12	STX12	sp|Q86Y82|STX12_HUMAN Syntaxin-12 OS=Homo sapiens OX=9606 GN=STX12 PE=1 SV=1	1	10	10	10	51.4	51.4	51.4	31.642	0	323.31
O75165	DnaJ homolog subfamily C member 13	DNAJC13	sp|O75165|DJC13_HUMAN DnaJ homolog subfamily C member 13 OS=Homo sapiens OX=9606 GN=DNAJC13 PE=1 SV=5	1	62	62	62	37.6	37.6	37.6	254.41	0	323.31
P63244	Guanine nucleotide-binding protein subunit beta-2-like 1;Guanine nucleotide-binding protein subunit beta-2-like 1, N-terminally processed	GNB2L1	sp|P63244|RACK1_HUMAN Receptor of activated protein C kinase 1 OS=Homo sapiens OX=9606 GN=RACK1 PE=1 SV=3	1	19	19	19	77.3	77.3	77.3	35.076	0	135.79	1000		15
P61006;P61006-2	Ras-related protein Rab-8A	RAB8A	sp|P61006|RAB8A_HUMAN Ras-related protein Rab-8A OS=Homo sapiens OX=9606 GN=RAB8A PE=1 SV=1;sp|P61006-2|RAB8A_HUMAN Isoform 2 of Ras-related protein Rab-8A OS=Homo sapiens OX=9606 GN=RAB8A	2	12	8	8	62.8	50.2	50.2	23.668	0	163.05
Q9BRJ2	39S ribosomal protein L45, mitochondrial	MRPL45	sp|Q9BRJ2|RM45_HUMAN 39S ribosomal protein L45, mitochondrial OS=Homo sapiens OX=9606 GN=MRPL45 PE=1 SV=2	1	17	17	17	67.3	67.3	67.3	35.351	0	64.35
P53621;P53621-2	Coatomer subunit alpha;Xenin;Proxenin	COPA	sp|P53621|COPA_HUMAN Coatomer subunit alpha OS=Homo sapiens OX=9606 GN=COPA PE=1 SV=2;sp|P53621-2|COPA_HUMAN Isoform 2 of Coatomer subunit alpha OS=Homo sapiens OX=9606 GN=COPA	2	58	58	58	62.3	62.3	62.3	138.34	0	184.72	893		209
Q8NFW8;Q8NFW8-2	N-acylneuraminate cytidylyltransferase	CMAS	sp|Q8NFW8|NEUA_HUMAN N-acylneuraminate cytidylyltransferase OS=Homo sapiens OX=9606 GN=CMAS PE=1 SV=2	2	27	27	27	69.1	69.1	69.1	48.379	0	148.33
O75643;O75643-2	U5 small nuclear ribonucleoprotein 200 kDa helicase	SNRNP200	sp|O75643|U520_HUMAN U5 small nuclear ribonucleoprotein 200 kDa helicase OS=Homo sapiens OX=9606 GN=SNRNP200 PE=1 SV=2	2	70	70	70	49.6	49.6	49.6	244.5	0	323.31
Q15418-2;Q15418-4;Q15418;Q15418-3;Q15349;Q15349-3;Q15349-2;Q96GX5-2;Q96GX5-3;Q96GX5	Ribosomal protein S6 kinase alpha-1	RPS6KA1	sp|Q15418-2|KS6A1_HUMAN Isoform 2 of Ribosomal protein S6 kinase alpha-1 OS=Homo sapiens OX=9606 GN=RPS6KA1;sp|Q15418-4|KS6A1_HUMAN Isoform 4 of Ribosomal protein S6 kinase alpha-1 OS=Homo sapiens OX=9606 GN=RPS6KA1;sp|Q15418|KS6A1_HUMAN Ribosomal protein	10	36	36	29	61.8	61.8	50.3	83.931	0	126.56
P13284	Gamma-interferon-inducible lysosomal thiol reductase	IFI30	sp|P13284|GILT_HUMAN Gamma-interferon-inducible lysosomal thiol reductase OS=Homo sapiens OX=9606 GN=IFI30 PE=1 SV=3	1	4	4	4	30	30	30	27.963	0	194.98
P60866;P60866-2	40S ribosomal protein S20	RPS20	sp|P60866|RS20_HUMAN 40S ribosomal protein S20 OS=Homo sapiens OX=9606 GN=RPS20 PE=1 SV=1;sp|P60866-2|RS20_HUMAN Isoform 2 of 40S ribosomal protein S20 OS=Homo sapiens OX=9606 GN=RPS20	2	7	7	7	35.3	35.3	35.3	13.373	0	26.217
Q3ZCM7	Tubulin beta-8 chain	TUBB8	sp|Q3ZCM7|TBB8_HUMAN Tubulin beta-8 chain OS=Homo sapiens OX=9606 GN=TUBB8 PE=1 SV=2	1	10	2	2	22.7	7.4	7.4	49.775	0	254.25		215;216		257;267
P61769	Beta-2-microglobulin;Beta-2-microglobulin form pI 5.3	B2M	sp|P61769|B2MG_HUMAN Beta-2-microglobulin OS=Homo sapiens OX=9606 GN=B2M PE=1 SV=1	1	8	8	8	71.4	71.4	71.4	13.714	0	136.18
Q6P2Q9	Pre-mRNA-processing-splicing factor 8	PRPF8	sp|Q6P2Q9|PRP8_HUMAN Pre-mRNA-processing-splicing factor 8 OS=Homo sapiens OX=9606 GN=PRPF8 PE=1 SV=2	1	90	90	90	48.1	48.1	48.1	273.6	0	323.31
P38159;P38159-3;O75526;Q8N7X1	RNA-binding motif protein, X chromosome;RNA-binding motif protein, X chromosome, N-terminally processed	RBMX	sp|P38159|RBMX_HUMAN RNA-binding motif protein, X chromosome OS=Homo sapiens OX=9606 GN=RBMX PE=1 SV=3	4	28	28	1	53.5	53.5	3.6	42.331	0	159.7
Q9UNF0-2;Q9UNF0	Protein kinase C and casein kinase substrate in neurons protein 2	PACSIN2	sp|Q9UNF0-2|PACN2_HUMAN Isoform 2 of Protein kinase C and casein kinase substrate in neurons protein 2 OS=Homo sapiens OX=9606 GN=PACSIN2;sp|Q9UNF0|PACN2_HUMAN Protein kinase C and casein kinase substrate in neurons protein 2 OS=Homo sapiens OX=9606 GN=PAC	2	24	24	24	53.3	53.3	53.3	51.353	0	64.501
Q9NZ08;Q9NZ08-2	Endoplasmic reticulum aminopeptidase 1	ERAP1	sp|Q9NZ08|ERAP1_HUMAN Endoplasmic reticulum aminopeptidase 1 OS=Homo sapiens OX=9606 GN=ERAP1 PE=1 SV=3;sp|Q9NZ08-2|ERAP1_HUMAN Isoform 2 of Endoplasmic reticulum aminopeptidase 1 OS=Homo sapiens OX=9606 GN=ERAP1	2	47	47	47	57.5	57.5	57.5	107.23	0	322.53	1504		901
Q8N4T8;Q8N4T8-2	Carbonyl reductase family member 4	CBR4	sp|Q8N4T8|CBR4_HUMAN Carbonyl reductase family member 4 OS=Homo sapiens OX=9606 GN=CBR4 PE=1 SV=3;sp|Q8N4T8-2|CBR4_HUMAN Isoform 2 of Carbonyl reductase family member 4 OS=Homo sapiens OX=9606 GN=CBR4	2	8	8	8	45.6	45.6	45.6	25.301	0	208.69
Q16181;Q16181-2;Q6ZU15	Septin-7	2007-09-01	sp|Q16181|SEPT7_HUMAN Septin-7 OS=Homo sapiens OX=9606 GN=SEPTIN7 PE=1 SV=2;sp|Q16181-2|SEPT7_HUMAN Isoform 2 of Septin-7 OS=Homo sapiens OX=9606 GN=SEPTIN7	3	32	32	31	68	68	64.3	50.679	0	239.06	1164;1165		258;320
Q9NPL8	Complex I assembly factor TIMMDC1, mitochondrial	TIMMDC1	sp|Q9NPL8|TIDC1_HUMAN Complex I assembly factor TIMMDC1, mitochondrial OS=Homo sapiens OX=9606 GN=TIMMDC1 PE=1 SV=2	1	14	14	14	56.8	56.8	56.8	32.177	0	323.31	2198		255
Q8IYB3-2;Q8IYB3	Serine/arginine repetitive matrix protein 1	SRRM1	sp|Q8IYB3-2|SRRM1_HUMAN Isoform 2 of Serine/arginine repetitive matrix protein 1 OS=Homo sapiens OX=9606 GN=SRRM1;sp|Q8IYB3|SRRM1_HUMAN Serine/arginine repetitive matrix protein 1 OS=Homo sapiens OX=9606 GN=SRRM1 PE=1 SV=2	2	17	17	17	21.6	21.6	21.6	102.12	0	184.68	1291		94
Q8WXX0;Q8WXX0-3	Dynein heavy chain 7, axonemal	DNAH7	sp|Q8WXX0|DYH7_HUMAN Dynein heavy chain 7, axonemal OS=Homo sapiens OX=9606 GN=DNAH7 PE=1 SV=2	2	5	5	4	1.2	1.2	1	461.15	0.0004583	2.5152
Q15758;Q15758-3;Q15758-2	Neutral amino acid transporter B(0)	SLC1A5	sp|Q15758|AAAT_HUMAN Neutral amino acid transporter B(0) OS=Homo sapiens OX=9606 GN=SLC1A5 PE=1 SV=2;sp|Q15758-3|AAAT_HUMAN Isoform 3 of Neutral amino acid transporter B(0) OS=Homo sapiens OX=9606 GN=SLC1A5;sp|Q15758-2|AAAT_HUMAN Isoform 2 of Neutral amino	3	15	15	15	31.4	31.4	31.4	56.598	0	323.31
Q9H2W6	39S ribosomal protein L46, mitochondrial	MRPL46	sp|Q9H2W6|RM46_HUMAN 39S ribosomal protein L46, mitochondrial OS=Homo sapiens OX=9606 GN=MRPL46 PE=1 SV=1	1	14	14	14	64.5	64.5	64.5	31.705	0	323.31
Q96FS4	Signal-induced proliferation-associated protein 1	SIPA1	sp|Q96FS4|SIPA1_HUMAN Signal-induced proliferation-associated protein 1 OS=Homo sapiens OX=9606 GN=SIPA1 PE=1 SV=1	1	38	38	38	58.1	58.1	58.1	112.15	0	205.66
Q9UL46	Proteasome activator complex subunit 2	PSME2	sp|Q9UL46|PSME2_HUMAN Proteasome activator complex subunit 2 OS=Homo sapiens OX=9606 GN=PSME2 PE=1 SV=4	1	18	18	18	71.1	71.1	71.1	27.401	0	323.31
O60784;O60784-2;O60784-4;O60784-3	Target of Myb protein 1	TOM1	sp|O60784|TOM1_HUMAN Target of Myb protein 1 OS=Homo sapiens OX=9606 GN=TOM1 PE=1 SV=2;sp|O60784-2|TOM1_HUMAN Isoform 2 of Target of Myb protein 1 OS=Homo sapiens OX=9606 GN=TOM1;sp|O60784-4|TOM1_HUMAN Isoform 4 of Target of Myb protein 1 OS=Homo sapiens O	4	24	24	24	75.8	75.8	75.8	53.818	0	291.78
Q14739	Lamin-B receptor	LBR	sp|Q14739|LBR_HUMAN Delta(14)-sterol reductase LBR OS=Homo sapiens OX=9606 GN=LBR PE=1 SV=2	1	17	17	17	24.6	24.6	24.6	70.702	0	248.58	1146		133
P05198	Eukaryotic translation initiation factor 2 subunit 1	EIF2S1	sp|P05198|IF2A_HUMAN Eukaryotic translation initiation factor 2 subunit 1 OS=Homo sapiens OX=9606 GN=EIF2S1 PE=1 SV=3	1	26	26	26	82.2	82.2	82.2	36.112	0	323.31	1740		126
P00813	Adenosine deaminase	ADA	sp|P00813|ADA_HUMAN Adenosine deaminase OS=Homo sapiens OX=9606 GN=ADA PE=1 SV=3	1	24	24	24	84.3	84.3	84.3	40.764	0	222.62
P53701	Cytochrome c-type heme lyase	HCCS	sp|P53701|CCHL_HUMAN Cytochrome c-type heme lyase OS=Homo sapiens OX=9606 GN=HCCS PE=1 SV=1	1	22	22	22	68.7	68.7	68.7	30.601	0	234.41
P46199	Translation initiation factor IF-2, mitochondrial	MTIF2	sp|P46199|IF2M_HUMAN Translation initiation factor IF-2, mitochondrial OS=Homo sapiens OX=9606 GN=MTIF2 PE=1 SV=2	1	23	23	23	43.1	43.1	43.1	81.316	0	323.31
O43776;O43776-2	Asparagine--tRNA ligase, cytoplasmic	NARS	sp|O43776|SYNC_HUMAN Asparagine--tRNA ligase, cytoplasmic OS=Homo sapiens OX=9606 GN=NARS1 PE=1 SV=1	2	29	29	29	55.5	55.5	55.5	62.942	0	323.31
Q9Y676	28S ribosomal protein S18b, mitochondrial	MRPS18B	sp|Q9Y676|RT18B_HUMAN 28S ribosomal protein S18b, mitochondrial OS=Homo sapiens OX=9606 GN=MRPS18B PE=1 SV=1	1	13	13	13	64.3	64.3	64.3	29.395	0	120.1
P23458	Tyrosine-protein kinase JAK1	JAK1	sp|P23458|JAK1_HUMAN Tyrosine-protein kinase JAK1 OS=Homo sapiens OX=9606 GN=JAK1 PE=1 SV=2	1	52	52	49	55.2	55.2	54.5	133.28	0	145.05
P27449	V-type proton ATPase 16 kDa proteolipid subunit	ATP6V0C	sp|P27449|VATL_HUMAN V-type proton ATPase 16 kDa proteolipid subunit OS=Homo sapiens OX=9606 GN=ATP6V0C PE=1 SV=1	1	4	4	4	76.8	76.8	76.8	15.736	0	83.853		428;429		17;53
Q8N392;Q8N392-2	Rho GTPase-activating protein 18	ARHGAP18	sp|Q8N392|RHG18_HUMAN Rho GTPase-activating protein 18 OS=Homo sapiens OX=9606 GN=ARHGAP18 PE=1 SV=3;sp|Q8N392-2|RHG18_HUMAN Isoform 2 of Rho GTPase-activating protein 18 OS=Homo sapiens OX=9606 GN=ARHGAP18	2	40	40	40	62.4	62.4	62.4	74.976	0	123.53
Q8N0X4;Q8N0X4-2	Citrate lyase subunit beta-like protein, mitochondrial	CLYBL	sp|Q8N0X4|CLYBL_HUMAN Citramalyl-CoA lyase, mitochondrial OS=Homo sapiens OX=9606 GN=CLYBL PE=1 SV=2;sp|Q8N0X4-2|CLYBL_HUMAN Isoform 2 of Citramalyl-CoA lyase, mitochondrial OS=Homo sapiens OX=9606 GN=CLYBL	2	23	23	23	74.4	74.4	74.4	37.359	0	209.32
Q71U36;Q71U36-2;P0DPH8;P0DPH7;P0DPH7-2;Q6PEY2	Tubulin alpha-1A chain;Tubulin alpha-3E chain	TUBA1A;TUBA3E	sp|Q71U36|TBA1A_HUMAN Tubulin alpha-1A chain OS=Homo sapiens OX=9606 GN=TUBA1A PE=1 SV=1;sp|Q71U36-2|TBA1A_HUMAN Isoform 2 of Tubulin alpha-1A chain OS=Homo sapiens OX=9606 GN=TUBA1A;sp|P0DPH8|TBA3D_HUMAN Tubulin alpha-3D chain OS=Homo sapiens OX=9606 GN=T	6	45	5	3	86.7	9.3	6.2	50.135	0	140.86	1007;1008;1009;1960;1961	719;720;721;722	15;101;102;128;226	302;377;398;413
P30050;P30050-2	60S ribosomal protein L12	RPL12	sp|P30050|RL12_HUMAN 60S ribosomal protein L12 OS=Homo sapiens OX=9606 GN=RPL12 PE=1 SV=1;sp|P30050-2|RL12_HUMAN Isoform 2 of 60S ribosomal protein L12 OS=Homo sapiens OX=9606 GN=RPL12	2	9	9	9	60.6	60.6	60.6	17.818	0	323.31
Q9Y376	Calcium-binding protein 39	CAB39	sp|Q9Y376|CAB39_HUMAN Calcium-binding protein 39 OS=Homo sapiens OX=9606 GN=CAB39 PE=1 SV=1	1	25	25	23	61.3	61.3	56.6	39.869	0	323.31
Q9BQ69	O-acetyl-ADP-ribose deacetylase MACROD1	MACROD1	sp|Q9BQ69|MACD1_HUMAN ADP-ribose glycohydrolase MACROD1 OS=Homo sapiens OX=9606 GN=MACROD1 PE=1 SV=2	1	13	13	13	49.5	49.5	49.5	35.505	0	75.564
E9PAV3;Q13765;E9PAV3-2;Q9BZK3	Nascent polypeptide-associated complex subunit alpha, muscle-specific form;Nascent polypeptide-associated complex subunit alpha	NACA	sp|E9PAV3|NACAM_HUMAN Nascent polypeptide-associated complex subunit alpha, muscle-specific form OS=Homo sapiens OX=9606 GN=NACA PE=1 SV=1;sp|Q13765|NACA_HUMAN Nascent polypeptide-associated complex subunit alpha OS=Homo sapiens OX=9606 GN=NACA PE=1 SV=1;s	4	11	11	11	6.5	6.5	6.5	205.42	0	323.31
Q7KZF4	Staphylococcal nuclease domain-containing protein 1	SND1	sp|Q7KZF4|SND1_HUMAN Staphylococcal nuclease domain-containing protein 1 OS=Homo sapiens OX=9606 GN=SND1 PE=1 SV=1	1	46	46	46	57.6	57.6	57.6	102	0	323.31	1248;1249		119;168
O43390;O43390-2;O43390-3;O43390-4	Heterogeneous nuclear ribonucleoprotein R	HNRNPR	sp|O43390|HNRPR_HUMAN Heterogeneous nuclear ribonucleoprotein R OS=Homo sapiens OX=9606 GN=HNRNPR PE=1 SV=1;sp|O43390-2|HNRPR_HUMAN Isoform 2 of Heterogeneous nuclear ribonucleoprotein R OS=Homo sapiens OX=9606 GN=HNRNPR;sp|O43390-3|HNRPR_HUMAN Isoform 3 o	4	30	30	24	46.3	46.3	38.7	70.942	0	230.27
P13473;P13473-2;P13473-3	Lysosome-associated membrane glycoprotein 2	LAMP2	sp|P13473|LAMP2_HUMAN Lysosome-associated membrane glycoprotein 2 OS=Homo sapiens OX=9606 GN=LAMP2 PE=1 SV=2;sp|P13473-2|LAMP2_HUMAN Isoform LAMP-2B of Lysosome-associated membrane glycoprotein 2 OS=Homo sapiens OX=9606 GN=LAMP2;sp|P13473-3|LAMP2_HUMAN Iso	3	7	7	7	14.6	14.6	14.6	44.96	0	66.69
P13489	Ribonuclease inhibitor	RNH1	sp|P13489|RINI_HUMAN Ribonuclease inhibitor OS=Homo sapiens OX=9606 GN=RNH1 PE=1 SV=2	1	26	26	26	84.4	84.4	84.4	49.973	0	323.31
Q99808	Equilibrative nucleoside transporter 1	SLC29A1	sp|Q99808|S29A1_HUMAN Equilibrative nucleoside transporter 1 OS=Homo sapiens OX=9606 GN=SLC29A1 PE=1 SV=3	1	11	11	1	27.2	27.2	2.2	50.219	0	70.54
P40429;Q6NVV1	60S ribosomal protein L13a	RPL13A	sp|P40429|RL13A_HUMAN 60S ribosomal protein L13a OS=Homo sapiens OX=9606 GN=RPL13A PE=1 SV=2	2	15	15	15	52.2	52.2	52.2	23.577	0	26.396
P62854;Q5JNZ5	40S ribosomal protein S26;Putative 40S ribosomal protein S26-like 1	RPS26;RPS26P11	sp|P62854|RS26_HUMAN 40S ribosomal protein S26 OS=Homo sapiens OX=9606 GN=RPS26 PE=1 SV=3;sp|Q5JNZ5|RS26L_HUMAN Putative 40S ribosomal protein S26-like 1 OS=Homo sapiens OX=9606 GN=RPS26P11 PE=5 SV=1	2	3	3	3	31.3	31.3	31.3	13.015	0	28.565
P35270	Sepiapterin reductase	SPR	sp|P35270|SPRE_HUMAN Sepiapterin reductase OS=Homo sapiens OX=9606 GN=SPR PE=1 SV=1	1	14	14	14	63.2	63.2	63.2	28.048	0	323.31
P32189-1;P32189-4;P32189-2;P32189;Q14409	Glycerol kinase;Putative glycerol kinase 3	GK;GK3P	sp|P32189-1|GLPK_HUMAN Isoform 1 of Glycerol kinase OS=Homo sapiens OX=9606 GN=GK;sp|P32189-4|GLPK_HUMAN Isoform 4 of Glycerol kinase OS=Homo sapiens OX=9606 GN=GK;sp|P32189-2|GLPK_HUMAN Isoform 2 of Glycerol kinase OS=Homo sapiens OX=9606 GN=GK;sp|P32189|	5	26	26	19	65.5	65.5	48.3	57.488	0	168.19
Q12866;Q06418	Tyrosine-protein kinase Mer	MERTK	sp|Q12866|MERTK_HUMAN Tyrosine-protein kinase Mer OS=Homo sapiens OX=9606 GN=MERTK PE=1 SV=2	2	33	33	31	41.7	41.7	40.2	110.25	0	323.31	1094		932
Q9Y3D9	28S ribosomal protein S23, mitochondrial	MRPS23	sp|Q9Y3D9|RT23_HUMAN 28S ribosomal protein S23, mitochondrial OS=Homo sapiens OX=9606 GN=MRPS23 PE=1 SV=2	1	15	15	15	72.6	72.6	72.6	21.77	0	63.464
Q13838;Q13838-2	Spliceosome RNA helicase DDX39B	DDX39B	sp|Q13838|DX39B_HUMAN Spliceosome RNA helicase DDX39B OS=Homo sapiens OX=9606 GN=DDX39B PE=1 SV=1;sp|Q13838-2|DX39B_HUMAN Isoform 2 of Spliceosome RNA helicase DDX39B OS=Homo sapiens OX=9606 GN=DDX39B	2	27	27	12	70.3	70.3	43.2	48.991	0	143.08
Q5T1M5;Q5T1M5-2;Q5T1M5-3	FK506-binding protein 15	FKBP15	sp|Q5T1M5|FKB15_HUMAN FK506-binding protein 15 OS=Homo sapiens OX=9606 GN=FKBP15 PE=1 SV=2;sp|Q5T1M5-2|FKB15_HUMAN Isoform 2 of FK506-binding protein 15 OS=Homo sapiens OX=9606 GN=FKBP15	3	47	47	47	46.3	46.3	46.3	133.63	0	283.64
Q9BX68	Histidine triad nucleotide-binding protein 2, mitochondrial	HINT2	sp|Q9BX68|HINT2_HUMAN Histidine triad nucleotide-binding protein 2, mitochondrial OS=Homo sapiens OX=9606 GN=HINT2 PE=1 SV=1	1	7	7	7	62	62	62	17.162	0	272.87
Q7Z406;Q7Z406-6;Q7Z406-2;Q7Z406-5;Q7Z406-4	Myosin-14	MYH14	sp|Q7Z406|MYH14_HUMAN Myosin-14 OS=Homo sapiens OX=9606 GN=MYH14 PE=1 SV=2;sp|Q7Z406-6|MYH14_HUMAN Isoform 6 of Myosin-14 OS=Homo sapiens OX=9606 GN=MYH14;sp|Q7Z406-2|MYH14_HUMAN Isoform 2 of Myosin-14 OS=Homo sapiens OX=9606 GN=MYH14;sp|Q7Z406-5|MYH14_HUM	5	16	4	4	7.3	1.9	1.9	227.87	0	3.4917
P46781	40S ribosomal protein S9	RPS9	sp|P46781|RS9_HUMAN 40S ribosomal protein S9 OS=Homo sapiens OX=9606 GN=RPS9 PE=1 SV=3	1	22	22	22	44.8	44.8	44.8	22.591	0	31.526
P55196;P55196-5;P55196-3;P55196-1;P55196-6;P55196-2	Afadin	MLLT4	sp|P55196|AFAD_HUMAN Afadin OS=Homo sapiens OX=9606 GN=AFDN PE=1 SV=3;sp|P55196-5|AFAD_HUMAN Isoform 5 of Afadin OS=Homo sapiens OX=9606 GN=AFDN;sp|P55196-3|AFAD_HUMAN Isoform 3 of Afadin OS=Homo sapiens OX=9606 GN=AFDN;sp|P55196-1|AFAD_HUMAN Isoform 2 of	6	56	56	56	41.8	41.8	41.8	206.8	0	265.09	1934		848
P11387	DNA topoisomerase 1	TOP1	sp|P11387|TOP1_HUMAN DNA topoisomerase 1 OS=Homo sapiens OX=9606 GN=TOP1 PE=1 SV=2	1	36	36	31	46.5	46.5	43.7	90.725	0	122.37
Q6P1X6;Q6P1X6-2	UPF0598 protein C8orf82	C8orf82	sp|Q6P1X6|CH082_HUMAN UPF0598 protein C8orf82 OS=Homo sapiens OX=9606 GN=C8orf82 PE=1 SV=2;sp|Q6P1X6-2|CH082_HUMAN Isoform 2 of UPF0598 protein C8orf82 OS=Homo sapiens OX=9606 GN=C8orf82	2	11	11	11	68.1	68.1	68.1	23.889	0	221.28
Q96EY1;Q96EY1-2;Q96EY1-3	DnaJ homolog subfamily A member 3, mitochondrial	DNAJA3	sp|Q96EY1|DNJA3_HUMAN DnaJ homolog subfamily A member 3, mitochondrial OS=Homo sapiens OX=9606 GN=DNAJA3 PE=1 SV=2;sp|Q96EY1-2|DNJA3_HUMAN Isoform 2 of DnaJ homolog subfamily A member 3, mitochondrial OS=Homo sapiens OX=9606 GN=DNAJA3;sp|Q96EY1-3|DNJA3_HUM	3	22	22	22	46.5	46.5	46.5	52.488	0	153.97
Q9UHX1-6;Q9UHX1-4;Q9UHX1-5;Q9UHX1-2;Q9UHX1-3;Q9UHX1	Poly(U)-binding-splicing factor PUF60	PUF60	sp|Q9UHX1-6|PUF60_HUMAN Isoform 6 of Poly(U)-binding-splicing factor PUF60 OS=Homo sapiens OX=9606 GN=PUF60;sp|Q9UHX1-4|PUF60_HUMAN Isoform 4 of Poly(U)-binding-splicing factor PUF60 OS=Homo sapiens OX=9606 GN=PUF60;sp|Q9UHX1-5|PUF60_HUMAN Isoform 5 of Pol	6	26	26	26	60.8	60.8	60.8	55.399	0	323.31
P31949	Protein S100-A11;Protein S100-A11, N-terminally processed	S100A11	sp|P31949|S10AB_HUMAN Protein S100-A11 OS=Homo sapiens OX=9606 GN=S100A11 PE=1 SV=2	1	9	9	9	77.1	77.1	77.1	11.74	0	216.05
P18031	Tyrosine-protein phosphatase non-receptor type 1	PTPN1	sp|P18031|PTN1_HUMAN Tyrosine-protein phosphatase non-receptor type 1 OS=Homo sapiens OX=9606 GN=PTPN1 PE=1 SV=1	1	22	22	22	64.1	64.1	64.1	49.966	0	221.33
O94905;O94905-2;O94905-3	Erlin-2	ERLIN2	sp|O94905|ERLN2_HUMAN Erlin-2 OS=Homo sapiens OX=9606 GN=ERLIN2 PE=1 SV=1	3	21	21	19	71.7	71.7	68.1	37.839	0	100.1
O60645	Exocyst complex component 3	EXOC3	sp|O60645|EXOC3_HUMAN Exocyst complex component 3 OS=Homo sapiens OX=9606 GN=EXOC3 PE=1 SV=3	1	37	37	37	50.5	50.5	50.5	85.566	0	301.34	1686		181
P55209;P55209-2;P55209-3	Nucleosome assembly protein 1-like 1	NAP1L1	sp|P55209|NP1L1_HUMAN Nucleosome assembly protein 1-like 1 OS=Homo sapiens OX=9606 GN=NAP1L1 PE=1 SV=1;sp|P55209-2|NP1L1_HUMAN Isoform 2 of Nucleosome assembly protein 1-like 1 OS=Homo sapiens OX=9606 GN=NAP1L1;sp|P55209-3|NP1L1_HUMAN Isoform 3 of Nucleoso	3	12	12	10	48.6	48.6	46	45.374	0	323.31
P07814	Bifunctional glutamate/proline--tRNA ligase;Glutamate--tRNA ligase;Proline--tRNA ligase	EPRS	sp|P07814|SYEP_HUMAN Bifunctional glutamate/proline--tRNA ligase OS=Homo sapiens OX=9606 GN=EPRS1 PE=1 SV=5	1	72	72	72	60.1	60.1	60.1	170.59	0	323.31
O14979-3;O14979-2;O14979	Heterogeneous nuclear ribonucleoprotein D-like	HNRNPDL	sp|O14979-3|HNRDL_HUMAN Isoform 3 of Heterogeneous nuclear ribonucleoprotein D-like OS=Homo sapiens OX=9606 GN=HNRNPDL;sp|O14979-2|HNRDL_HUMAN Isoform 2 of Heterogeneous nuclear ribonucleoprotein D-like OS=Homo sapiens OX=9606 GN=HNRNPDL;sp|O14979|HNRDL_HU	3	16	15	15	54.5	54.5	54.5	27.191	0	241.02
P33897;Q9UBJ2	ATP-binding cassette sub-family D member 1	ABCD1	sp|P33897|ABCD1_HUMAN ATP-binding cassette sub-family D member 1 OS=Homo sapiens OX=9606 GN=ABCD1 PE=1 SV=2	2	32	32	32	51.8	51.8	51.8	82.936	0	196.24
P19878;P19878-3;P19878-4;P19878-2;Q15776-2;Q15776	Neutrophil cytosol factor 2	NCF2	sp|P19878|NCF2_HUMAN Neutrophil cytosol factor 2 OS=Homo sapiens OX=9606 GN=NCF2 PE=1 SV=2;sp|P19878-3|NCF2_HUMAN Isoform 3 of Neutrophil cytosol factor 2 OS=Homo sapiens OX=9606 GN=NCF2;sp|P19878-4|NCF2_HUMAN Isoform 4 of Neutrophil cytosol factor 2 OS=Ho	6	34	34	34	72.2	72.2	72.2	59.761	0	323.31	1819		472
Q96BQ5	Coiled-coil domain-containing protein 127	CCDC127	sp|Q96BQ5|CC127_HUMAN Coiled-coil domain-containing protein 127 OS=Homo sapiens OX=9606 GN=CCDC127 PE=1 SV=1	1	16	16	16	55.8	55.8	55.8	30.834	0	323.31
P03915	NADH-ubiquinone oxidoreductase chain 5	MT-ND5	sp|P03915|NU5M_HUMAN NADH-ubiquinone oxidoreductase chain 5 OS=Homo sapiens OX=9606 GN=MT-ND5 PE=1 SV=2	1	8	8	8	22.1	22.1	22.1	67.026	0	323.31
Q9NTX5-2;Q9NTX5;Q9NTX5-6;Q9NTX5-3;Q9NTX5-5;Q9NTX5-4	Ethylmalonyl-CoA decarboxylase	ECHDC1	sp|Q9NTX5-2|ECHD1_HUMAN Isoform 2 of Ethylmalonyl-CoA decarboxylase OS=Homo sapiens OX=9606 GN=ECHDC1;sp|Q9NTX5|ECHD1_HUMAN Ethylmalonyl-CoA decarboxylase OS=Homo sapiens OX=9606 GN=ECHDC1 PE=1 SV=2;sp|Q9NTX5-6|ECHD1_HUMAN Isoform 6 of Ethylmalonyl-CoA dec	6	18	18	18	67.8	67.8	67.8	32.997	0	323.31	1492;1493;2206		274;275;289
Q9BYD6	39S ribosomal protein L1, mitochondrial	MRPL1	sp|Q9BYD6|RM01_HUMAN 39S ribosomal protein L1, mitochondrial OS=Homo sapiens OX=9606 GN=MRPL1 PE=1 SV=2	1	17	17	17	60.3	60.3	60.3	36.908	0	323.31	1426;1427		173;239
O14925;Q5SRD1-2;Q5SRD1	Mitochondrial import inner membrane translocase subunit Tim23	TIMM23	sp|O14925|TIM23_HUMAN Mitochondrial import inner membrane translocase subunit Tim23 OS=Homo sapiens OX=9606 GN=TIMM23 PE=1 SV=1	3	7	7	7	59.8	59.8	59.8	21.943	0	308.62
P32246	C-C chemokine receptor type 1	CCR1	sp|P32246|CCR1_HUMAN C-C chemokine receptor type 1 OS=Homo sapiens OX=9606 GN=CCR1 PE=1 SV=1	1	8	8	8	33.8	33.8	33.8	41.172	0	173.58
Q8NHJ6;Q8NHJ6-3	Leukocyte immunoglobulin-like receptor subfamily B member 4	LILRB4	sp|Q8NHJ6|LIRB4_HUMAN Leukocyte immunoglobulin-like receptor subfamily B member 4 OS=Homo sapiens OX=9606 GN=LILRB4 PE=1 SV=3;sp|Q8NHJ6-3|LIRB4_HUMAN Isoform 3 of Leukocyte immunoglobulin-like receptor subfamily B member 4 OS=Homo sapiens OX=9606 GN=LILRB4	2	17	17	1	50	50	3.3	49.355	0	211.75
Q13443;Q13443-2	Disintegrin and metalloproteinase domain-containing protein 9	ADAM9	sp|Q13443|ADAM9_HUMAN Disintegrin and metalloproteinase domain-containing protein 9 OS=Homo sapiens OX=9606 GN=ADAM9 PE=1 SV=1;sp|Q13443-2|ADAM9_HUMAN Isoform 2 of Disintegrin and metalloproteinase domain-containing protein 9 OS=Homo sapiens OX=9606 GN=ADA	2	26	26	26	38	38	38	90.555	0	272.98
Q8WUK0;Q8WUK0-2;Q8WUK0-3	Phosphatidylglycerophosphatase and protein-tyrosine phosphatase 1	PTPMT1	sp|Q8WUK0|PTPM1_HUMAN Phosphatidylglycerophosphatase and protein-tyrosine phosphatase 1 OS=Homo sapiens OX=9606 GN=PTPMT1 PE=1 SV=1;sp|Q8WUK0-2|PTPM1_HUMAN Isoform 2 of Phosphatidylglycerophosphatase and protein-tyrosine phosphatase 1 OS=Homo sapiens OX=96	3	14	14	14	71.6	71.6	71.6	22.843	0	162.98
Q6UVK1	Chondroitin sulfate proteoglycan 4	CSPG4	sp|Q6UVK1|CSPG4_HUMAN Chondroitin sulfate proteoglycan 4 OS=Homo sapiens OX=9606 GN=CSPG4 PE=1 SV=2	1	57	57	57	34.6	34.6	34.6	250.53	0	192.14	1240		1878
Q16531;Q16531-2	DNA damage-binding protein 1	DDB1	sp|Q16531|DDB1_HUMAN DNA damage-binding protein 1 OS=Homo sapiens OX=9606 GN=DDB1 PE=1 SV=1	2	45	45	45	44.6	44.6	44.6	126.97	0	236.11	1168;1169		267;392
Q8IXI2-3;Q8IXI2-2;Q8IXI2-7;Q8IXI2-5	Mitochondrial Rho GTPase 1	RHOT1	sp|Q8IXI2-3|MIRO1_HUMAN Isoform 3 of Mitochondrial Rho GTPase 1 OS=Homo sapiens OX=9606 GN=RHOT1;sp|Q8IXI2-2|MIRO1_HUMAN Isoform 2 of Mitochondrial Rho GTPase 1 OS=Homo sapiens OX=9606 GN=RHOT1;sp|Q8IXI2-7|MIRO1_HUMAN Isoform 7 of Mitochondrial Rho GTPase	4	29	29	2	53.5	53.5	3	79.547	0	87.832
P28799;P28799-3;P28799-2	Granulins;Acrogranin;Paragranulin;Granulin-1;Granulin-2;Granulin-3;Granulin-4;Granulin-5;Granulin-6;Granulin-7	GRN	sp|P28799|GRN_HUMAN Progranulin OS=Homo sapiens OX=9606 GN=GRN PE=1 SV=2;sp|P28799-3|GRN_HUMAN Isoform 3 of Progranulin OS=Homo sapiens OX=9606 GN=GRN;sp|P28799-2|GRN_HUMAN Isoform 2 of Progranulin OS=Homo sapiens OX=9606 GN=GRN	3	11	11	11	26	26	26	63.544	0	75.82
Q9Y2Z9-3;Q9Y2Z9;Q9Y2Z9-2	Ubiquinone biosynthesis monooxygenase COQ6, mitochondrial	COQ6	sp|Q9Y2Z9-3|COQ6_HUMAN Isoform 3 of Ubiquinone biosynthesis monooxygenase COQ6, mitochondrial OS=Homo sapiens OX=9606 GN=COQ6;sp|Q9Y2Z9|COQ6_HUMAN Ubiquinone biosynthesis monooxygenase COQ6, mitochondrial OS=Homo sapiens OX=9606 GN=COQ6 PE=1 SV=2;sp|Q9Y2Z9	3	15	15	15	55.5	55.5	55.5	48.593	0	89.153	1584		428
Q13428-8;Q13428-3;Q13428-2;Q13428;Q13428-4;Q13428-5	Treacle protein	TCOF1	sp|Q13428-8|TCOF_HUMAN Isoform 8 of Treacle protein OS=Homo sapiens OX=9606 GN=TCOF1;sp|Q13428-3|TCOF_HUMAN Isoform 3 of Treacle protein OS=Homo sapiens OX=9606 GN=TCOF1;sp|Q13428-2|TCOF_HUMAN Isoform 2 of Treacle protein OS=Homo sapiens OX=9606 GN=TCOF1;s	6	26	26	3	20.1	20.1	3.6	144.41	0	164.17
Q9NX20	39S ribosomal protein L16, mitochondrial	MRPL16	sp|Q9NX20|RM16_HUMAN 39S ribosomal protein L16, mitochondrial OS=Homo sapiens OX=9606 GN=MRPL16 PE=1 SV=1	1	11	11	11	51.8	51.8	51.8	28.449	0	121.57
P49795	Regulator of G-protein signaling 19	RGS19	sp|P49795|RGS19_HUMAN Regulator of G-protein signaling 19 OS=Homo sapiens OX=9606 GN=RGS19 PE=1 SV=1	1	8	8	8	55.8	55.8	55.8	24.635	0	150.21		584		169
Q8TDZ2;Q8TDZ2-4;Q8TDZ2-2;Q8TDZ2-3	Protein-methionine sulfoxide oxidase MICAL1	MICAL1	sp|Q8TDZ2|MICA1_HUMAN [F-actin]-monooxygenase MICAL1 OS=Homo sapiens OX=9606 GN=MICAL1 PE=1 SV=2;sp|Q8TDZ2-4|MICA1_HUMAN Isoform 4 of [F-actin]-monooxygenase MICAL1 OS=Homo sapiens OX=9606 GN=MICAL1;sp|Q8TDZ2-2|MICA1_HUMAN Isoform 2 of [F-actin]-monooxygen	4	45	45	45	56.5	56.5	56.5	117.87	0	245.38	2121		521
Q9H4I3;Q9H4I3-2	TraB domain-containing protein	TRABD	sp|Q9H4I3|TRABD_HUMAN TraB domain-containing protein OS=Homo sapiens OX=9606 GN=TRABD PE=1 SV=1;sp|Q9H4I3-2|TRABD_HUMAN Isoform 2 of TraB domain-containing protein OS=Homo sapiens OX=9606 GN=TRABD	2	22	22	22	66.5	66.5	66.5	42.321	0	193.19	1457		141
P25942;P25942-2	Tumor necrosis factor receptor superfamily member 5	CD40	sp|P25942|TNR5_HUMAN Tumor necrosis factor receptor superfamily member 5 OS=Homo sapiens OX=9606 GN=CD40 PE=1 SV=1;sp|P25942-2|TNR5_HUMAN Isoform II of Tumor necrosis factor receptor superfamily member 5 OS=Homo sapiens OX=9606 GN=CD40	2	14	14	14	71.8	71.8	71.8	30.619	0	187
Q92522	Histone H1x	H1FX	sp|Q92522|H1X_HUMAN Histone H1.10 OS=Homo sapiens OX=9606 GN=H1-10 PE=1 SV=1	1	9	9	9	34.3	34.3	34.3	22.487	0	70.9	1331;1332;2132		43;44;84
Q9BV40	Vesicle-associated membrane protein 8	VAMP8	sp|Q9BV40|VAMP8_HUMAN Vesicle-associated membrane protein 8 OS=Homo sapiens OX=9606 GN=VAMP8 PE=1 SV=1	1	9	9	9	60	60	60	11.438	0	29.325
P23526;P23526-2	Adenosylhomocysteinase	AHCY	sp|P23526|SAHH_HUMAN Adenosylhomocysteinase OS=Homo sapiens OX=9606 GN=AHCY PE=1 SV=4;sp|P23526-2|SAHH_HUMAN Isoform 2 of Adenosylhomocysteinase OS=Homo sapiens OX=9606 GN=AHCY	2	25	25	25	52.8	52.8	52.8	47.716	0	133.89	621		170
P30536	Translocator protein	TSPO	sp|P30536|TSPO_HUMAN Translocator protein OS=Homo sapiens OX=9606 GN=TSPO PE=1 SV=3	1	4	4	4	40.8	40.8	40.8	18.828	0	118.52
P07108;P07108-3;P07108-2;P07108-4;P07108-5;P07108-6	Acyl-CoA-binding protein	DBI	sp|P07108|ACBP_HUMAN Acyl-CoA-binding protein OS=Homo sapiens OX=9606 GN=DBI PE=1 SV=2;sp|P07108-3|ACBP_HUMAN Isoform 3 of Acyl-CoA-binding protein OS=Homo sapiens OX=9606 GN=DBI;sp|P07108-2|ACBP_HUMAN Isoform 2 of Acyl-CoA-binding protein OS=Homo sapiens	6	11	11	11	90.8	90.8	90.8	10.044	0	158.14
P50914	60S ribosomal protein L14	RPL14	sp|P50914|RL14_HUMAN 60S ribosomal protein L14 OS=Homo sapiens OX=9606 GN=RPL14 PE=1 SV=4	1	9	9	9	35.3	35.3	35.3	23.432	0	51.975
O43181	NADH dehydrogenase [ubiquinone] iron-sulfur protein 4, mitochondrial	NDUFS4	sp|O43181|NDUS4_HUMAN NADH dehydrogenase [ubiquinone] iron-sulfur protein 4, mitochondrial OS=Homo sapiens OX=9606 GN=NDUFS4 PE=1 SV=1	1	9	9	9	41.1	41.1	41.1	20.108	0	269.25	112		123
Q96A35	39S ribosomal protein L24, mitochondrial	MRPL24	sp|Q96A35|RM24_HUMAN 39S ribosomal protein L24, mitochondrial OS=Homo sapiens OX=9606 GN=MRPL24 PE=1 SV=1	1	14	14	14	59.7	59.7	59.7	24.915	0	96.185
Q16851	UTP--glucose-1-phosphate uridylyltransferase	UGP2	sp|Q16851|UGPA_HUMAN UTP--glucose-1-phosphate uridylyltransferase OS=Homo sapiens OX=9606 GN=UGP2 PE=1 SV=5	1	30	30	3	72	72	4.9	56.94	0	323.31	1187;1188		114;272
Q13825;Q13825-2	Methylglutaconyl-CoA hydratase, mitochondrial	AUH	sp|Q13825|AUHM_HUMAN Methylglutaconyl-CoA hydratase, mitochondrial OS=Homo sapiens OX=9606 GN=AUH PE=1 SV=1;sp|Q13825-2|AUHM_HUMAN Isoform 2 of Methylglutaconyl-CoA hydratase, mitochondrial OS=Homo sapiens OX=9606 GN=AUH	2	13	13	13	38.3	38.3	38.3	35.608	0	173.49
O95298;E9PQ53;O95298-2;O95298-3	NADH dehydrogenase [ubiquinone] 1 subunit C2;NADH dehydrogenase [ubiquinone] 1 subunit C2, isoform 2	NDUFC2;NDUFC2-KCTD14	sp|O95298|NDUC2_HUMAN NADH dehydrogenase [ubiquinone] 1 subunit C2 OS=Homo sapiens OX=9606 GN=NDUFC2 PE=1 SV=1;sp|E9PQ53|NDUCR_HUMAN NADH dehydrogenase [ubiquinone] 1 subunit C2, isoform 2 OS=Homo sapiens OX=9606 GN=NDUFC2-KCTD14 PE=1 SV=1;sp|O95298-2|NDUC	4	11	11	11	85.7	85.7	85.7	14.187	0	41.09
P46776	60S ribosomal protein L27a	RPL27A	sp|P46776|RL27A_HUMAN 60S ribosomal protein L27a OS=Homo sapiens OX=9606 GN=RPL27A PE=1 SV=2	1	8	8	8	33.1	33.1	33.1	16.561	0	29.989
O00479	High mobility group nucleosome-binding domain-containing protein 4	HMGN4	sp|O00479|HMGN4_HUMAN High mobility group nucleosome-binding domain-containing protein 4 OS=Homo sapiens OX=9606 GN=HMGN4 PE=1 SV=3	1	4	4	4	37.8	37.8	37.8	9.5388	0	111.31	67		72
P46778	60S ribosomal protein L21	RPL21	sp|P46778|RL21_HUMAN 60S ribosomal protein L21 OS=Homo sapiens OX=9606 GN=RPL21 PE=1 SV=2	1	10	10	10	52.5	52.5	52.5	18.565	0	57.292	825		144
Q07020;Q07020-2	60S ribosomal protein L18	RPL18	sp|Q07020|RL18_HUMAN 60S ribosomal protein L18 OS=Homo sapiens OX=9606 GN=RPL18 PE=1 SV=2;sp|Q07020-2|RL18_HUMAN Isoform 2 of 60S ribosomal protein L18 OS=Homo sapiens OX=9606 GN=RPL18	2	13	13	13	50	50	50	21.634	0	129.02
Q9Y3D3;Q9Y3D3-2	28S ribosomal protein S16, mitochondrial	MRPS16	sp|Q9Y3D3|RT16_HUMAN 28S ribosomal protein S16, mitochondrial OS=Homo sapiens OX=9606 GN=MRPS16 PE=1 SV=1	2	9	9	9	70.8	70.8	70.8	15.345	0	55.641
Q96NB2	Sideroflexin-2	SFXN2	sp|Q96NB2|SFXN2_HUMAN Sideroflexin-2 OS=Homo sapiens OX=9606 GN=SFXN2 PE=1 SV=2	1	16	16	16	51.9	51.9	51.9	36.231	0	178.12
O43678;O43678-2	NADH dehydrogenase [ubiquinone] 1 alpha subcomplex subunit 2	NDUFA2	sp|O43678|NDUA2_HUMAN NADH dehydrogenase [ubiquinone] 1 alpha subcomplex subunit 2 OS=Homo sapiens OX=9606 GN=NDUFA2 PE=1 SV=3;sp|O43678-2|NDUA2_HUMAN Isoform 2 of NADH dehydrogenase [ubiquinone] 1 alpha subcomplex subunit 2 OS=Homo sapiens OX=9606 GN=NDUF	2	6	6	6	56.6	56.6	56.6	10.921	0	227.73
Q9Y5S2;Q6DT37	Serine/threonine-protein kinase MRCK beta	CDC42BPB	sp|Q9Y5S2|MRCKB_HUMAN Serine/threonine-protein kinase MRCK beta OS=Homo sapiens OX=9606 GN=CDC42BPB PE=1 SV=2	2	70	70	66	45.9	45.9	43.6	194.31	0	323.31
Q92841;Q92841-1;Q92841-3;Q92841-2	Probable ATP-dependent RNA helicase DDX17	DDX17	sp|Q92841|DDX17_HUMAN Probable ATP-dependent RNA helicase DDX17 OS=Homo sapiens OX=9606 GN=DDX17 PE=1 SV=2;sp|Q92841-1|DDX17_HUMAN Isoform 2 of Probable ATP-dependent RNA helicase DDX17 OS=Homo sapiens OX=9606 GN=DDX17;sp|Q92841-3|DDX17_HUMAN Isoform 4 of	4	42	32	32	59	48.6	48.6	80.272	0	238.62
O94874;O94874-2;O94874-3	E3 UFM1-protein ligase 1	UFL1	sp|O94874|UFL1_HUMAN E3 UFM1-protein ligase 1 OS=Homo sapiens OX=9606 GN=UFL1 PE=1 SV=2;sp|O94874-2|UFL1_HUMAN Isoform 2 of E3 UFM1-protein ligase 1 OS=Homo sapiens OX=9606 GN=UFL1;sp|O94874-3|UFL1_HUMAN Isoform 3 of E3 UFM1-protein ligase 1 OS=Homo sapien	3	36	36	36	54.7	54.7	54.7	89.594	0	277.43
Q96BW9-3;Q96BW9-2;Q96BW9	Phosphatidate cytidylyltransferase, mitochondrial	TAMM41	sp|Q96BW9-3|TAM41_HUMAN Isoform 3 of Phosphatidate cytidylyltransferase, mitochondrial OS=Homo sapiens OX=9606 GN=TAMM41;sp|Q96BW9-2|TAM41_HUMAN Isoform 2 of Phosphatidate cytidylyltransferase, mitochondrial OS=Homo sapiens OX=9606 GN=TAMM41;sp|Q96BW9|TAM4	3	15	15	15	57.6	57.6	57.6	38.078	0	108.74
P21953;P21953-2	2-oxoisovalerate dehydrogenase subunit beta, mitochondrial	BCKDHB	sp|P21953|ODBB_HUMAN 2-oxoisovalerate dehydrogenase subunit beta, mitochondrial OS=Homo sapiens OX=9606 GN=BCKDHB PE=1 SV=2	2	11	11	11	55.4	55.4	55.4	43.122	0	323.31	594		83
P00491	Purine nucleoside phosphorylase	PNP	sp|P00491|PNPH_HUMAN Purine nucleoside phosphorylase OS=Homo sapiens OX=9606 GN=PNP PE=1 SV=2	1	26	26	26	85.8	85.8	85.8	32.118	0	323.31	214;215	116	3;74	219
Q15388	Mitochondrial import receptor subunit TOM20 homolog	TOMM20	sp|Q15388|TOM20_HUMAN Mitochondrial import receptor subunit TOM20 homolog OS=Homo sapiens OX=9606 GN=TOMM20 PE=1 SV=1	1	7	7	7	39.3	39.3	39.3	16.298	0	302.77
Q9UL25	Ras-related protein Rab-21	RAB21	sp|Q9UL25|RAB21_HUMAN Ras-related protein Rab-21 OS=Homo sapiens OX=9606 GN=RAB21 PE=1 SV=3	1	12	12	12	57.3	57.3	57.3	24.347	0	181.12
P19397	Leukocyte surface antigen CD53	CD53	sp|P19397|CD53_HUMAN Leukocyte surface antigen CD53 OS=Homo sapiens OX=9606 GN=CD53 PE=1 SV=1	1	2	2	2	6.8	6.8	6.8	24.341	0	7.8232
P52790;Q2TB90-3	Hexokinase-3	HK3	sp|P52790|HXK3_HUMAN Hexokinase-3 OS=Homo sapiens OX=9606 GN=HK3 PE=1 SV=2	2	36	34	33	49.2	48.4	46.9	99.024	0	323.31
P41240	Tyrosine-protein kinase CSK	CSK	sp|P41240|CSK_HUMAN Tyrosine-protein kinase CSK OS=Homo sapiens OX=9606 GN=CSK PE=1 SV=1	1	25	25	24	74	74	71.8	50.704	0	128.33
P18206;P18206-2;P18206-3	Vinculin	VCL	sp|P18206|VINC_HUMAN Vinculin OS=Homo sapiens OX=9606 GN=VCL PE=1 SV=4;sp|P18206-2|VINC_HUMAN Isoform 1 of Vinculin OS=Homo sapiens OX=9606 GN=VCL	3	52	52	52	56.3	56.3	56.3	123.8	0	278.92
P36969-2;P36969	Phospholipid hydroperoxide glutathione peroxidase, mitochondrial	GPX4	sp|P36969-2|GPX4_HUMAN Isoform Cytoplasmic of Phospholipid hydroperoxide glutathione peroxidase OS=Homo sapiens OX=9606 GN=GPX4;sp|P36969|GPX4_HUMAN Phospholipid hydroperoxide glutathione peroxidase OS=Homo sapiens OX=9606 GN=GPX4 PE=1 SV=3	2	14	14	14	70.6	70.6	70.6	19.525	0	51.834	761		109
Q27J81;Q27J81-2;Q27J81-3	Inverted formin-2	INF2	sp|Q27J81|INF2_HUMAN Inverted formin-2 OS=Homo sapiens OX=9606 GN=INF2 PE=1 SV=2;sp|Q27J81-2|INF2_HUMAN Isoform 2 of Inverted formin-2 OS=Homo sapiens OX=9606 GN=INF2	3	41	41	41	52	52	52	135.62	0	323.31
Q8TC12;Q8TC12-2;Q8TC12-3	Retinol dehydrogenase 11	RDH11	sp|Q8TC12|RDH11_HUMAN Retinol dehydrogenase 11 OS=Homo sapiens OX=9606 GN=RDH11 PE=1 SV=2;sp|Q8TC12-2|RDH11_HUMAN Isoform 2 of Retinol dehydrogenase 11 OS=Homo sapiens OX=9606 GN=RDH11;sp|Q8TC12-3|RDH11_HUMAN Isoform 3 of Retinol dehydrogenase 11 OS=Homo s	3	15	15	15	61.3	61.3	61.3	35.386	0	127.91
P14324-2;P14324	Farnesyl pyrophosphate synthase	FDPS	sp|P14324-2|FPPS_HUMAN Isoform 2 of Farnesyl pyrophosphate synthase OS=Homo sapiens OX=9606 GN=FDPS;sp|P14324|FPPS_HUMAN Farnesyl pyrophosphate synthase OS=Homo sapiens OX=9606 GN=FDPS PE=1 SV=4	2	16	16	16	45.6	45.6	45.6	40.532	0	183.51	498;499		2;6
Q6IAA8	Ragulator complex protein LAMTOR1	LAMTOR1	sp|Q6IAA8|LTOR1_HUMAN Ragulator complex protein LAMTOR1 OS=Homo sapiens OX=9606 GN=LAMTOR1 PE=1 SV=2	1	11	11	11	76.4	76.4	76.4	17.745	0	200.5	1227;1228		34;39
Q8N766-2;Q8N766;Q8N766-3;Q8N766-4	ER membrane protein complex subunit 1	EMC1	sp|Q8N766-2|EMC1_HUMAN Isoform 2 of ER membrane protein complex subunit 1 OS=Homo sapiens OX=9606 GN=EMC1;sp|Q8N766|EMC1_HUMAN ER membrane protein complex subunit 1 OS=Homo sapiens OX=9606 GN=EMC1 PE=1 SV=1;sp|Q8N766-3|EMC1_HUMAN Isoform 3 of ER membrane p	4	37	37	37	56.2	56.2	56.2	111.63	0	304.36	2105		423
Q99643;Q99643-5;Q99643-3;Q99643-2	Succinate dehydrogenase cytochrome b560 subunit, mitochondrial	SDHC	sp|Q99643|C560_HUMAN Succinate dehydrogenase cytochrome b560 subunit, mitochondrial OS=Homo sapiens OX=9606 GN=SDHC PE=1 SV=1;sp|Q99643-5|C560_HUMAN Isoform 5 of Succinate dehydrogenase cytochrome b560 subunit, mitochondrial OS=Homo sapiens OX=9606 GN=SDHC	4	6	6	6	53.3	53.3	53.3	18.61	0	82.847	1394		130
Q7L2E3-3;Q7L2E3;Q7L2E3-2	Putative ATP-dependent RNA helicase DHX30	DHX30	sp|Q7L2E3-3|DHX30_HUMAN Isoform 3 of ATP-dependent RNA helicase DHX30 OS=Homo sapiens OX=9606 GN=DHX30;sp|Q7L2E3|DHX30_HUMAN ATP-dependent RNA helicase DHX30 OS=Homo sapiens OX=9606 GN=DHX30 PE=1 SV=1;sp|Q7L2E3-2|DHX30_HUMAN Isoform 2 of ATP-dependent RNA	3	45	45	45	52.5	52.5	52.5	129.44	0	176.55	1250		41
Q07002;Q07002-3	Cyclin-dependent kinase 18	CDK18	sp|Q07002|CDK18_HUMAN Cyclin-dependent kinase 18 OS=Homo sapiens OX=9606 GN=CDK18 PE=1 SV=4;sp|Q07002-3|CDK18_HUMAN Isoform 2 of Cyclin-dependent kinase 18 OS=Homo sapiens OX=9606 GN=CDK18	2	15	15	10	39.5	39.5	30	54.424	0	17.769
Q7Z6I6;Q7Z6I6-2;Q7Z6I6-3;Q7Z6I6-4;A7KAX9-3;A7KAX9-2;A7KAX9	Rho GTPase-activating protein 30	ARHGAP30	sp|Q7Z6I6|RHG30_HUMAN Rho GTPase-activating protein 30 OS=Homo sapiens OX=9606 GN=ARHGAP30 PE=1 SV=3;sp|Q7Z6I6-2|RHG30_HUMAN Isoform 2 of Rho GTPase-activating protein 30 OS=Homo sapiens OX=9606 GN=ARHGAP30;sp|Q7Z6I6-3|RHG30_HUMAN Isoform 3 of Rho GTPase-a	7	17	17	16	21.9	21.9	21.3	118.58	0	48.362	2077		647
O75558	Syntaxin-11	STX11	sp|O75558|STX11_HUMAN Syntaxin-11 OS=Homo sapiens OX=9606 GN=STX11 PE=1 SV=1	1	13	13	13	51.6	51.6	51.6	33.195	0	133.87
Q9NRX2	39S ribosomal protein L17, mitochondrial	MRPL17	sp|Q9NRX2|RM17_HUMAN 39S ribosomal protein L17, mitochondrial OS=Homo sapiens OX=9606 GN=MRPL17 PE=1 SV=1	1	12	12	12	56.6	56.6	56.6	20.05	0	39.891
O60493;O60493-4;O60493-2;O60493-3	Sorting nexin-3	SNX3	sp|O60493|SNX3_HUMAN Sorting nexin-3 OS=Homo sapiens OX=9606 GN=SNX3 PE=1 SV=3;sp|O60493-4|SNX3_HUMAN Isoform 4 of Sorting nexin-3 OS=Homo sapiens OX=9606 GN=SNX3;sp|O60493-2|SNX3_HUMAN Isoform 2 of Sorting nexin-3 OS=Homo sapiens OX=9606 GN=SNX3;sp|O60493	4	16	16	14	76.5	76.5	72.2	18.762	0	80.596
Q9BS26	Endoplasmic reticulum resident protein 44	ERP44	sp|Q9BS26|ERP44_HUMAN Endoplasmic reticulum resident protein 44 OS=Homo sapiens OX=9606 GN=ERP44 PE=1 SV=1	1	20	20	20	59.6	59.6	59.6	46.971	0	323.31
P00441	Superoxide dismutase [Cu-Zn]	SOD1	sp|P00441|SODC_HUMAN Superoxide dismutase [Cu-Zn] OS=Homo sapiens OX=9606 GN=SOD1 PE=1 SV=2	1	8	8	8	86.4	86.4	86.4	15.936	0	323.31	212		27
Q8IV08	Phospholipase D3	PLD3	sp|Q8IV08|PLD3_HUMAN 5-3 exonuclease PLD3 OS=Homo sapiens OX=9606 GN=PLD3 PE=1 SV=1	1	16	16	16	47.1	47.1	47.1	54.705	0	274.7
P32418-2;P32418-3;P32418-4;P32418-5;P32418	Sodium/calcium exchanger 1	SLC8A1	sp|P32418-2|NAC1_HUMAN Isoform 3 of Sodium/calcium exchanger 1 OS=Homo sapiens OX=9606 GN=SLC8A1;sp|P32418-3|NAC1_HUMAN Isoform 7 of Sodium/calcium exchanger 1 OS=Homo sapiens OX=9606 GN=SLC8A1;sp|P32418-4|NAC1_HUMAN Isoform 10 of Sodium/calcium exchanger	5	25	25	25	32.2	32.2	32.2	104.69	0	323.31
O14818;O14818-2;O14818-4;Q8TAA3-2;Q8TAA3-5;Q8TAA3	Proteasome subunit alpha type-7	PSMA7	sp|O14818|PSA7_HUMAN Proteasome subunit alpha type-7 OS=Homo sapiens OX=9606 GN=PSMA7 PE=1 SV=1;sp|O14818-2|PSA7_HUMAN Isoform 2 of Proteasome subunit alpha type-7 OS=Homo sapiens OX=9606 GN=PSMA7;sp|O14818-4|PSA7_HUMAN Isoform 3 of Proteasome subunit alph	6	16	16	16	66.5	66.5	66.5	27.887	0	99.04
Q3SY69;Q3SY69-3;Q3SY69-2	Mitochondrial 10-formyltetrahydrofolate dehydrogenase	ALDH1L2	sp|Q3SY69|AL1L2_HUMAN Mitochondrial 10-formyltetrahydrofolate dehydrogenase OS=Homo sapiens OX=9606 GN=ALDH1L2 PE=1 SV=2;sp|Q3SY69-3|AL1L2_HUMAN Isoform 3 of Mitochondrial 10-formyltetrahydrofolate dehydrogenase OS=Homo sapiens OX=9606 GN=ALDH1L2	3	40	40	36	51.9	51.9	47.7	101.74	0	323.31
P12931;P12931-2;P42685-2;P42685;Q04912-7;Q04912-2;Q04912;P08581-2	Proto-oncogene tyrosine-protein kinase Src	SRC	sp|P12931|SRC_HUMAN Proto-oncogene tyrosine-protein kinase Src OS=Homo sapiens OX=9606 GN=SRC PE=1 SV=3;sp|P12931-2|SRC_HUMAN Isoform 2 of Proto-oncogene tyrosine-protein kinase Src OS=Homo sapiens OX=9606 GN=SRC	8	26	24	18	59.7	58.4	49.6	59.834	0	155.71
Q96LW7-2;Q96LW7	Bcl10-interacting CARD protein	C9orf89	sp|Q96LW7-2|CAR19_HUMAN Isoform 2 of Caspase recruitment domain-containing protein 19 OS=Homo sapiens OX=9606 GN=CARD19;sp|Q96LW7|CAR19_HUMAN Caspase recruitment domain-containing protein 19 OS=Homo sapiens OX=9606 GN=CARD19 PE=1 SV=1	2	10	10	10	53	53	53	20.625	0	195.93
P35637-2;P35637	RNA-binding protein FUS	FUS	sp|P35637-2|FUS_HUMAN Isoform Short of RNA-binding protein FUS OS=Homo sapiens OX=9606 GN=FUS;sp|P35637|FUS_HUMAN RNA-binding protein FUS OS=Homo sapiens OX=9606 GN=FUS PE=1 SV=1	2	15	15	13	24.2	24.2	24.2	53.354	0	147.9		495		463
P31939;P31939-2	Bifunctional purine biosynthesis protein PURH;Phosphoribosylaminoimidazolecarboxamide formyltransferase;IMP cyclohydrolase	ATIC	sp|P31939|PUR9_HUMAN Bifunctional purine biosynthesis protein ATIC OS=Homo sapiens OX=9606 GN=ATIC PE=1 SV=3;sp|P31939-2|PUR9_HUMAN Isoform 2 of Bifunctional purine biosynthesis protein ATIC OS=Homo sapiens OX=9606 GN=ATIC	2	39	39	39	82.9	82.9	82.9	64.615	0	323.31
Q13464	Rho-associated protein kinase 1	ROCK1	sp|Q13464|ROCK1_HUMAN Rho-associated protein kinase 1 OS=Homo sapiens OX=9606 GN=ROCK1 PE=1 SV=1	1	61	61	52	49.3	49.3	43.6	158.17	0	287.53
Q8WWP7	GTPase IMAP family member 1	GIMAP1	sp|Q8WWP7|GIMA1_HUMAN GTPase IMAP family member 1 OS=Homo sapiens OX=9606 GN=GIMAP1 PE=1 SV=1	1	14	14	14	59.5	59.5	59.5	34.369	0	323.31
Q8IVH4	Methylmalonic aciduria type A protein, mitochondrial	MMAA	sp|Q8IVH4|MMAA_HUMAN Methylmalonic aciduria type A protein, mitochondrial OS=Homo sapiens OX=9606 GN=MMAA PE=1 SV=1	1	21	21	21	50.5	50.5	50.5	46.538	0	93.626
Q9Y2Q9	28S ribosomal protein S28, mitochondrial	MRPS28	sp|Q9Y2Q9|RT28_HUMAN 28S ribosomal protein S28, mitochondrial OS=Homo sapiens OX=9606 GN=MRPS28 PE=1 SV=1	1	11	11	11	58.3	58.3	58.3	20.843	0	316.98
P07384	Calpain-1 catalytic subunit	CAPN1	sp|P07384|CAN1_HUMAN Calpain-1 catalytic subunit OS=Homo sapiens OX=9606 GN=CAPN1 PE=1 SV=1	1	46	46	46	68.5	68.5	68.5	81.889	0	323.31	1751		536
P53794;Q8WWX8-6;Q8WWX8-5;Q8WWX8-3;Q8WWX8-2;Q8WWX8;Q8WWX8-4	Sodium/myo-inositol cotransporter	SLC5A3	sp|P53794|SC5A3_HUMAN Sodium/myo-inositol cotransporter OS=Homo sapiens OX=9606 GN=SLC5A3 PE=1 SV=2	7	24	24	24	39.1	39.1	39.1	79.693	0	219.53	900;901;1931		588;633;635
P00918	Carbonic anhydrase 2	CA2	sp|P00918|CAH2_HUMAN Carbonic anhydrase 2 OS=Homo sapiens OX=9606 GN=CA2 PE=1 SV=2	1	20	20	20	77.7	77.7	77.7	29.246	0	160.44	226;227;228		61;62;67
Q9Y279;Q9Y279-2;Q9Y279-3	V-set and immunoglobulin domain-containing protein 4	VSIG4	sp|Q9Y279|VSIG4_HUMAN V-set and immunoglobulin domain-containing protein 4 OS=Homo sapiens OX=9606 GN=VSIG4 PE=1 SV=1;sp|Q9Y279-2|VSIG4_HUMAN Isoform 2 of V-set and immunoglobulin domain-containing protein 4 OS=Homo sapiens OX=9606 GN=VSIG4;sp|Q9Y279-3|VSI	3	13	13	13	43.6	43.6	43.6	43.987	0	108
Q9BZQ8;REV__Q9UHV5	Protein Niban	FAM129A	sp|Q9BZQ8|NIBA1_HUMAN Protein Niban 1 OS=Homo sapiens OX=9606 GN=NIBAN1 PE=1 SV=1	2	32	32	32	33.8	33.8	33.8	103.13	0	149.17
P43007;P43007-2	Neutral amino acid transporter A	SLC1A4	sp|P43007|SATT_HUMAN Neutral amino acid transporter A OS=Homo sapiens OX=9606 GN=SLC1A4 PE=1 SV=1	2	10	10	10	29.7	29.7	29.7	55.722	0	277.06
O75044;P0DJJ0	SLIT-ROBO Rho GTPase-activating protein 2;SLIT-ROBO Rho GTPase-activating protein 2C	SRGAP2;SRGAP2C	sp|O75044|SRGP2_HUMAN SLIT-ROBO Rho GTPase-activating protein 2 OS=Homo sapiens OX=9606 GN=SRGAP2 PE=1 SV=3;sp|P0DJJ0|SRG2C_HUMAN SLIT-ROBO Rho GTPase-activating protein 2C OS=Homo sapiens OX=9606 GN=SRGAP2C PE=1 SV=1	2	42	42	17	47.7	47.7	24.4	120.87	0	295.45
Q16799;Q16799-2;Q16799-3	Reticulon-1	RTN1	sp|Q16799|RTN1_HUMAN Reticulon-1 OS=Homo sapiens OX=9606 GN=RTN1 PE=1 SV=1	3	14	14	14	29.5	29.5	29.5	83.617	0	30.626
P25325;P25325-2	3-mercaptopyruvate sulfurtransferase	MPST	sp|P25325|THTM_HUMAN 3-mercaptopyruvate sulfurtransferase OS=Homo sapiens OX=9606 GN=MPST PE=1 SV=3;sp|P25325-2|THTM_HUMAN Isoform 2 of 3-mercaptopyruvate sulfurtransferase OS=Homo sapiens OX=9606 GN=MPST	2	12	12	12	63	63	63	33.178	0	182.51
P27348	14-3-3 protein theta	YWHAQ	sp|P27348|1433T_HUMAN 14-3-3 protein theta OS=Homo sapiens OX=9606 GN=YWHAQ PE=1 SV=1	1	16	13	13	63.3	59.6	59.6	27.764	0	323.31		427		1
Q12849;Q12849-5	G-rich sequence factor 1	GRSF1	sp|Q12849|GRSF1_HUMAN G-rich sequence factor 1 OS=Homo sapiens OX=9606 GN=GRSF1 PE=1 SV=3;sp|Q12849-5|GRSF1_HUMAN Isoform 2 of G-rich sequence factor 1 OS=Homo sapiens OX=9606 GN=GRSF1	2	19	19	19	56.5	56.5	56.5	53.126	0	206.48
O43708;O43708-3;O43708-2	Maleylacetoacetate isomerase	GSTZ1	sp|O43708|MAAI_HUMAN Maleylacetoacetate isomerase OS=Homo sapiens OX=9606 GN=GSTZ1 PE=1 SV=3;sp|O43708-3|MAAI_HUMAN Isoform 3 of Maleylacetoacetate isomerase OS=Homo sapiens OX=9606 GN=GSTZ1;sp|O43708-2|MAAI_HUMAN Isoform 2 of Maleylacetoacetate isomerase	3	11	11	11	45.4	45.4	45.4	24.212	0	143.35
P51828	Adenylate cyclase type 7	ADCY7	sp|P51828|ADCY7_HUMAN Adenylate cyclase type 7 OS=Homo sapiens OX=9606 GN=ADCY7 PE=1 SV=1	1	31	31	30	38.4	38.4	36.9	120.31	0	164.59	885		515
P61619;P61619-3	Protein transport protein Sec61 subunit alpha isoform 1	SEC61A1	sp|P61619|S61A1_HUMAN Protein transport protein Sec61 subunit alpha isoform 1 OS=Homo sapiens OX=9606 GN=SEC61A1 PE=1 SV=2;sp|P61619-3|S61A1_HUMAN Isoform 3 of Protein transport protein Sec61 subunit alpha isoform 1 OS=Homo sapiens OX=9606 GN=SEC61A1	2	11	11	7	26.5	26.5	19.7	52.264	0	236.37		669		207
Q9BUR5;Q9BUR5-2	Apolipoprotein O	APOO	sp|Q9BUR5|MIC26_HUMAN MICOS complex subunit MIC26 OS=Homo sapiens OX=9606 GN=APOO PE=1 SV=1;sp|Q9BUR5-2|MIC26_HUMAN Isoform 2 of MICOS complex subunit MIC26 OS=Homo sapiens OX=9606 GN=APOO	2	11	11	11	75.3	75.3	75.3	22.284	0	226.25
P46977;P46977-2	Dolichyl-diphosphooligosaccharide--protein glycosyltransferase subunit STT3A	STT3A	sp|P46977|STT3A_HUMAN Dolichyl-diphosphooligosaccharide--protein glycosyltransferase subunit STT3A OS=Homo sapiens OX=9606 GN=STT3A PE=1 SV=2;sp|P46977-2|STT3A_HUMAN Isoform 2 of Dolichyl-diphosphooligosaccharide--protein glycosyltransferase subunit STT3A	2	25	25	24	29.1	29.1	29.1	80.529	0	109.94
P82663;P82663-2;P82663-3	28S ribosomal protein S25, mitochondrial	MRPS25	sp|P82663|RT25_HUMAN 28S ribosomal protein S25, mitochondrial OS=Homo sapiens OX=9606 GN=MRPS25 PE=1 SV=1;sp|P82663-2|RT25_HUMAN Isoform 2 of 28S ribosomal protein S25, mitochondrial OS=Homo sapiens OX=9606 GN=MRPS25;sp|P82663-3|RT25_HUMAN Isoform 3 of 28S	3	16	16	16	79.2	79.2	79.2	20.116	0	175.33
Q13200;Q13200-3;Q13200-2	26S proteasome non-ATPase regulatory subunit 2	PSMD2	sp|Q13200|PSMD2_HUMAN 26S proteasome non-ATPase regulatory subunit 2 OS=Homo sapiens OX=9606 GN=PSMD2 PE=1 SV=3;sp|Q13200-3|PSMD2_HUMAN Isoform 3 of 26S proteasome non-ATPase regulatory subunit 2 OS=Homo sapiens OX=9606 GN=PSMD2;sp|Q13200-2|PSMD2_HUMAN Iso	3	41	41	41	57.7	57.7	57.7	100.2	0	323.31	1109		378
Q7L3T8	Probable proline--tRNA ligase, mitochondrial	PARS2	sp|Q7L3T8|SYPM_HUMAN Probable proline--tRNA ligase, mitochondrial OS=Homo sapiens OX=9606 GN=PARS2 PE=1 SV=1	1	19	19	19	60.4	60.4	60.4	53.262	0	209.26
O43676	NADH dehydrogenase [ubiquinone] 1 beta subcomplex subunit 3	NDUFB3	sp|O43676|NDUB3_HUMAN NADH dehydrogenase [ubiquinone] 1 beta subcomplex subunit 3 OS=Homo sapiens OX=9606 GN=NDUFB3 PE=1 SV=3	1	8	8	8	45.9	45.9	45.9	11.402	0	22.394
Q15274	Nicotinate-nucleotide pyrophosphorylase [carboxylating]	QPRT	sp|Q15274|NADC_HUMAN Nicotinate-nucleotide pyrophosphorylase [carboxylating] OS=Homo sapiens OX=9606 GN=QPRT PE=1 SV=3	1	13	13	13	50.5	50.5	50.5	30.845	0	323.31
Q8NHP8;Q8NHP8-2	Putative phospholipase B-like 2;Putative phospholipase B-like 2 32 kDa form;Putative phospholipase B-like 2 45 kDa form	PLBD2	sp|Q8NHP8|PLBL2_HUMAN Putative phospholipase B-like 2 OS=Homo sapiens OX=9606 GN=PLBD2 PE=1 SV=2;sp|Q8NHP8-2|PLBL2_HUMAN Isoform 2 of Putative phospholipase B-like 2 OS=Homo sapiens OX=9606 GN=PLBD2	2	17	17	17	45.3	45.3	45.3	65.471	0	141.12	1314;1315		262;500
Q969M1;Q969M1-2	Mitochondrial import receptor subunit TOM40B	TOMM40L	sp|Q969M1|TM40L_HUMAN Mitochondrial import receptor subunit TOM40B OS=Homo sapiens OX=9606 GN=TOMM40L PE=1 SV=1;sp|Q969M1-2|TM40L_HUMAN Isoform 2 of Mitochondrial import receptor subunit TOM40B OS=Homo sapiens OX=9606 GN=TOMM40L	2	12	12	12	49	49	49	33.916	0	84.414
P11171-2;P11171;P11171-3;P11171-5;P11171-4;P11171-6;P11171-7	Protein 4.1	EPB41	sp|P11171-2|EPB41_HUMAN Isoform 2 of Protein 4.1 OS=Homo sapiens OX=9606 GN=EPB41;sp|P11171|EPB41_HUMAN Protein 4.1 OS=Homo sapiens OX=9606 GN=EPB41 PE=1 SV=4;sp|P11171-3|EPB41_HUMAN Isoform 3 of Protein 4.1 OS=Homo sapiens OX=9606 GN=EPB41;sp|P11171-5|EPB	7	31	26	26	48.4	42.8	42.8	93.237	0	103.28
Q96D96-4;Q96D96;Q96D96-2;Q96D96-3	Voltage-gated hydrogen channel 1	HVCN1	sp|Q96D96-4|HVCN1_HUMAN Isoform 4 of Voltage-gated hydrogen channel 1 OS=Homo sapiens OX=9606 GN=HVCN1;sp|Q96D96|HVCN1_HUMAN Voltage-gated hydrogen channel 1 OS=Homo sapiens OX=9606 GN=HVCN1 PE=1 SV=1;sp|Q96D96-2|HVCN1_HUMAN Isoform 2 of Voltage-gated hydr	4	8	8	8	41.1	41.1	41.1	29.414	0	113.57
Q96I59;Q96I59-2	Probable asparagine--tRNA ligase, mitochondrial	NARS2	sp|Q96I59|SYNM_HUMAN Probable asparagine--tRNA ligase, mitochondrial OS=Homo sapiens OX=9606 GN=NARS2 PE=1 SV=3;sp|Q96I59-2|SYNM_HUMAN Isoform 2 of Probable asparagine--tRNA ligase, mitochondrial OS=Homo sapiens OX=9606 GN=NARS2	2	22	22	22	54.9	54.9	54.9	54.089	0	323.31
A8MXV4	Nucleoside diphosphate-linked moiety X motif 19, mitochondrial	NUDT19	sp|A8MXV4|NUD19_HUMAN Nucleoside diphosphate-linked moiety X motif 19 OS=Homo sapiens OX=9606 GN=NUDT19 PE=1 SV=1	1	14	14	14	55.7	55.7	55.7	42.233	0	57.203	1633		238
Q13586;Q13586-2	Stromal interaction molecule 1	STIM1	sp|Q13586|STIM1_HUMAN Stromal interaction molecule 1 OS=Homo sapiens OX=9606 GN=STIM1 PE=1 SV=3;sp|Q13586-2|STIM1_HUMAN Isoform 2 of Stromal interaction molecule 1 OS=Homo sapiens OX=9606 GN=STIM1	2	32	32	31	55.3	55.3	53	77.422	0	147.7	1124		554
Q9Y6I3-3;Q9Y6I3;Q9Y6I3-1	Epsin-1	EPN1	sp|Q9Y6I3-3|EPN1_HUMAN Isoform 3 of Epsin-1 OS=Homo sapiens OX=9606 GN=EPN1;sp|Q9Y6I3|EPN1_HUMAN Epsin-1 OS=Homo sapiens OX=9606 GN=EPN1 PE=1 SV=2;sp|Q9Y6I3-1|EPN1_HUMAN Isoform 2 of Epsin-1 OS=Homo sapiens OX=9606 GN=EPN1	3	18	18	16	35.5	35.5	32.9	57.504	0	239.47
O94979-6;O94979-3;O94979-10;O94979-4;O94979-9;O94979-2;O94979;O94979-8;O94979-5	Protein transport protein Sec31A	SEC31A	sp|O94979-6|SC31A_HUMAN Isoform 6 of Protein transport protein Sec31A OS=Homo sapiens OX=9606 GN=SEC31A;sp|O94979-3|SC31A_HUMAN Isoform 3 of Protein transport protein Sec31A OS=Homo sapiens OX=9606 GN=SEC31A;sp|O94979-10|SC31A_HUMAN Isoform 10 of Protein t	9	39	39	7	51.3	51.3	11	117.67	0	219.96
O15439-2;O15439;O15439-3;O15439-4	Multidrug resistance-associated protein 4	ABCC4	sp|O15439-2|MRP4_HUMAN Isoform 2 of Multidrug resistance-associated protein 4 OS=Homo sapiens OX=9606 GN=ABCC4;sp|O15439|MRP4_HUMAN Multidrug resistance-associated protein 4 OS=Homo sapiens OX=9606 GN=ABCC4 PE=1 SV=3;sp|O15439-3|MRP4_HUMAN Isoform 3 of Mul	4	44	43	43	44.5	44	44	144.2	0	134.17
P60981;P60981-2	Destrin	DSTN	sp|P60981|DEST_HUMAN Destrin OS=Homo sapiens OX=9606 GN=DSTN PE=1 SV=3;sp|P60981-2|DEST_HUMAN Isoform 2 of Destrin OS=Homo sapiens OX=9606 GN=DSTN	2	17	15	15	82.4	75.2	75.2	18.506	0	65.594		400		115
P28482;P28482-2	Mitogen-activated protein kinase 1	MAPK1	sp|P28482|MK01_HUMAN Mitogen-activated protein kinase 1 OS=Homo sapiens OX=9606 GN=MAPK1 PE=1 SV=3;sp|P28482-2|MK01_HUMAN Isoform 2 of Mitogen-activated protein kinase 1 OS=Homo sapiens OX=9606 GN=MAPK1	2	21	21	13	74.2	74.2	57.8	41.389	0	122.94
Q7L5N7;Q7L5N7-2	Lysophosphatidylcholine acyltransferase 2	LPCAT2	sp|Q7L5N7|PCAT2_HUMAN Lysophosphatidylcholine acyltransferase 2 OS=Homo sapiens OX=9606 GN=LPCAT2 PE=1 SV=1;sp|Q7L5N7-2|PCAT2_HUMAN Isoform 2 of Lysophosphatidylcholine acyltransferase 2 OS=Homo sapiens OX=9606 GN=LPCAT2	2	28	28	28	56.6	56.6	56.6	60.207	0	323.31
P06865;P06865-2	Beta-hexosaminidase subunit alpha	HEXA	sp|P06865|HEXA_HUMAN Beta-hexosaminidase subunit alpha OS=Homo sapiens OX=9606 GN=HEXA PE=1 SV=2	2	21	21	21	39.9	39.9	39.9	60.702	0	170.48
O75563	Src kinase-associated phosphoprotein 2	SKAP2	sp|O75563|SKAP2_HUMAN Src kinase-associated phosphoprotein 2 OS=Homo sapiens OX=9606 GN=SKAP2 PE=1 SV=1	1	19	19	19	58.2	58.2	58.2	41.216	0	91.672
Q96N67-5;Q96N67;Q96N67-4;Q96N67-3;Q96N67-2;Q96N67-6;Q96N67-7	Dedicator of cytokinesis protein 7	DOCK7	sp|Q96N67-5|DOCK7_HUMAN Isoform 5 of Dedicator of cytokinesis protein 7 OS=Homo sapiens OX=9606 GN=DOCK7;sp|Q96N67|DOCK7_HUMAN Dedicator of cytokinesis protein 7 OS=Homo sapiens OX=9606 GN=DOCK7 PE=1 SV=4;sp|Q96N67-4|DOCK7_HUMAN Isoform 4 of Dedicator of c	7	59	57	54	38.4	37.2	35.6	239.42	0	152.65
O00142-2;O00142;O00142-6;O00142-3;O00142-4;O00142-5	Thymidine kinase 2, mitochondrial	TK2	sp|O00142-2|KITM_HUMAN Isoform 2 of Thymidine kinase 2, mitochondrial OS=Homo sapiens OX=9606 GN=TK2;sp|O00142|KITM_HUMAN Thymidine kinase 2, mitochondrial OS=Homo sapiens OX=9606 GN=TK2 PE=1 SV=4;sp|O00142-6|KITM_HUMAN Isoform 6 of Thymidine kinase 2, mit	6	10	10	10	56.8	56.8	56.8	27.561	0	32.698
B0I1T2;B0I1T2-4;B0I1T2-3;B0I1T2-2	Unconventional myosin-Ig;Minor histocompatibility antigen HA-2	MYO1G	sp|B0I1T2|MYO1G_HUMAN Unconventional myosin-Ig OS=Homo sapiens OX=9606 GN=MYO1G PE=1 SV=2;sp|B0I1T2-4|MYO1G_HUMAN Isoform 4 of Unconventional myosin-Ig OS=Homo sapiens OX=9606 GN=MYO1G;sp|B0I1T2-3|MYO1G_HUMAN Isoform 3 of Unconventional myosin-Ig OS=Homo s	4	37	34	34	50.6	49.7	49.7	116.44	0	177.22
Q00403	Transcription initiation factor IIB	GTF2B	sp|Q00403|TF2B_HUMAN Transcription initiation factor IIB OS=Homo sapiens OX=9606 GN=GTF2B PE=1 SV=1	1	22	22	22	63.6	63.6	63.6	34.833	0	241.59
P18564-2;P18564	Integrin beta-6	ITGB6	sp|P18564-2|ITB6_HUMAN Isoform 2 of Integrin beta-6 OS=Homo sapiens OX=9606 GN=ITGB6;sp|P18564|ITB6_HUMAN Integrin beta-6 OS=Homo sapiens OX=9606 GN=ITGB6 PE=1 SV=2	2	1	1	1	1.3	1.3	1.3	74.957	0.0064543	1.338
Q86YS7-3;Q86YS7;Q86YS7-2;Q86YS7-4;Q86YS7-5	C2 domain-containing protein 5	C2CD5	sp|Q86YS7-3|C2CD5_HUMAN Isoform 3 of C2 domain-containing protein 5 OS=Homo sapiens OX=9606 GN=C2CD5;sp|Q86YS7|C2CD5_HUMAN C2 domain-containing protein 5 OS=Homo sapiens OX=9606 GN=C2CD5 PE=1 SV=1;sp|Q86YS7-2|C2CD5_HUMAN Isoform 2 of C2 domain-containing p	5	34	34	34	44.8	44.8	44.8	116.03	0	167.52
Q9UPT5-2;Q9UPT5-5;Q9UPT5-1;Q9UPT5-6;Q9UPT5;Q9UPT5-4	Exocyst complex component 7	EXOC7	sp|Q9UPT5-2|EXOC7_HUMAN Isoform 2 of Exocyst complex component 7 OS=Homo sapiens OX=9606 GN=EXOC7;sp|Q9UPT5-5|EXOC7_HUMAN Isoform 5 of Exocyst complex component 7 OS=Homo sapiens OX=9606 GN=EXOC7;sp|Q9UPT5-1|EXOC7_HUMAN Isoform 1 of Exocyst complex compone	6	35	35	35	56.5	56.5	56.5	74.712	0	133.63
P43490	Nicotinamide phosphoribosyltransferase	NAMPT	sp|P43490|NAMPT_HUMAN Nicotinamide phosphoribosyltransferase OS=Homo sapiens OX=9606 GN=NAMPT PE=1 SV=1	1	27	27	27	58	58	58	55.52	0	323.31	813		10
Q9P035;Q9P035-2	Very-long-chain (3R)-3-hydroxyacyl-CoA dehydratase 3	HACD3	sp|Q9P035|HACD3_HUMAN Very-long-chain (3R)-3-hydroxyacyl-CoA dehydratase 3 OS=Homo sapiens OX=9606 GN=HACD3 PE=1 SV=2	2	14	14	14	36.2	36.2	36.2	43.159	0	92.078
P32119;P32119-2	Peroxiredoxin-2	PRDX2	sp|P32119|PRDX2_HUMAN Peroxiredoxin-2 OS=Homo sapiens OX=9606 GN=PRDX2 PE=1 SV=5	2	18	17	17	66.2	60.6	60.6	21.892	0	105.68
O95197-3;O95197-5;O95197-6	Reticulon-3	RTN3	sp|O95197-3|RTN3_HUMAN Isoform 3 of Reticulon-3 OS=Homo sapiens OX=9606 GN=RTN3;sp|O95197-5|RTN3_HUMAN Isoform 5 of Reticulon-3 OS=Homo sapiens OX=9606 GN=RTN3	3	5	5	1	39.8	39.8	6.4	25.609	0	74.511
Q9P032	NADH dehydrogenase [ubiquinone] 1 alpha subcomplex assembly factor 4	NDUFAF4	sp|Q9P032|NDUF4_HUMAN NADH dehydrogenase [ubiquinone] 1 alpha subcomplex assembly factor 4 OS=Homo sapiens OX=9606 GN=NDUFAF4 PE=1 SV=1	1	13	13	13	64.6	64.6	64.6	20.266	0	63.505	1514;1515		124;125
Q86UE4	Protein LYRIC	MTDH	sp|Q86UE4|LYRIC_HUMAN Protein LYRIC OS=Homo sapiens OX=9606 GN=MTDH PE=1 SV=2	1	35	35	35	69.1	69.1	69.1	63.836	0	317.23	1266;1267;1268		226;282;332
P51571	Translocon-associated protein subunit delta	SSR4	sp|P51571|SSRD_HUMAN Translocon-associated protein subunit delta OS=Homo sapiens OX=9606 GN=SSR4 PE=1 SV=1	1	8	8	8	39.3	39.3	39.3	18.998	0	77.245		594		64
Q15363	Transmembrane emp24 domain-containing protein 2	TMED2	sp|Q15363|TMED2_HUMAN Transmembrane emp24 domain-containing protein 2 OS=Homo sapiens OX=9606 GN=TMED2 PE=1 SV=1	1	6	6	6	33.3	33.3	33.3	22.761	0	111.84
P49588;P49588-2	Alanine--tRNA ligase, cytoplasmic	AARS	sp|P49588|SYAC_HUMAN Alanine--tRNA ligase, cytoplasmic OS=Homo sapiens OX=9606 GN=AARS1 PE=1 SV=2;sp|P49588-2|SYAC_HUMAN Isoform 2 of Alanine--tRNA ligase, cytoplasmic OS=Homo sapiens OX=9606 GN=AARS1	2	40	40	40	59.8	59.8	59.8	106.81	0	323.31	852;853		210;216
O75533;O75533-2	Splicing factor 3B subunit 1	SF3B1	sp|O75533|SF3B1_HUMAN Splicing factor 3B subunit 1 OS=Homo sapiens OX=9606 GN=SF3B1 PE=1 SV=3	2	55	55	55	53.3	53.3	53.3	145.83	0	260.72	157		185
O60443;O60443-3;O60443-2	Non-syndromic hearing impairment protein 5	DFNA5	sp|O60443|GSDME_HUMAN Gasdermin-E OS=Homo sapiens OX=9606 GN=GSDME PE=1 SV=2;sp|O60443-3|GSDME_HUMAN Isoform 3 of Gasdermin-E OS=Homo sapiens OX=9606 GN=GSDME	3	22	22	22	62.7	62.7	62.7	54.554	0	105.68
O60884	DnaJ homolog subfamily A member 2	DNAJA2	sp|O60884|DNJA2_HUMAN DnaJ homolog subfamily A member 2 OS=Homo sapiens OX=9606 GN=DNAJA2 PE=1 SV=1	1	17	17	17	60	60	60	45.745	0	170.86
Q8TB36;Q8TB36-2	Ganglioside-induced differentiation-associated protein 1	GDAP1	sp|Q8TB36|GDAP1_HUMAN Ganglioside-induced differentiation-associated protein 1 OS=Homo sapiens OX=9606 GN=GDAP1 PE=1 SV=3;sp|Q8TB36-2|GDAP1_HUMAN Isoform 2 of Ganglioside-induced differentiation-associated protein 1 OS=Homo sapiens OX=9606 GN=GDAP1	2	16	16	16	48.6	48.6	48.6	41.345	0	218.8
P98171;P98171-2	Rho GTPase-activating protein 4	ARHGAP4	sp|P98171|RHG04_HUMAN Rho GTPase-activating protein 4 OS=Homo sapiens OX=9606 GN=ARHGAP4 PE=1 SV=2;sp|P98171-2|RHG04_HUMAN Isoform 2 of Rho GTPase-activating protein 4 OS=Homo sapiens OX=9606 GN=ARHGAP4	2	48	48	48	50.7	50.7	50.7	105.02	0	209.44	1027;1028;1969;1970		363;364;366;534
O00471	Exocyst complex component 5	EXOC5	sp|O00471|EXOC5_HUMAN Exocyst complex component 5 OS=Homo sapiens OX=9606 GN=EXOC5 PE=1 SV=1	1	32	32	32	57.8	57.8	57.8	81.852	0	323.31
O95674	Phosphatidate cytidylyltransferase 2	CDS2	sp|O95674|CDS2_HUMAN Phosphatidate cytidylyltransferase 2 OS=Homo sapiens OX=9606 GN=CDS2 PE=1 SV=1	1	6	6	6	23.4	23.4	23.4	51.417	0	155.67
P19634;P19634-2	Sodium/hydrogen exchanger 1	SLC9A1	sp|P19634|SL9A1_HUMAN Sodium/hydrogen exchanger 1 OS=Homo sapiens OX=9606 GN=SLC9A1 PE=1 SV=2	2	14	14	13	20.7	20.7	19.4	90.762	0	133.13
P52788;P52788-2	Spermine synthase	SMS	sp|P52788|SPSY_HUMAN Spermine synthase OS=Homo sapiens OX=9606 GN=SMS PE=1 SV=2;sp|P52788-2|SPSY_HUMAN Isoform 2 of Spermine synthase OS=Homo sapiens OX=9606 GN=SMS	2	18	18	18	76.5	76.5	76.5	41.268	0	323.31
Q96ER9;Q96ER9-2	Coiled-coil domain-containing protein 51	CCDC51	sp|Q96ER9|MITOK_HUMAN Mitochondrial potassium channel OS=Homo sapiens OX=9606 GN=CCDC51 PE=1 SV=2;sp|Q96ER9-2|MITOK_HUMAN Isoform 2 of Mitochondrial potassium channel OS=Homo sapiens OX=9606 GN=CCDC51	2	17	17	17	51.8	51.8	51.8	45.811	0	139.12
Q8TDQ0;Q8TDQ0-2	Hepatitis A virus cellular receptor 2	HAVCR2	sp|Q8TDQ0|HAVR2_HUMAN Hepatitis A virus cellular receptor 2 OS=Homo sapiens OX=9606 GN=HAVCR2 PE=1 SV=3;sp|Q8TDQ0-2|HAVR2_HUMAN Isoform 2 of Hepatitis A virus cellular receptor 2 OS=Homo sapiens OX=9606 GN=HAVCR2	2	11	11	11	51.2	51.2	51.2	33.394	0	214.31
P42677	40S ribosomal protein S27	RPS27	sp|P42677|RS27_HUMAN 40S ribosomal protein S27 OS=Homo sapiens OX=9606 GN=RPS27 PE=1 SV=3	1	7	7	4	46.4	46.4	20.2	9.461	0	42.511
Q5JPH6;Q5JPH6-2	Probable glutamate--tRNA ligase, mitochondrial	EARS2	sp|Q5JPH6|SYEM_HUMAN Probable glutamate--tRNA ligase, mitochondrial OS=Homo sapiens OX=9606 GN=EARS2 PE=1 SV=2;sp|Q5JPH6-2|SYEM_HUMAN Isoform 2 of Probable glutamate--tRNA ligase, mitochondrial OS=Homo sapiens OX=9606 GN=EARS2	2	19	19	19	51.6	51.6	51.6	58.688	0	133.04
Q15070;Q15070-2;Q15070-3	Mitochondrial inner membrane protein OXA1L	OXA1L	sp|Q15070|OXA1L_HUMAN Mitochondrial inner membrane protein OXA1L OS=Homo sapiens OX=9606 GN=OXA1L PE=1 SV=3;sp|Q15070-2|OXA1L_HUMAN Isoform 2 of Mitochondrial inner membrane protein OXA1L OS=Homo sapiens OX=9606 GN=OXA1L	3	12	12	12	28.3	28.3	28.3	48.547	0	26.934
Q6ZS81;Q6ZS81-4;Q6ZS81-5;Q6ZS81-3;Q6ZS81-2	WD repeat- and FYVE domain-containing protein 4	WDFY4	sp|Q6ZS81|WDFY4_HUMAN WD repeat- and FYVE domain-containing protein 4 OS=Homo sapiens OX=9606 GN=WDFY4 PE=1 SV=3;sp|Q6ZS81-4|WDFY4_HUMAN Isoform 4 of WD repeat- and FYVE domain-containing protein 4 OS=Homo sapiens OX=9606 GN=WDFY4;sp|Q6ZS81-5|WDFY4_HUMAN I	5	70	70	70	33.7	33.7	33.7	353.61	0	294.46
Q07065	Cytoskeleton-associated protein 4	CKAP4	sp|Q07065|CKAP4_HUMAN Cytoskeleton-associated protein 4 OS=Homo sapiens OX=9606 GN=CKAP4 PE=1 SV=2	1	34	34	34	64.5	64.5	64.5	66.022	0	218.21
P49257	Protein ERGIC-53	LMAN1	sp|P49257|LMAN1_HUMAN Protein ERGIC-53 OS=Homo sapiens OX=9606 GN=LMAN1 PE=1 SV=2	1	15	15	15	37.6	37.6	37.6	57.548	0	109.31	844;845;1920	578	170;171;173	377
O15260;O15260-2;O15260-3	Surfeit locus protein 4	SURF4	sp|O15260|SURF4_HUMAN Surfeit locus protein 4 OS=Homo sapiens OX=9606 GN=SURF4 PE=1 SV=3;sp|O15260-2|SURF4_HUMAN Isoform 2 of Surfeit locus protein 4 OS=Homo sapiens OX=9606 GN=SURF4;sp|O15260-3|SURF4_HUMAN Isoform 3 of Surfeit locus protein 4 OS=Homo sapi	3	7	7	7	29.4	29.4	29.4	30.394	0	323.31
P21127;P21127-2;P21127-8;P21127-6;P21127-3;P21127-9;Q9UQ88-4;Q9UQ88-2;Q9UQ88;Q9UQ88-3;P21127-10;P21127-5;P21127-4;P21127-12;Q9UQ88-10;Q9UQ88-5;Q9UQ88-9;Q9UQ88-8	Cyclin-dependent kinase 11B;Cyclin-dependent kinase 11A	CDK11B;CDK11A	sp|P21127|CD11B_HUMAN Cyclin-dependent kinase 11B OS=Homo sapiens OX=9606 GN=CDK11B PE=1 SV=4;sp|P21127-2|CD11B_HUMAN Isoform SV1 of Cyclin-dependent kinase 11B OS=Homo sapiens OX=9606 GN=CDK11B;sp|P21127-8|CD11B_HUMAN Isoform 8 of Cyclin-dependent kinase	18	32	32	31	40.1	40.1	39.1	92.619	0	69.914
Q9NTJ5;Q9NTJ5-2	Phosphatidylinositide phosphatase SAC1	SACM1L	sp|Q9NTJ5|SAC1_HUMAN Phosphatidylinositol-3-phosphatase SAC1 OS=Homo sapiens OX=9606 GN=SACM1L PE=1 SV=2;sp|Q9NTJ5-2|SAC1_HUMAN Isoform 2 of Phosphatidylinositol-3-phosphatase SAC1 OS=Homo sapiens OX=9606 GN=SACM1L	2	30	30	30	58.4	58.4	58.4	66.966	0	148.9	1491		247
Q9H2G2-2;Q9H2G2	STE20-like serine/threonine-protein kinase	SLK	sp|Q9H2G2-2|SLK_HUMAN Isoform 2 of STE20-like serine/threonine-protein kinase OS=Homo sapiens OX=9606 GN=SLK;sp|Q9H2G2|SLK_HUMAN STE20-like serine/threonine-protein kinase OS=Homo sapiens OX=9606 GN=SLK PE=1 SV=1	2	31	28	28	28.2	26.5	26.5	138.99	0	59.399
Q9UNH7;Q9UNH7-2;Q86XE0-2;Q86XE0	Sorting nexin-6;Sorting nexin-6, N-terminally processed	SNX6	sp|Q9UNH7|SNX6_HUMAN Sorting nexin-6 OS=Homo sapiens OX=9606 GN=SNX6 PE=1 SV=1;sp|Q9UNH7-2|SNX6_HUMAN Isoform 2 of Sorting nexin-6 OS=Homo sapiens OX=9606 GN=SNX6	4	29	29	29	72.2	72.2	72.2	46.648	0	162.17
Q9UHL4	Dipeptidyl peptidase 2	DPP7	sp|Q9UHL4|DPP2_HUMAN Dipeptidyl peptidase 2 OS=Homo sapiens OX=9606 GN=DPP7 PE=1 SV=3	1	22	22	22	60.4	60.4	60.4	54.341	0	323.31	1537	928	414	173
Q63HN8;Q63HN8-4;Q63HN8-6;Q63HN8-5	E3 ubiquitin-protein ligase RNF213	RNF213	sp|Q63HN8|RN213_HUMAN E3 ubiquitin-protein ligase RNF213 OS=Homo sapiens OX=9606 GN=RNF213 PE=1 SV=3;sp|Q63HN8-4|RN213_HUMAN Isoform 2 of E3 ubiquitin-protein ligase RNF213 OS=Homo sapiens OX=9606 GN=RNF213	4	110	110	110	30.9	30.9	30.9	591.4	0	279.62
Q16630-3;Q16630;Q16630-2	Cleavage and polyadenylation specificity factor subunit 6	CPSF6	sp|Q16630-3|CPSF6_HUMAN Isoform 3 of Cleavage and polyadenylation specificity factor subunit 6 OS=Homo sapiens OX=9606 GN=CPSF6;sp|Q16630|CPSF6_HUMAN Cleavage and polyadenylation specificity factor subunit 6 OS=Homo sapiens OX=9606 GN=CPSF6 PE=1 SV=2;sp|Q1	3	16	16	16	33.3	33.3	33.3	52.325	0	262.28
P30085;P30085-2	UMP-CMP kinase	CMPK1	sp|P30085|KCY_HUMAN UMP-CMP kinase OS=Homo sapiens OX=9606 GN=CMPK1 PE=1 SV=3	2	14	14	1	66.8	66.8	8.2	22.222	0	166.46
Q96S97	Myeloid-associated differentiation marker	MYADM	sp|Q96S97|MYADM_HUMAN Myeloid-associated differentiation marker OS=Homo sapiens OX=9606 GN=MYADM PE=1 SV=2	1	8	8	8	29.8	29.8	29.8	35.273	0	257.97		879		24
P02790	Hemopexin	HPX	sp|P02790|HEMO_HUMAN Hemopexin OS=Homo sapiens OX=9606 GN=HPX PE=1 SV=2	1	24	24	24	65.6	65.6	65.6	51.676	0	212.96	238		421
P09326;P09326-2	CD48 antigen	CD48	sp|P09326|CD48_HUMAN CD48 antigen OS=Homo sapiens OX=9606 GN=CD48 PE=1 SV=2	2	9	9	9	29.6	29.6	29.6	27.683	0	20.985
P04920-2;P04920-3;P04920;P48751-2;P48751;P48751-3	Anion exchange protein 2	SLC4A2	sp|P04920-2|B3A2_HUMAN Isoform B1 of Anion exchange protein 2 OS=Homo sapiens OX=9606 GN=SLC4A2;sp|P04920-3|B3A2_HUMAN Isoform 3 of Anion exchange protein 2 OS=Homo sapiens OX=9606 GN=SLC4A2;sp|P04920|B3A2_HUMAN Anion exchange protein 2 OS=Homo sapiens OX=	6	26	26	26	34.6	34.6	34.6	135.6	0	323.31	1735		181
O95573	Long-chain-fatty-acid--CoA ligase 3	ACSL3	sp|O95573|ACSL3_HUMAN Long-chain-fatty-acid--CoA ligase 3 OS=Homo sapiens OX=9606 GN=ACSL3 PE=1 SV=3	1	34	30	30	62.9	57.8	57.8	80.419	0	254.48	187;188		120;149
Q10588;Q10588-2	ADP-ribosyl cyclase/cyclic ADP-ribose hydrolase 2	BST1	sp|Q10588|BST1_HUMAN ADP-ribosyl cyclase/cyclic ADP-ribose hydrolase 2 OS=Homo sapiens OX=9606 GN=BST1 PE=1 SV=2;sp|Q10588-2|BST1_HUMAN Isoform 2 of ADP-ribosyl cyclase/cyclic ADP-ribose hydrolase 2 OS=Homo sapiens OX=9606 GN=BST1	2	14	14	14	41.2	41.2	41.2	35.724	0	133.25
P61916;P61916-2	Epididymal secretory protein E1	NPC2	sp|P61916|NPC2_HUMAN NPC intracellular cholesterol transporter 2 OS=Homo sapiens OX=9606 GN=NPC2 PE=1 SV=1;sp|P61916-2|NPC2_HUMAN Isoform 2 of NPC intracellular cholesterol transporter 2 OS=Homo sapiens OX=9606 GN=NPC2	2	11	11	11	51.7	51.7	51.7	16.57	0	76.965		670		79
P15498;P15498-2	Proto-oncogene vav	VAV1	sp|P15498|VAV_HUMAN Proto-oncogene vav OS=Homo sapiens OX=9606 GN=VAV1 PE=1 SV=4;sp|P15498-2|VAV_HUMAN Isoform 2 of Proto-oncogene vav OS=Homo sapiens OX=9606 GN=VAV1	2	32	32	30	42.5	42.5	40.9	98.313	0	156.52
Q9Y606-2;Q9Y606	tRNA pseudouridine synthase A, mitochondrial	PUS1	sp|Q9Y606-2|TRUA_HUMAN Isoform 2 of tRNA pseudouridine synthase A OS=Homo sapiens OX=9606 GN=PUS1;sp|Q9Y606|TRUA_HUMAN tRNA pseudouridine synthase A OS=Homo sapiens OX=9606 GN=PUS1 PE=1 SV=3	2	27	27	27	66.2	66.2	66.2	44.377	0	216.45
Q96K17;Q96K17-2;Q96K17-3	Transcription factor BTF3 homolog 4	BTF3L4	sp|Q96K17|BT3L4_HUMAN Transcription factor BTF3 homolog 4 OS=Homo sapiens OX=9606 GN=BTF3L4 PE=1 SV=1;sp|Q96K17-2|BT3L4_HUMAN Isoform 2 of Transcription factor BTF3 homolog 4 OS=Homo sapiens OX=9606 GN=BTF3L4	3	9	9	9	77.2	77.2	77.2	17.27	0	323.31
Q9NWT1	p21-activated protein kinase-interacting protein 1	PAK1IP1	sp|Q9NWT1|PK1IP_HUMAN p21-activated protein kinase-interacting protein 1 OS=Homo sapiens OX=9606 GN=PAK1IP1 PE=1 SV=2	1	21	21	21	57.9	57.9	57.9	43.963	0	106.75
Q68E01-2;Q68E01;Q68E01-4;Q68E01-3	Integrator complex subunit 3	INTS3	sp|Q68E01-2|INT3_HUMAN Isoform 2 of Integrator complex subunit 3 OS=Homo sapiens OX=9606 GN=INTS3;sp|Q68E01|INT3_HUMAN Integrator complex subunit 3 OS=Homo sapiens OX=9606 GN=INTS3 PE=1 SV=1;sp|Q68E01-4|INT3_HUMAN Isoform 4 of Integrator complex subunit 3	4	2	2	2	4.3	4.3	4.3	118.01	0.00045704	2.4855
P25786;P25786-2	Proteasome subunit alpha type-1	PSMA1	sp|P25786|PSA1_HUMAN Proteasome subunit alpha type-1 OS=Homo sapiens OX=9606 GN=PSMA1 PE=1 SV=1;sp|P25786-2|PSA1_HUMAN Isoform Long of Proteasome subunit alpha type-1 OS=Homo sapiens OX=9606 GN=PSMA1	2	18	18	18	73.4	73.4	73.4	29.555	0	158.53
Q9Y3B7;Q9Y3B7-2;Q9Y3B7-3	39S ribosomal protein L11, mitochondrial	MRPL11	sp|Q9Y3B7|RM11_HUMAN 39S ribosomal protein L11, mitochondrial OS=Homo sapiens OX=9606 GN=MRPL11 PE=1 SV=1;sp|Q9Y3B7-2|RM11_HUMAN Isoform 2 of 39S ribosomal protein L11, mitochondrial OS=Homo sapiens OX=9606 GN=MRPL11;sp|Q9Y3B7-3|RM11_HUMAN Isoform 3 of 39S	3	14	14	14	63	63	63	20.683	0	65.547
Q9HD33;Q9HD33-2;Q9HD33-3	39S ribosomal protein L47, mitochondrial	MRPL47	sp|Q9HD33|RM47_HUMAN 39S ribosomal protein L47, mitochondrial OS=Homo sapiens OX=9606 GN=MRPL47 PE=1 SV=2;sp|Q9HD33-2|RM47_HUMAN Isoform 2 of 39S ribosomal protein L47, mitochondrial OS=Homo sapiens OX=9606 GN=MRPL47;sp|Q9HD33-3|RM47_HUMAN Isoform 3 of 39S	3	18	18	18	44	44	44	29.45	0	37.748
Q12797-10;Q12797;Q12797-9;Q12797-6;Q12797-11;Q12797-5;Q12797-8;Q12797-2;Q12797-7;Q12797-4;Q12797-3	Aspartyl/asparaginyl beta-hydroxylase	ASPH	sp|Q12797-10|ASPH_HUMAN Isoform 10 of Aspartyl/asparaginyl beta-hydroxylase OS=Homo sapiens OX=9606 GN=ASPH;sp|Q12797|ASPH_HUMAN Aspartyl/asparaginyl beta-hydroxylase OS=Homo sapiens OX=9606 GN=ASPH PE=1 SV=3	11	32	32	32	44	44	44	83.267	0	215.27
P25789;P25789-2	Proteasome subunit alpha type-4	PSMA4	sp|P25789|PSA4_HUMAN Proteasome subunit alpha type-4 OS=Homo sapiens OX=9606 GN=PSMA4 PE=1 SV=1;sp|P25789-2|PSA4_HUMAN Isoform 2 of Proteasome subunit alpha type-4 OS=Homo sapiens OX=9606 GN=PSMA4	2	17	17	17	76.6	76.6	76.6	29.483	0	132.82	1842		20
Q7Z2W9;Q7Z2W9-2	39S ribosomal protein L21, mitochondrial	MRPL21	sp|Q7Z2W9|RM21_HUMAN 39S ribosomal protein L21, mitochondrial OS=Homo sapiens OX=9606 GN=MRPL21 PE=1 SV=2;sp|Q7Z2W9-2|RM21_HUMAN Isoform 2 of 39S ribosomal protein L21, mitochondrial OS=Homo sapiens OX=9606 GN=MRPL21	2	10	10	10	57.6	57.6	57.6	22.814	0	119.16
P98196	Probable phospholipid-transporting ATPase IH	ATP11A	sp|P98196|AT11A_HUMAN Probable phospholipid-transporting ATPase IH OS=Homo sapiens OX=9606 GN=ATP11A PE=1 SV=3	1	33	33	32	36.3	36.3	35.6	129.75	0	246.39
P10768	S-formylglutathione hydrolase	ESD	sp|P10768|ESTD_HUMAN S-formylglutathione hydrolase OS=Homo sapiens OX=9606 GN=ESD PE=1 SV=2	1	18	18	18	74.1	74.1	74.1	31.462	0	238.92
P61254	60S ribosomal protein L26	RPL26	sp|P61254|RL26_HUMAN 60S ribosomal protein L26 OS=Homo sapiens OX=9606 GN=RPL26 PE=1 SV=1	1	12	12	2	56.6	56.6	13.8	17.258	0	15.307	957		91
O60716;O60716-2;O60716-3;O60716-5;O60716-21;O60716-11;O60716-18;O60716-10;O60716-19;O60716-17;O60716-13;O60716-9;O60716-7;O60716-6;O60716-4;O60716-8;O60716-12;O60716-14;O60716-15;O60716-16;O60716-20;O60716-22;O60716-23;O60716-24;O60716-25;O60716-26;O60716-27;O60716-29;O60716-31;O60716-28;O60716-30;O60716-32	Catenin delta-1	CTNND1	sp|O60716|CTND1_HUMAN Catenin delta-1 OS=Homo sapiens OX=9606 GN=CTNND1 PE=1 SV=1;sp|O60716-2|CTND1_HUMAN Isoform 1AB of Catenin delta-1 OS=Homo sapiens OX=9606 GN=CTNND1;sp|O60716-3|CTND1_HUMAN Isoform 1AC of Catenin delta-1 OS=Homo sapiens OX=9606 GN=CTN	32	33	33	33	43.6	43.6	43.6	108.17	0	209.78
O95858	Tetraspanin-15	TSPAN15	sp|O95858|TSN15_HUMAN Tetraspanin-15 OS=Homo sapiens OX=9606 GN=TSPAN15 PE=1 SV=1	1	11	11	11	26.9	26.9	26.9	33.165	0	48.456
Q59GN2;P62891	Putative 60S ribosomal protein L39-like 5;60S ribosomal protein L39	RPL39P5;RPL39	sp|Q59GN2|R39L5_HUMAN Putative 60S ribosomal protein L39-like 5 OS=Homo sapiens OX=9606 GN=RPL39P5 PE=5 SV=2;sp|P62891|RL39_HUMAN 60S ribosomal protein L39 OS=Homo sapiens OX=9606 GN=RPL39 PE=1 SV=2	2	2	2	2	23.5	23.5	23.5	6.3225	0.0004635	2.7171
Q8IYU8	Calcium uptake protein 2, mitochondrial	MICU2	sp|Q8IYU8|MICU2_HUMAN Calcium uptake protein 2, mitochondrial OS=Homo sapiens OX=9606 GN=MICU2 PE=1 SV=2	1	20	20	20	64.5	64.5	64.5	49.666	0	323.31
P22087	rRNA 2-O-methyltransferase fibrillarin	FBL	sp|P22087|FBRL_HUMAN rRNA 2-O-methyltransferase fibrillarin OS=Homo sapiens OX=9606 GN=FBL PE=1 SV=2	1	13	13	12	59.2	59.2	55.8	33.784	0	87.669
P56134-2;P56134-4	ATP synthase subunit f, mitochondrial	ATP5J2	sp|P56134-2|ATPK_HUMAN Isoform 2 of ATP synthase subunit f, mitochondrial OS=Homo sapiens OX=9606 GN=ATP5MF;sp|P56134-4|ATPK_HUMAN Isoform 4 of ATP synthase subunit f, mitochondrial OS=Homo sapiens OX=9606 GN=ATP5MF	2	7	3	3	76.1	11.4	11.4	10.363	0	3.7603		629		26
Q3KQZ1;Q3KQZ1-2;Q3KQZ1-3;Q3KQZ1-4	Solute carrier family 25 member 35	SLC25A35	sp|Q3KQZ1|S2535_HUMAN Solute carrier family 25 member 35 OS=Homo sapiens OX=9606 GN=SLC25A35 PE=1 SV=1;sp|Q3KQZ1-2|S2535_HUMAN Isoform 2 of Solute carrier family 25 member 35 OS=Homo sapiens OX=9606 GN=SLC25A35;sp|Q3KQZ1-3|S2535_HUMAN Isoform 3 of Solute c	4	16	16	16	69.7	69.7	69.7	32.437	0	262.14
P29373;P29762	Cellular retinoic acid-binding protein 2	CRABP2	sp|P29373|RABP2_HUMAN Cellular retinoic acid-binding protein 2 OS=Homo sapiens OX=9606 GN=CRABP2 PE=1 SV=2	2	16	16	16	77.5	77.5	77.5	15.693	0	297.29
Q8N442	Translation factor GUF1, mitochondrial	GUF1	sp|Q8N442|GUF1_HUMAN Translation factor GUF1, mitochondrial OS=Homo sapiens OX=9606 GN=GUF1 PE=1 SV=1	1	28	28	28	58.4	58.4	58.4	74.327	0	210.37
Q8IYI6	Exocyst complex component 8	EXOC8	sp|Q8IYI6|EXOC8_HUMAN Exocyst complex component 8 OS=Homo sapiens OX=9606 GN=EXOC8 PE=1 SV=2	1	26	26	26	48.8	48.8	48.8	81.798	0	192.34
Q9BXW7-2;Q9BXW7	Cat eye syndrome critical region protein 5	CECR5	sp|Q9BXW7-2|HDHD5_HUMAN Isoform 1 of Haloacid dehalogenase-like hydrolase domain-containing 5 OS=Homo sapiens OX=9606 GN=HDHD5;sp|Q9BXW7|HDHD5_HUMAN Haloacid dehalogenase-like hydrolase domain-containing 5 OS=Homo sapiens OX=9606 GN=HDHD5 PE=1 SV=1	2	17	17	17	55.5	55.5	55.5	43.588	0	323.31	1424;1425		60;63
Q86V81	THO complex subunit 4	ALYREF	sp|Q86V81|THOC4_HUMAN THO complex subunit 4 OS=Homo sapiens OX=9606 GN=ALYREF PE=1 SV=3	1	10	10	10	49.4	49.4	49.4	26.888	0	218.66	1275		167
Q9BWD1;Q9BWD1-2	Acetyl-CoA acetyltransferase, cytosolic	ACAT2	sp|Q9BWD1|THIC_HUMAN Acetyl-CoA acetyltransferase, cytosolic OS=Homo sapiens OX=9606 GN=ACAT2 PE=1 SV=2;sp|Q9BWD1-2|THIC_HUMAN Isoform 2 of Acetyl-CoA acetyltransferase, cytosolic OS=Homo sapiens OX=9606 GN=ACAT2	2	19	19	19	62.5	62.5	62.5	41.35	0	323.31	1419;1420		22;250
Q12929;Q12929-2	Epidermal growth factor receptor kinase substrate 8	EPS8	sp|Q12929|EPS8_HUMAN Epidermal growth factor receptor kinase substrate 8 OS=Homo sapiens OX=9606 GN=EPS8 PE=1 SV=1;sp|Q12929-2|EPS8_HUMAN Isoform 2 of Epidermal growth factor receptor kinase substrate 8 OS=Homo sapiens OX=9606 GN=EPS8	2	33	33	33	53.8	53.8	53.8	91.88	0	311.51
P62857	40S ribosomal protein S28	RPS28	sp|P62857|RS28_HUMAN 40S ribosomal protein S28 OS=Homo sapiens OX=9606 GN=RPS28 PE=1 SV=1	1	8	8	8	79.7	79.7	79.7	7.8409	0	78.494
O95865;O94760-2;O94760	N(G),N(G)-dimethylarginine dimethylaminohydrolase 2	DDAH2	sp|O95865|DDAH2_HUMAN N(G),N(G)-dimethylarginine dimethylaminohydrolase 2 OS=Homo sapiens OX=9606 GN=DDAH2 PE=1 SV=1	3	12	12	12	78.6	78.6	78.6	29.644	0	299.03	1713		59
O60760	Hematopoietic prostaglandin D synthase	HPGDS	sp|O60760|HPGDS_HUMAN Hematopoietic prostaglandin D synthase OS=Homo sapiens OX=9606 GN=HPGDS PE=1 SV=3	1	13	13	13	68.3	68.3	68.3	23.344	0	266.33	139;1687		80;85
Q00341;Q00341-2	Vigilin	HDLBP	sp|Q00341|VIGLN_HUMAN Vigilin OS=Homo sapiens OX=9606 GN=HDLBP PE=1 SV=2;sp|Q00341-2|VIGLN_HUMAN Isoform 2 of Vigilin OS=Homo sapiens OX=9606 GN=HDLBP	2	43	43	43	46.1	46.1	46.1	141.45	0	323.31
Q9HC38-2;Q9HC38-3	Glyoxalase domain-containing protein 4	GLOD4	sp|Q9HC38-2|GLOD4_HUMAN Isoform 2 of Glyoxalase domain-containing protein 4 OS=Homo sapiens OX=9606 GN=GLOD4	2	19	19	2	70.8	70.8	8.4	33.232	0	70.879
Q9BQE5	Apolipoprotein L2	APOL2	sp|Q9BQE5|APOL2_HUMAN Apolipoprotein L2 OS=Homo sapiens OX=9606 GN=APOL2 PE=1 SV=1	1	12	12	12	50.7	50.7	50.7	37.092	0	226
Q04941	Proteolipid protein 2	PLP2	sp|Q04941|PLP2_HUMAN Proteolipid protein 2 OS=Homo sapiens OX=9606 GN=PLP2 PE=1 SV=1	1	1	1	1	8.6	8.6	8.6	16.691	0	32.814
Q15029-2;Q15029;Q15029-3	116 kDa U5 small nuclear ribonucleoprotein component	EFTUD2	sp|Q15029-2|U5S1_HUMAN Isoform 2 of 116 kDa U5 small nuclear ribonucleoprotein component OS=Homo sapiens OX=9606 GN=EFTUD2;sp|Q15029|U5S1_HUMAN 116 kDa U5 small nuclear ribonucleoprotein component OS=Homo sapiens OX=9606 GN=EFTUD2 PE=1 SV=1;sp|Q15029-3|U5S	3	35	34	34	58.7	57.6	57.6	105.38	0	237.54
Q15526;Q15526-2	Surfeit locus protein 1	SURF1	sp|Q15526|SURF1_HUMAN Surfeit locus protein 1 OS=Homo sapiens OX=9606 GN=SURF1 PE=1 SV=1;sp|Q15526-2|SURF1_HUMAN Isoform 2 of Surfeit locus protein 1 OS=Homo sapiens OX=9606 GN=SURF1	2	12	12	12	52.3	52.3	52.3	33.331	0	146.19
Q9Y336;Q9Y336-2	Sialic acid-binding Ig-like lectin 9	SIGLEC9	sp|Q9Y336|SIGL9_HUMAN Sialic acid-binding Ig-like lectin 9 OS=Homo sapiens OX=9606 GN=SIGLEC9 PE=1 SV=2;sp|Q9Y336-2|SIGL9_HUMAN Isoform 2 of Sialic acid-binding Ig-like lectin 9 OS=Homo sapiens OX=9606 GN=SIGLEC9	2	10	10	10	32.4	32.4	32.4	50.081	0	234.02
Q01518;P40123-3;P40123-2;P40123	Adenylyl cyclase-associated protein 1	CAP1	sp|Q01518|CAP1_HUMAN Adenylyl cyclase-associated protein 1 OS=Homo sapiens OX=9606 GN=CAP1 PE=1 SV=5	4	54	1	1	77.5	4.8	4.8	51.901	0	31.83	1056;1057	747;748;749;750	393;449	27;146;157;437
P49407;P10523	Beta-arrestin-1	ARRB1	sp|P49407|ARRB1_HUMAN Beta-arrestin-1 OS=Homo sapiens OX=9606 GN=ARRB1 PE=1 SV=2	2	21	20	1	65.6	63.6	6.2	47.065	0	158.36
Q9Y4P3	Transducin beta-like protein 2	TBL2	sp|Q9Y4P3|TBL2_HUMAN Transducin beta-like protein 2 OS=Homo sapiens OX=9606 GN=TBL2 PE=1 SV=1	1	28	28	28	59.5	59.5	59.5	49.797	0	243.99	1593;1594;2236		157;342;344
P17612;P17612-2	cAMP-dependent protein kinase catalytic subunit alpha	PRKACA	sp|P17612|KAPCA_HUMAN cAMP-dependent protein kinase catalytic subunit alpha OS=Homo sapiens OX=9606 GN=PRKACA PE=1 SV=2;sp|P17612-2|KAPCA_HUMAN Isoform 2 of cAMP-dependent protein kinase catalytic subunit alpha OS=Homo sapiens OX=9606 GN=PRKACA	2	16	16	5	43.9	43.9	12.3	40.589	0	87.878
Q9UGM6;Q9UGM6-2	Tryptophan--tRNA ligase, mitochondrial	WARS2	sp|Q9UGM6|SYWM_HUMAN Tryptophan--tRNA ligase, mitochondrial OS=Homo sapiens OX=9606 GN=WARS2 PE=1 SV=1	2	19	19	19	66.7	66.7	66.7	40.146	0	206.83
O43290	U4/U6.U5 tri-snRNP-associated protein 1	SART1	sp|O43290|SNUT1_HUMAN U4/U6.U5 tri-snRNP-associated protein 1 OS=Homo sapiens OX=9606 GN=SART1 PE=1 SV=1	1	22	22	22	26.2	26.2	26.2	90.254	0	237.45
P20138;P20138-2;P20138-3	Myeloid cell surface antigen CD33	CD33	sp|P20138|CD33_HUMAN Myeloid cell surface antigen CD33 OS=Homo sapiens OX=9606 GN=CD33 PE=1 SV=2;sp|P20138-2|CD33_HUMAN Isoform 3 of Myeloid cell surface antigen CD33 OS=Homo sapiens OX=9606 GN=CD33	3	7	7	7	21.7	21.7	21.7	39.825	0	27.099
P84098	60S ribosomal protein L19	RPL19	sp|P84098|RL19_HUMAN 60S ribosomal protein L19 OS=Homo sapiens OX=9606 GN=RPL19 PE=1 SV=1	1	9	9	9	26.5	26.5	26.5	23.466	0	146.89
Q9BYD2	39S ribosomal protein L9, mitochondrial	MRPL9	sp|Q9BYD2|RM09_HUMAN 39S ribosomal protein L9, mitochondrial OS=Homo sapiens OX=9606 GN=MRPL9 PE=1 SV=2	1	15	15	15	49.4	49.4	49.4	30.243	0	111
P16152;P16152-2	Carbonyl reductase [NADPH] 1	CBR1	sp|P16152|CBR1_HUMAN Carbonyl reductase [NADPH] 1 OS=Homo sapiens OX=9606 GN=CBR1 PE=1 SV=3;sp|P16152-2|CBR1_HUMAN Isoform 2 of Carbonyl reductase [NADPH] 1 OS=Homo sapiens OX=9606 GN=CBR1	2	16	16	14	73.3	73.3	68.6	30.375	0	214.83
P08962-3;P08962-2;P08962	CD63 antigen	CD63	sp|P08962-3|CD63_HUMAN Isoform 3 of CD63 antigen OS=Homo sapiens OX=9606 GN=CD63;sp|P08962-2|CD63_HUMAN Isoform 2 of CD63 antigen OS=Homo sapiens OX=9606 GN=CD63;sp|P08962|CD63_HUMAN CD63 antigen OS=Homo sapiens OX=9606 GN=CD63 PE=1 SV=2	3	3	3	3	21.8	21.8	21.8	17.271	0	190.98	424;425	260	34;35	30
Q9Y6E0-2;Q9Y6E0	Serine/threonine-protein kinase 24;Serine/threonine-protein kinase 24 36 kDa subunit;Serine/threonine-protein kinase 24 12 kDa subunit	STK24	sp|Q9Y6E0-2|STK24_HUMAN Isoform A of Serine/threonine-protein kinase 24 OS=Homo sapiens OX=9606 GN=STK24;sp|Q9Y6E0|STK24_HUMAN Serine/threonine-protein kinase 24 OS=Homo sapiens OX=9606 GN=STK24 PE=1 SV=1	2	22	22	14	61.9	61.9	46.2	47.913	0	187.46
Q8NI60;Q8NI60-3;Q8NI60-4;Q8NI60-2	Atypical kinase ADCK3, mitochondrial	ADCK3	sp|Q8NI60|COQ8A_HUMAN Atypical kinase COQ8A, mitochondrial OS=Homo sapiens OX=9606 GN=COQ8A PE=1 SV=1;sp|Q8NI60-3|COQ8A_HUMAN Isoform 3 of Atypical kinase COQ8A, mitochondrial OS=Homo sapiens OX=9606 GN=COQ8A;sp|Q8NI60-4|COQ8A_HUMAN Isoform 4 of Atypical k	4	18	18	18	38.5	38.5	38.5	71.949	0	109.21
Q96EL3	39S ribosomal protein L53, mitochondrial	MRPL53	sp|Q96EL3|RM53_HUMAN 39S ribosomal protein L53, mitochondrial OS=Homo sapiens OX=9606 GN=MRPL53 PE=1 SV=1	1	6	6	6	60.7	60.7	60.7	12.107	0	119.15
Q9BYN8	28S ribosomal protein S26, mitochondrial	MRPS26	sp|Q9BYN8|RT26_HUMAN 28S ribosomal protein S26, mitochondrial OS=Homo sapiens OX=9606 GN=MRPS26 PE=1 SV=1	1	12	12	12	42.9	42.9	42.9	24.211	0	74.69
Q9H8H3	Methyltransferase-like protein 7A	METTL7A	sp|Q9H8H3|MET7A_HUMAN Methyltransferase-like protein 7A OS=Homo sapiens OX=9606 GN=METTL7A PE=1 SV=1	1	7	7	7	44.7	44.7	44.7	28.319	0	94.27
Q9NUV9;Q6P9H5	GTPase IMAP family member 4	GIMAP4	sp|Q9NUV9|GIMA4_HUMAN GTPase IMAP family member 4 OS=Homo sapiens OX=9606 GN=GIMAP4 PE=1 SV=1	2	19	19	19	62	62	62	37.533	0	307.69
Q08AM6;Q08AM6-2	Protein VAC14 homolog	VAC14	sp|Q08AM6|VAC14_HUMAN Protein VAC14 homolog OS=Homo sapiens OX=9606 GN=VAC14 PE=1 SV=1	2	29	29	29	44.4	44.4	44.4	87.972	0	113.59
Q9UH65	Switch-associated protein 70	SWAP70	sp|Q9UH65|SWP70_HUMAN Switch-associated protein 70 OS=Homo sapiens OX=9606 GN=SWAP70 PE=1 SV=1	1	31	31	31	56.6	56.6	56.6	68.997	0	99.801	2214		505
Q02543	60S ribosomal protein L18a	RPL18A	sp|Q02543|RL18A_HUMAN 60S ribosomal protein L18a OS=Homo sapiens OX=9606 GN=RPL18A PE=1 SV=2	1	14	14	14	55.1	55.1	55.1	20.762	0	96.881
Q8ND76;Q8ND76-3;Q8ND76-2	Cyclin-Y	CCNY	sp|Q8ND76|CCNY_HUMAN Cyclin-Y OS=Homo sapiens OX=9606 GN=CCNY PE=1 SV=2;sp|Q8ND76-3|CCNY_HUMAN Isoform 3 of Cyclin-Y OS=Homo sapiens OX=9606 GN=CCNY;sp|Q8ND76-2|CCNY_HUMAN Isoform 2 of Cyclin-Y OS=Homo sapiens OX=9606 GN=CCNY	3	14	14	11	56.6	56.6	46	39.336	0	126.73
P04062-4;P04062-2;P04062;P04062-5;P04062-3	Glucosylceramidase	GBA	sp|P04062-4|GLCM_HUMAN Isoform 4 of Lysosomal acid glucosylceramidase OS=Homo sapiens OX=9606 GN=GBA;sp|P04062-2|GLCM_HUMAN Isoform Short of Lysosomal acid glucosylceramidase OS=Homo sapiens OX=9606 GN=GBA;sp|P04062|GLCM_HUMAN Lysosomal acid glucosylcerami	5	27	27	27	75.7	75.7	75.7	50.316	0	323.31
O60506-3;O60506;O60506-4;O60506-2;O60506-5	Heterogeneous nuclear ribonucleoprotein Q	SYNCRIP	sp|O60506-3|HNRPQ_HUMAN Isoform 3 of Heterogeneous nuclear ribonucleoprotein Q OS=Homo sapiens OX=9606 GN=SYNCRIP;sp|O60506|HNRPQ_HUMAN Heterogeneous nuclear ribonucleoprotein Q OS=Homo sapiens OX=9606 GN=SYNCRIP PE=1 SV=2;sp|O60506-4|HNRPQ_HUMAN Isoform 4	5	26	20	20	43.8	37.2	37.2	62.656	0	167.42
Q9GZY8-2;Q9GZY8;Q9GZY8-5;Q9GZY8-4;Q9GZY8-3	Mitochondrial fission factor	MFF	sp|Q9GZY8-2|MFF_HUMAN Isoform 2 of Mitochondrial fission factor OS=Homo sapiens OX=9606 GN=MFF;sp|Q9GZY8|MFF_HUMAN Mitochondrial fission factor OS=Homo sapiens OX=9606 GN=MFF PE=1 SV=1;sp|Q9GZY8-5|MFF_HUMAN Isoform 5 of Mitochondrial fission factor OS=Homo	5	12	12	12	68.7	68.7	68.7	32.973	0	90.056
P54577	Tyrosine--tRNA ligase, cytoplasmic;Tyrosine--tRNA ligase, cytoplasmic, N-terminally processed	YARS	sp|P54577|SYYC_HUMAN Tyrosine--tRNA ligase, cytoplasmic OS=Homo sapiens OX=9606 GN=YARS1 PE=1 SV=4	1	39	39	39	75.6	75.6	75.6	59.143	0	116.59
Q07812-2;Q07812-8;Q07812;Q07812-5;Q07812-7;Q07812-6;Q07812-4;Q07812-3	Apoptosis regulator BAX	BAX	sp|Q07812-2|BAX_HUMAN Isoform Beta of Apoptosis regulator BAX OS=Homo sapiens OX=9606 GN=BAX;sp|Q07812-8|BAX_HUMAN Isoform Sigma of Apoptosis regulator BAX OS=Homo sapiens OX=9606 GN=BAX;sp|Q07812|BAX_HUMAN Apoptosis regulator BAX OS=Homo sapiens OX=9606 G	8	13	13	13	60.1	60.1	60.1	24.22	0	124.49
Q969H8	Myeloid-derived growth factor	MYDGF	sp|Q969H8|MYDGF_HUMAN Myeloid-derived growth factor OS=Homo sapiens OX=9606 GN=MYDGF PE=1 SV=1	1	5	5	5	32.9	32.9	32.9	18.795	0	15.152
Q9BSF4	Uncharacterized protein C19orf52	C19orf52	sp|Q9BSF4|TIM29_HUMAN Mitochondrial import inner membrane translocase subunit Tim29 OS=Homo sapiens OX=9606 GN=TIMM29 PE=1 SV=2	1	14	14	14	59.2	59.2	59.2	29.233	0	77.721
O15239	NADH dehydrogenase [ubiquinone] 1 alpha subcomplex subunit 1	NDUFA1	sp|O15239|NDUA1_HUMAN NADH dehydrogenase [ubiquinone] 1 alpha subcomplex subunit 1 OS=Homo sapiens OX=9606 GN=NDUFA1 PE=1 SV=1	1	4	4	4	37.1	37.1	37.1	8.0723	0	10.135
Q9UQB8-3;Q9UQB8-5;Q9UQB8-4;Q9UQB8-6;Q9UQB8-2;Q9UQB8	Brain-specific angiogenesis inhibitor 1-associated protein 2	BAIAP2	sp|Q9UQB8-3|BAIP2_HUMAN Isoform 3 of Brain-specific angiogenesis inhibitor 1-associated protein 2 OS=Homo sapiens OX=9606 GN=BAIAP2;sp|Q9UQB8-5|BAIP2_HUMAN Isoform 5 of Brain-specific angiogenesis inhibitor 1-associated protein 2 OS=Homo sapiens OX=9606 GN	6	28	28	28	63.1	63.1	63.1	56.625	0	67.962
P05771;P05771-2	Protein kinase C beta type	PRKCB	sp|P05771|KPCB_HUMAN Protein kinase C beta type OS=Homo sapiens OX=9606 GN=PRKCB PE=1 SV=4;sp|P05771-2|KPCB_HUMAN Isoform Beta-II of Protein kinase C beta type OS=Homo sapiens OX=9606 GN=PRKCB	2	27	27	20	46.5	46.5	37.6	76.868	0	71.718
Q9UIQ6;Q9UIQ6-3;Q9UIQ6-2	Leucyl-cystinyl aminopeptidase;Leucyl-cystinyl aminopeptidase, pregnancy serum form	LNPEP	sp|Q9UIQ6|LCAP_HUMAN Leucyl-cystinyl aminopeptidase OS=Homo sapiens OX=9606 GN=LNPEP PE=1 SV=3;sp|Q9UIQ6-3|LCAP_HUMAN Isoform 3 of Leucyl-cystinyl aminopeptidase OS=Homo sapiens OX=9606 GN=LNPEP;sp|Q9UIQ6-2|LCAP_HUMAN Isoform 2 of Leucyl-cystinyl aminopept	3	35	35	35	43.7	43.7	43.7	117.35	0	102.38	1548		18
Q16581	C3a anaphylatoxin chemotactic receptor	C3AR1	sp|Q16581|C3AR_HUMAN C3a anaphylatoxin chemotactic receptor OS=Homo sapiens OX=9606 GN=C3AR1 PE=1 SV=2	1	6	6	6	22.8	22.8	22.8	53.864	0	323.31
P21964-2;P21964	Catechol O-methyltransferase	COMT	sp|P21964-2|COMT_HUMAN Isoform Soluble of Catechol O-methyltransferase OS=Homo sapiens OX=9606 GN=COMT;sp|P21964|COMT_HUMAN Catechol O-methyltransferase OS=Homo sapiens OX=9606 GN=COMT PE=1 SV=2	2	17	17	17	87.3	87.3	87.3	24.449	0	117.99
Q07960	Rho GTPase-activating protein 1	ARHGAP1	sp|Q07960|RHG01_HUMAN Rho GTPase-activating protein 1 OS=Homo sapiens OX=9606 GN=ARHGAP1 PE=1 SV=1	1	23	23	23	73.1	73.1	73.1	50.435	0	323.31
P62888	60S ribosomal protein L30	RPL30	sp|P62888|RL30_HUMAN 60S ribosomal protein L30 OS=Homo sapiens OX=9606 GN=RPL30 PE=1 SV=2	1	6	6	6	51.3	51.3	51.3	12.784	0	142.62	987		77
P17152	Transmembrane protein 11, mitochondrial	TMEM11	sp|P17152|TMM11_HUMAN Transmembrane protein 11, mitochondrial OS=Homo sapiens OX=9606 GN=TMEM11 PE=1 SV=1	1	7	7	7	46.9	46.9	46.9	21.541	0	44.518
Q9Y666;Q9Y666-2	Solute carrier family 12 member 7	SLC12A7	sp|Q9Y666|S12A7_HUMAN Solute carrier family 12 member 7 OS=Homo sapiens OX=9606 GN=SLC12A7 PE=1 SV=3	2	32	32	28	38.4	38.4	35.5	119.1	0	169.51
P31942-2;P31942;P31942-3;P31942-4;P31942-6;P31942-5	Heterogeneous nuclear ribonucleoprotein H3	HNRNPH3	sp|P31942-2|HNRH3_HUMAN Isoform 2 of Heterogeneous nuclear ribonucleoprotein H3 OS=Homo sapiens OX=9606 GN=HNRNPH3;sp|P31942|HNRH3_HUMAN Heterogeneous nuclear ribonucleoprotein H3 OS=Homo sapiens OX=9606 GN=HNRNPH3 PE=1 SV=2;sp|P31942-3|HNRH3_HUMAN Isoform	6	12	12	12	53.5	53.5	53.5	35.238	0	236.67
Q99729-3;Q99729-2	Heterogeneous nuclear ribonucleoprotein A/B	HNRNPAB	sp|Q99729-3|ROAA_HUMAN Isoform 3 of Heterogeneous nuclear ribonucleoprotein A/B OS=Homo sapiens OX=9606 GN=HNRNPAB;sp|Q99729-2|ROAA_HUMAN Isoform 2 of Heterogeneous nuclear ribonucleoprotein A/B OS=Homo sapiens OX=9606 GN=HNRNPAB	2	13	13	3	35.8	35.8	12.3	30.588	0	112.86
O75436	Vacuolar protein sorting-associated protein 26A	VPS26A	sp|O75436|VP26A_HUMAN Vacuolar protein sorting-associated protein 26A OS=Homo sapiens OX=9606 GN=VPS26A PE=1 SV=2	1	20	20	8	66.4	66.4	28.7	38.169	0	136.47
P18077	60S ribosomal protein L35a	RPL35A	sp|P18077|RL35A_HUMAN 60S ribosomal protein L35a OS=Homo sapiens OX=9606 GN=RPL35A PE=1 SV=2	1	7	7	7	30	30	30	12.538	0	9.0493
Q9NQR4	Omega-amidase NIT2	NIT2	sp|Q9NQR4|NIT2_HUMAN Omega-amidase NIT2 OS=Homo sapiens OX=9606 GN=NIT2 PE=1 SV=1	1	21	21	21	75	75	75	30.608	0	79.008
Q15120;Q15120-2	[Pyruvate dehydrogenase (acetyl-transferring)] kinase isozyme 3, mitochondrial	PDK3	sp|Q15120|PDK3_HUMAN [Pyruvate dehydrogenase (acetyl-transferring)] kinase isozyme 3, mitochondrial OS=Homo sapiens OX=9606 GN=PDK3 PE=1 SV=1;sp|Q15120-2|PDK3_HUMAN Isoform 2 of [Pyruvate dehydrogenase (acetyl-transferring)] kinase isozyme 3, mitochondrial	2	22	22	22	67	67	67	46.938	0	131.85
Q9P258	Protein RCC2	RCC2	sp|Q9P258|RCC2_HUMAN Protein RCC2 OS=Homo sapiens OX=9606 GN=RCC2 PE=1 SV=2	1	31	31	31	72.8	72.8	72.8	56.084	0	164.78	1521		18
Q9NZM3-2;Q9NZM3;Q9NZM3-3;Q9NZM3-4	Intersectin-2	ITSN2	sp|Q9NZM3-2|ITSN2_HUMAN Isoform 2 of Intersectin-2 OS=Homo sapiens OX=9606 GN=ITSN2;sp|Q9NZM3|ITSN2_HUMAN Intersectin-2 OS=Homo sapiens OX=9606 GN=ITSN2 PE=1 SV=3;sp|Q9NZM3-3|ITSN2_HUMAN Isoform 3 of Intersectin-2 OS=Homo sapiens OX=9606 GN=ITSN2;sp|Q9NZM3	4	48	48	44	38.1	38.1	36.9	190.49	0	178.04
P62314	Small nuclear ribonucleoprotein Sm D1	SNRPD1	sp|P62314|SMD1_HUMAN Small nuclear ribonucleoprotein Sm D1 OS=Homo sapiens OX=9606 GN=SNRPD1 PE=1 SV=1	1	4	4	4	54.6	54.6	54.6	13.281	0	105.42	967;1950		21;24
O95352;O95352-3;O95352-2	Ubiquitin-like modifier-activating enzyme ATG7	ATG7	sp|O95352|ATG7_HUMAN Ubiquitin-like modifier-activating enzyme ATG7 OS=Homo sapiens OX=9606 GN=ATG7 PE=1 SV=1;sp|O95352-3|ATG7_HUMAN Isoform 3 of Ubiquitin-like modifier-activating enzyme ATG7 OS=Homo sapiens OX=9606 GN=ATG7;sp|O95352-2|ATG7_HUMAN Isoform	3	33	33	33	55	55	55	77.959	0	163.62	185		53
Q15393;Q15393-3;Q15393-2	Splicing factor 3B subunit 3	SF3B3	sp|Q15393|SF3B3_HUMAN Splicing factor 3B subunit 3 OS=Homo sapiens OX=9606 GN=SF3B3 PE=1 SV=4	3	43	43	43	49.5	49.5	49.5	135.58	0	323.31	1154		933
O43427-2;O43427	Acidic fibroblast growth factor intracellular-binding protein	FIBP	sp|O43427-2|FIBP_HUMAN Isoform Short of Acidic fibroblast growth factor intracellular-binding protein OS=Homo sapiens OX=9606 GN=FIBP;sp|O43427|FIBP_HUMAN Acidic fibroblast growth factor intracellular-binding protein OS=Homo sapiens OX=9606 GN=FIBP PE=1 SV	2	18	18	18	58	58	58	41.21	0	80.138
Q9BWS9;Q9BWS9-2;Q9BWS9-3	Chitinase domain-containing protein 1	CHID1	sp|Q9BWS9|CHID1_HUMAN Chitinase domain-containing protein 1 OS=Homo sapiens OX=9606 GN=CHID1 PE=1 SV=1;sp|Q9BWS9-2|CHID1_HUMAN Isoform 2 of Chitinase domain-containing protein 1 OS=Homo sapiens OX=9606 GN=CHID1;sp|Q9BWS9-3|CHID1_HUMAN Isoform 3 of Chitinas	3	22	22	22	63.6	63.6	63.6	44.94	0	172.46
Q96E52;Q96E52-2	Metalloendopeptidase OMA1, mitochondrial	OMA1	sp|Q96E52|OMA1_HUMAN Metalloendopeptidase OMA1, mitochondrial OS=Homo sapiens OX=9606 GN=OMA1 PE=1 SV=1;sp|Q96E52-2|OMA1_HUMAN Isoform 2 of Metalloendopeptidase OMA1, mitochondrial OS=Homo sapiens OX=9606 GN=OMA1	2	15	15	15	30	30	30	60.12	0	163.23
O75368	SH3 domain-binding glutamic acid-rich-like protein	SH3BGRL	sp|O75368|SH3L1_HUMAN SH3 domain-binding glutamic acid-rich-like protein OS=Homo sapiens OX=9606 GN=SH3BGRL PE=1 SV=1	1	15	15	15	91.2	91.2	91.2	12.774	0	149.25
O14745;O14745-2	Na(+)/H(+) exchange regulatory cofactor NHE-RF1	SLC9A3R1	sp|O14745|NHRF1_HUMAN Na(+)/H(+) exchange regulatory cofactor NHE-RF1 OS=Homo sapiens OX=9606 GN=SLC9A3R1 PE=1 SV=4;sp|O14745-2|NHRF1_HUMAN Isoform 2 of Na(+)/H(+) exchange regulatory cofactor NHE-RF1 OS=Homo sapiens OX=9606 GN=SLC9A3R1	2	20	20	20	66.5	66.5	66.5	38.868	0	253.35	83;84;85		63;203;261
Q13057;Q13057-2	Bifunctional coenzyme A synthase;Phosphopantetheine adenylyltransferase;Dephospho-CoA kinase	COASY	sp|Q13057|COASY_HUMAN Bifunctional coenzyme A synthase OS=Homo sapiens OX=9606 GN=COASY PE=1 SV=4;sp|Q13057-2|COASY_HUMAN Isoform 2 of Bifunctional coenzyme A synthase OS=Homo sapiens OX=9606 GN=COASY	2	19	19	19	57.8	57.8	57.8	62.328	0	80.485
Q9HBI0;Q9HBI0-2;Q9HBI0-3;Q9HBI0-5;Q9HBI0-4	Gamma-parvin	PARVG	sp|Q9HBI0|PARVG_HUMAN Gamma-parvin OS=Homo sapiens OX=9606 GN=PARVG PE=1 SV=1;sp|Q9HBI0-2|PARVG_HUMAN Isoform 2 of Gamma-parvin OS=Homo sapiens OX=9606 GN=PARVG;sp|Q9HBI0-3|PARVG_HUMAN Isoform 3 of Gamma-parvin OS=Homo sapiens OX=9606 GN=PARVG	5	19	19	19	58.3	58.3	58.3	37.485	0	219.89
O60449;O60449-2;O60449-3	Lymphocyte antigen 75	LY75	sp|O60449|LY75_HUMAN Lymphocyte antigen 75 OS=Homo sapiens OX=9606 GN=LY75 PE=1 SV=3;sp|O60449-2|LY75_HUMAN Isoform 2 of Lymphocyte antigen 75 OS=Homo sapiens OX=9606 GN=LY75;sp|O60449-3|LY75_HUMAN Isoform 3 of Lymphocyte antigen 75 OS=Homo sapiens OX=9606	3	39	39	39	30.7	30.7	30.7	198.31	0	145.48
P19440;A6NGU5;P19440-2;P36268-2;P36268;P36268-3;Q14390;P19440-3;B5MD39	Gamma-glutamyltranspeptidase 1;Gamma-glutamyltranspeptidase 1 heavy chain;Gamma-glutamyltranspeptidase 1 light chain;Putative gamma-glutamyltranspeptidase 3;Putative gamma-glutamyltranspeptidase 3 heavy chain;Putative gamma-glutamyltranspeptidase 3 light chain;Inactive gamma-glutamyltranspeptidase 2	GGT1;GGT3P;GGT2	sp|P19440|GGT1_HUMAN Glutathione hydrolase 1 proenzyme OS=Homo sapiens OX=9606 GN=GGT1 PE=1 SV=2;sp|A6NGU5|GGT3_HUMAN Putative glutathione hydrolase 3 proenzyme OS=Homo sapiens OX=9606 GN=GGT3P PE=5 SV=2;sp|P19440-2|GGT1_HUMAN Isoform 2 of Glutathione hydr	9	10	10	10	20.7	20.7	20.7	61.409	0	84.727
Q16563-2;Q16563	Synaptophysin-like protein 1	SYPL1	sp|Q16563-2|SYPL1_HUMAN Isoform 2 of Synaptophysin-like protein 1 OS=Homo sapiens OX=9606 GN=SYPL1;sp|Q16563|SYPL1_HUMAN Synaptophysin-like protein 1 OS=Homo sapiens OX=9606 GN=SYPL1 PE=1 SV=1	2	4	4	4	21.6	21.6	21.6	26.411	0	27.661
Q9NYL9	Tropomodulin-3	TMOD3	sp|Q9NYL9|TMOD3_HUMAN Tropomodulin-3 OS=Homo sapiens OX=9606 GN=TMOD3 PE=1 SV=1	1	16	16	16	74.1	74.1	74.1	39.594	0	323.31
Q9P2B2	Prostaglandin F2 receptor negative regulator	PTGFRN	sp|Q9P2B2|FPRP_HUMAN Prostaglandin F2 receptor negative regulator OS=Homo sapiens OX=9606 GN=PTGFRN PE=1 SV=2	1	30	30	30	42	42	42	98.555	0	179.53
P17096-2	High mobility group protein HMG-I/HMG-Y	HMGA1	sp|P17096-2|HMGA1_HUMAN Isoform HMG-Y of High mobility group protein HMG-I/HMG-Y OS=Homo sapiens OX=9606 GN=HMGA1	1	5	2	2	34.4	14.6	14.6	10.679	0	12.868
P20618	Proteasome subunit beta type-1	PSMB1	sp|P20618|PSB1_HUMAN Proteasome subunit beta type-1 OS=Homo sapiens OX=9606 GN=PSMB1 PE=1 SV=2	1	14	14	14	59.8	59.8	59.8	26.489	0	323.31		376		111
Q96AG3;Q96AG3-3;Q96AG3-2	Solute carrier family 25 member 46	SLC25A46	sp|Q96AG3|S2546_HUMAN Solute carrier family 25 member 46 OS=Homo sapiens OX=9606 GN=SLC25A46 PE=1 SV=1;sp|Q96AG3-3|S2546_HUMAN Isoform 3 of Solute carrier family 25 member 46 OS=Homo sapiens OX=9606 GN=SLC25A46;sp|Q96AG3-2|S2546_HUMAN Isoform 2 of Solute c	3	14	14	14	59.3	59.3	59.3	46.173	0	323.31
Q96GC5-3;Q96GC5	39S ribosomal protein L48, mitochondrial	MRPL48	sp|Q96GC5-3|RM48_HUMAN Isoform 2 of 39S ribosomal protein L48, mitochondrial OS=Homo sapiens OX=9606 GN=MRPL48;sp|Q96GC5|RM48_HUMAN 39S ribosomal protein L48, mitochondrial OS=Homo sapiens OX=9606 GN=MRPL48 PE=1 SV=2	2	6	6	6	30.9	30.9	30.9	21.749	0	93.746
O43598;O43598-2	2-deoxynucleoside 5-phosphate N-hydrolase 1	DNPH1	sp|O43598|DNPH1_HUMAN 2-deoxynucleoside 5-phosphate N-hydrolase 1 OS=Homo sapiens OX=9606 GN=DNPH1 PE=1 SV=1;sp|O43598-2|DNPH1_HUMAN Isoform 2 of 2-deoxynucleoside 5-phosphate N-hydrolase 1 OS=Homo sapiens OX=9606 GN=DNPH1	2	11	11	11	77.6	77.6	77.6	19.108	0	268.84
P31689;P31689-2	DnaJ homolog subfamily A member 1	DNAJA1	sp|P31689|DNJA1_HUMAN DnaJ homolog subfamily A member 1 OS=Homo sapiens OX=9606 GN=DNAJA1 PE=1 SV=2;sp|P31689-2|DNJA1_HUMAN Isoform 2 of DnaJ homolog subfamily A member 1 OS=Homo sapiens OX=9606 GN=DNAJA1	2	20	20	20	68.3	68.3	68.3	44.868	0	94.492	707;708		120;377
Q15904	V-type proton ATPase subunit S1	ATP6AP1	sp|Q15904|VAS1_HUMAN V-type proton ATPase subunit S1 OS=Homo sapiens OX=9606 GN=ATP6AP1 PE=1 SV=2	1	12	12	12	27.2	27.2	27.2	52.025	0	22.529
Q9UKK9	ADP-sugar pyrophosphatase	NUDT5	sp|Q9UKK9|NUDT5_HUMAN ADP-sugar pyrophosphatase OS=Homo sapiens OX=9606 GN=NUDT5 PE=1 SV=1	1	15	15	15	74	74	74	24.327	0	138.36	1554;2218		11;12
Q96EY4	Translation machinery-associated protein 16	TMA16	sp|Q96EY4|TMA16_HUMAN Translation machinery-associated protein 16 OS=Homo sapiens OX=9606 GN=TMA16 PE=1 SV=2	1	10	10	10	39.4	39.4	39.4	23.864	0	171.29
P60900;P60900-2;P60900-3	Proteasome subunit alpha type-6	PSMA6	sp|P60900|PSA6_HUMAN Proteasome subunit alpha type-6 OS=Homo sapiens OX=9606 GN=PSMA6 PE=1 SV=1;sp|P60900-2|PSA6_HUMAN Isoform 2 of Proteasome subunit alpha type-6 OS=Homo sapiens OX=9606 GN=PSMA6	3	13	13	13	56.9	56.9	56.9	27.399	0	59.038
Q99460-2;Q99460	26S proteasome non-ATPase regulatory subunit 1	PSMD1	sp|Q99460-2|PSMD1_HUMAN Isoform 2 of 26S proteasome non-ATPase regulatory subunit 1 OS=Homo sapiens OX=9606 GN=PSMD1;sp|Q99460|PSMD1_HUMAN 26S proteasome non-ATPase regulatory subunit 1 OS=Homo sapiens OX=9606 GN=PSMD1 PE=1 SV=2	2	36	36	36	53.7	53.7	53.7	102.26	0	323.31
Q96QH2	PML-RARA-regulated adapter molecule 1	PRAM1	sp|Q96QH2|PRAM_HUMAN PML-RARA-regulated adapter molecule 1 OS=Homo sapiens OX=9606 GN=PRAM1 PE=1 SV=3	1	36	36	36	71.2	71.2	71.2	73.968	0	70.745
Q9Y5K8	V-type proton ATPase subunit D	ATP6V1D	sp|Q9Y5K8|VATD_HUMAN V-type proton ATPase subunit D OS=Homo sapiens OX=9606 GN=ATP6V1D PE=1 SV=1	1	15	15	15	56.3	56.3	56.3	28.262	0	69.182
P29597	Non-receptor tyrosine-protein kinase TYK2	TYK2	sp|P29597|TYK2_HUMAN Non-receptor tyrosine-protein kinase TYK2 OS=Homo sapiens OX=9606 GN=TYK2 PE=1 SV=3	1	34	32	32	40.4	39.4	39.4	133.65	0	162.64
O00541;O00541-2	Pescadillo homolog	PES1	sp|O00541|PESC_HUMAN Pescadillo homolog OS=Homo sapiens OX=9606 GN=PES1 PE=1 SV=1;sp|O00541-2|PESC_HUMAN Isoform 2 of Pescadillo homolog OS=Homo sapiens OX=9606 GN=PES1	2	22	22	22	39.1	39.1	39.1	68.002	0	64.718
Q8WWI5;Q8WWI5-3;Q8WWI5-2	Choline transporter-like protein 1	SLC44A1	sp|Q8WWI5|CTL1_HUMAN Choline transporter-like protein 1 OS=Homo sapiens OX=9606 GN=SLC44A1 PE=1 SV=1;sp|Q8WWI5-3|CTL1_HUMAN Isoform 3 of Choline transporter-like protein 1 OS=Homo sapiens OX=9606 GN=SLC44A1;sp|Q8WWI5-2|CTL1_HUMAN Isoform 2 of Choline trans	3	20	20	20	31.2	31.2	31.2	73.301	0	47.277
Q16827-4;Q16827-2;Q16827-3;Q16827	Receptor-type tyrosine-protein phosphatase O	PTPRO	sp|Q16827-4|PTPRO_HUMAN Isoform 4 of Receptor-type tyrosine-protein phosphatase O OS=Homo sapiens OX=9606 GN=PTPRO;sp|Q16827-2|PTPRO_HUMAN Isoform 2 of Receptor-type tyrosine-protein phosphatase O OS=Homo sapiens OX=9606 GN=PTPRO;sp|Q16827-3|PTPRO_HUMAN Is	4	17	17	16	51.2	51.2	51.2	43.76	0	61.695
Q9UNQ2	Probable dimethyladenosine transferase	DIMT1	sp|Q9UNQ2|DIM1_HUMAN Probable dimethyladenosine transferase OS=Homo sapiens OX=9606 GN=DIMT1 PE=1 SV=1	1	15	15	15	58.8	58.8	58.8	35.236	0	52.689
O75208;O75208-2	Ubiquinone biosynthesis protein COQ9, mitochondrial	COQ9	sp|O75208|COQ9_HUMAN Ubiquinone biosynthesis protein COQ9, mitochondrial OS=Homo sapiens OX=9606 GN=COQ9 PE=1 SV=1	2	12	12	12	60.4	60.4	60.4	35.509	0	323.31
P26447	Protein S100-A4	S100A4	sp|P26447|S10A4_HUMAN Protein S100-A4 OS=Homo sapiens OX=9606 GN=S100A4 PE=1 SV=1	1	6	6	6	44.6	44.6	44.6	11.728	0	8.8761
Q9HB40;Q9HB40-2	Retinoid-inducible serine carboxypeptidase	SCPEP1	sp|Q9HB40|RISC_HUMAN Retinoid-inducible serine carboxypeptidase OS=Homo sapiens OX=9606 GN=SCPEP1 PE=1 SV=1;sp|Q9HB40-2|RISC_HUMAN Isoform 2 of Retinoid-inducible serine carboxypeptidase OS=Homo sapiens OX=9606 GN=SCPEP1	2	13	13	13	30.1	30.1	30.1	50.83	0	98.83
Q4KMP7;Q4KMP7-2	TBC1 domain family member 10B	TBC1D10B	sp|Q4KMP7|TB10B_HUMAN TBC1 domain family member 10B OS=Homo sapiens OX=9606 GN=TBC1D10B PE=1 SV=3	2	21	21	20	31.1	31.1	29.7	87.198	0	47.004
Q9NWU1;Q9NWU1-2	3-oxoacyl-[acyl-carrier-protein] synthase, mitochondrial	OXSM	sp|Q9NWU1|OXSM_HUMAN 3-oxoacyl-[acyl-carrier-protein] synthase, mitochondrial OS=Homo sapiens OX=9606 GN=OXSM PE=1 SV=1;sp|Q9NWU1-2|OXSM_HUMAN Isoform 2 of 3-oxoacyl-[acyl-carrier-protein] synthase, mitochondrial OS=Homo sapiens OX=9606 GN=OXSM	2	18	18	18	63.8	63.8	63.8	48.842	0	193.76
Q9NR45	Sialic acid synthase	NANS	sp|Q9NR45|SIAS_HUMAN Sialic acid synthase OS=Homo sapiens OX=9606 GN=NANS PE=1 SV=2	1	19	19	19	65.5	65.5	65.5	40.307	0	106.46
P43307;P43307-2	Translocon-associated protein subunit alpha	SSR1	sp|P43307|SSRA_HUMAN Translocon-associated protein subunit alpha OS=Homo sapiens OX=9606 GN=SSR1 PE=1 SV=3;sp|P43307-2|SSRA_HUMAN Isoform 2 of Translocon-associated protein subunit alpha OS=Homo sapiens OX=9606 GN=SSR1	2	6	6	6	30.8	30.8	30.8	32.235	0	175.56
Q9Y3L3;Q6ZT62;Q6ZT62-2;Q9Y3L3-2	SH3 domain-binding protein 1	SH3BP1	sp|Q9Y3L3|3BP1_HUMAN SH3 domain-binding protein 1 OS=Homo sapiens OX=9606 GN=SH3BP1 PE=1 SV=3;sp|Q6ZT62|BGIN_HUMAN Bargin OS=Homo sapiens OX=9606 GN=BARGIN PE=1 SV=2;sp|Q6ZT62-2|BGIN_HUMAN Isoform Short BGIN of Bargin OS=Homo sapiens OX=9606 GN=BARGIN;sp|Q	4	28	28	28	53.8	53.8	53.8	75.712	0	323.31
Q14644-2;Q14644	Ras GTPase-activating protein 3	RASA3	sp|Q14644-2|RASA3_HUMAN Isoform 2 of Ras GTPase-activating protein 3 OS=Homo sapiens OX=9606 GN=RASA3;sp|Q14644|RASA3_HUMAN Ras GTPase-activating protein 3 OS=Homo sapiens OX=9606 GN=RASA3 PE=1 SV=3	2	38	38	38	61.7	61.7	61.7	92.227	0	103.76
P08637;O75015	Low affinity immunoglobulin gamma Fc region receptor III-A	FCGR3A	sp|P08637|FCG3A_HUMAN Low affinity immunoglobulin gamma Fc region receptor III-A OS=Homo sapiens OX=9606 GN=FCGR3A PE=1 SV=2	2	6	6	6	21.3	21.3	21.3	29.089	0	18.902
O75023-3;O75023;O75023-2	Leukocyte immunoglobulin-like receptor subfamily B member 5	LILRB5	sp|O75023-3|LIRB5_HUMAN Isoform 3 of Leukocyte immunoglobulin-like receptor subfamily B member 5 OS=Homo sapiens OX=9606 GN=LILRB5;sp|O75023|LIRB5_HUMAN Leukocyte immunoglobulin-like receptor subfamily B member 5 OS=Homo sapiens OX=9606 GN=LILRB5 PE=1 SV=1	3	20	20	18	43.8	43.8	40.1	64.196	0	102.34
[truncated: 3,504 more rows]

## Sheet: TableX2_all_mito_proteins
Uniprot IDs	Protein names	Gene names	Fasta headers	Mitochondrial sub-compartment	Number of proteins	Peptides	Razor + unique peptides	Unique peptides	Sequence coverage [%]	Unique + razor sequence coverage [%]	Unique sequence coverage [%]	Mol. weight [kDa]	Q-value	Score	Deamidation (NQ) site IDs	Oxidation (M) site IDs	Deamidation (NQ) site positions	Oxidation (M) site positions
[truncated: 849 more rows]

[truncated: 4 more sheets: TableX3_sig_Untreated_vs_LLOMe, TableX4_sig_Unt_vs_LLOME+PI, TableX5_sig_Untreated_vs_BTZ, TableX6_sig_LLOMe_vs_LLOME+PI]
