# Supplementary material for: Lysosomal damage drives mitochondrial proteome remodelling and reprograms macrophage immunometabolism
Source: Nat Commun. 2022 Nov 28;13:7338. doi: 10.1038/s41467-022-34632-8 (PMC9705561; doi:10.1038/s41467-022-34632-8)
Supplement: Supplementary file 10 — Supplementary Data 2 [file 41467_2022_34632_MOESM10_ESM.xlsx]

## Sheet: Index
Table 1	% Enrichment metabolites
Table 2	Abundance (nmol) Metabolites
Table 3	Lipid levels
Table 4	Total lipid level per class

## Sheet: T1_% Enrichment metabolites
	% Enrichment																				log 2 Fold change (treated/control)			p Value (treated/control)
Metabolite	Control					Protease inhibitor					LLOMe					LLOMe + Protease inhibitor					Prot inh	LLOMe	LLOMe + Prot inh	Prot inh	LLOMe	LLOMe + Prot inh
Glucose	100	100	100	100	100	100	100	100	100	100	100	100	100	100	100	100	100	100	100	100	0	0	0	#DIV/0!	#DIV/0!	#DIV/0!
Glucose 6-phosphate	57.8	55.81	50.74	48.83	57.42	62.8	61.98	60.98	62.72	61.21	74.91	71.38	78.35	76.29	72.86	69.44	43.64	47.37	36.71	35.29	0.194663	0.466066	-0.219241	0.00302173	1.37453e-05	0.268475
Fructose 6-phosphate	54.64	46.6	44.73	56.31	53.45	57.75	60.49	50.78	60.15	52.77	71.49	65.56	NaN	73.3	56.54	59.77	44.41	43.73	38.22	41.72	0.140767	0.383552	-0.166537	0.121675	0.00774673	0.237365		Lowest = -2	-2
Dihydroxyacetone phosphate	44	50.68	54.37	NaN	46.5	57.45	63.47	60.19	63.48	NaN	70.97	74.85	82.72	75.64	71.33	66.04	64.23	NaN	NaN	NaN	0.322828	0.619386	0.413967	0.00401723	6.81596e-05	0.00950306		Highets = +2	2
3-phosphoglycerate	40.72	30.21	33.9	44.84	45.54	46.76	63.04	50.5	58.16	37.84	71.18	61.27	68.08	62.19	71.58	48.49	40.03	44	NaN	NaN	0.392807	0.776116	0.178149	0.0514386	7.24033e-05	0.288915
Phosphoenolpyruvate	13.05	12.98	16.44	10.66	14.59	15.75	19.97	16.19	22.67	17.12	33.18	30.35	29.33	31.1	24.43	26.45	19.56	NaN	NaN	NaN	0.43734	1.13174	0.764294	0.0182086	1.50658e-05	0.0114418
Pyruvate	24.18	15.48	16.08	14.31	17.92	15.99	19.45	16.44	16.46	18.53	33.88	34.26	25.6	26.58	25.52	26.25	20.52	14.72	14.65	16.6	-0.0181536	0.729303	0.0761801	0.909478	0.00246095	0.74294
Lactate	9.98	10.8	12.32	7.36	12.05	11.42	14.68	10.65	14.31	10.41	44.93	42.04	21.9	21.32	31.85	24.66	17.41	4.79	4.52	8.14	0.22729	1.62569	0.180782	0.198711	0.0023338	0.738224
Ribulose 5-phosphate	35.94	41.5	44.23	45.66	46.1	48.67	54.54	44.37	49.55	48.84	65.26	62.91	65.55	72.23	NaN	54.77	43.01	NaN	NaN	NaN	0.204719	0.63932	0.195776	0.0300329	5.5448e-05	0.218543
Citrate	7.49	9.24	9.61	11.97	10.6	12	13.33	11.91	12.46	10.68	27.34	27.33	24.11	27.05	27.77	15.41	13.04	15.98	14.62		0.303941	1.44972	0.593736	0.0282491	1.44343e-07	0.00170808
Succinate	8.15	6.8	7.03	6.4	6.34	9.37	6.35	4.1	3.17	6.61	7.92	6.5	19.97	8.89	10.02	8.71	8.03	7.36	4.02	9.41	-0.23017	0.618369	0.112277	0.391695	0.163276	0.58643
Fumarate	4.51	2.35	3.11	6.82	3.49	5.31	3.72	3.27	3.9	2.93	10.64	11.26	5.99	6.39	11.56	5.27	5.12	5.57	9.22	5.21	-0.0842208	1.17655	0.583539	0.799239	0.00778447	0.104691
Malate	3.37	5.9	5.65	6.27	4.75	6.63	6.58	5.16	6.67	6.27	16.52	13.73	13.19	15.78	12.44	7.23	8.31	15.21	9.78	6.25	0.271445	1.46599	0.850713	0.107122	1.00941e-05	0.0363056
Glutamate	NaN	0.42	0.13	0	0	0.4	1.09	0.53	0.61	1.45	10.86	8.91	8.6	9.04	11.01	4.07	4.98	NaN	3.35	6.81	2.56914	6.1381	5.12628	0.0252818	8.55391e-07	0.000821643
Aspartate	NaN	0.93	1.82	0.72	1.27	1.06	1.68	1.73	1.61	0.09	10.07	7.7	7.39	7.9	9.77	2.73	4.49	5.69	0	3.72	0.0584553	2.85373	1.4889	0.908264	1.12472e-05	0.0953806

## Sheet: T2_Abundance (nmol) Metabolites
Metabolite	Total abundance (nmol)																				log 2 Fold change (treated/control)			p Value (treated/control)
	Control					Protease inhibitor					LLOMe					LLOMe + Protease inhibitor					Prot inh	LLOMe	LLOMe + Prot inh	Prot inh	LLOMe	LLOMe + Prot inh
Glucose	0.99	0.59	1.01	2.19	1.22	1.36	1.58	1.34	1.82	1.55	6.84	4.82	7.55	6.51	10.03	1.42	1.87	3.93	4.96	4.91	0.350497	2.57491	1.51012	0.274798	0.000154344	0.0237476
Glucose 6-phosphate	0.04	0.06	0.09	0.08	0.08	0.07	0.07	0.08	0.1	0.1	0.14	0.16	0.13	0.11	0.14	0.11	0.31	0.57	0.91	0.83	0.263034	0.95818	2.96347	0.247591	0.000599966	0.0139133
Fructose 6-phosphate	0.03	0.05	0.06	0.07	0.06	0.05	0.05	0.05	0.07	0.06	0.09	0.09	0.07	0.08	0.08	0.06	0.2	0.3	0.49	0.45	0.0524674	0.602665	2.47393	0.805902	0.00683408	0.0149886		Lowest = -2	-2
Dihydroxyacetone phosphate	0.37	0.47	0.46	0.61	0.45	0.35	0.36	0.32	0.46	0.35	0.88	0.95	0.89	0.83	0.82	0.49	0.26	NaN	NaN	NaN	-0.359081	0.888846	-0.331896	0.0519538	2.0473e-05	0.325292		Highets = +2	2
3-phosphoglycerate	0.07	0.11	0.12	0.08	0.11	0.09	0.1	0.09	0.12	0.08	0.2	0.22	0.14	0.17	0.19	0.17	0.06	0.08	NaN	NaN	-0.0297473	0.908852	0.0764521	0.869968	0.000885695	0.85462
Phosphoenolpyruvate	0.13	0.16	0.16	0.1	0.12	0.13	0.12	0.09	0.13	0.1	0.25	0.21	0.14	0.13	0.14	0.07	0.04	NaN	NaN	NaN	-0.233199	0.376854	-1.28473	0.197013	0.169559	0.0132935
Pyruvate	2.32	1.8	2.36	4.99	2.55	2.33	2.59	2.21	2.2	2.78	3.6	4.14	4.75	3.85	4.93	4.56	2.43	5.57	6.18	5.78	-0.211287	0.601334	0.806473	0.522972	0.0464018	0.0434311
Lactate	0.41	0.33	0.42	1.14	0.44	0.38	0.38	0.4	0.43	0.64	0.94	0.93	1.04	1.23	1.17	0.54	0.44	1.55	2.29	1.26	-0.297132	0.954536	1.1499	0.534435	0.0127155	0.110468
Ribulose 5-phosphate	0.0237	0.0264	0.0337	0.0189	0.0291	0.0173	0.0261	0.0227	0.0309	0.0261	0.045	0.0369	0.0224	0.0342	0.0249	0.0243	0.03	0.035	0.0214	0.0373	-0.0985196	0.310058	0.167247	0.618117	0.225065	0.432982
Citrate	0.15	0.13	0.17	0.17	0.16	0.19	0.2	0.22	0.22	0.35	0.32	0.29	0.26	0.23	0.31	0.35	0.2	0.27	0.26	NaN	0.597241	0.854149	0.791413	0.0286403	0.000120086	0.00507036
Succinate	0.04	0.04	0.04	0.08	0.06	0.04	0.04	0.04	0.05	0.05	0.05	0.06	0.07	0.1	0.08	0.04	0.07	0.24	0.2	0.39	-0.241008	0.469485	1.85415	0.366978	0.127069	0.0647555
Fumarate	0.1	0.1	0.12	0.11	0.12	0.07	0.12	0.09	0.11	0.12	0.16	0.13	0.1	0.2	0.12	0.12	0.12	0.32	0.14	0.2	-0.108934	0.368387	0.710493	0.475148	0.113334	0.10432
Malate	0.34	0.26	0.34	0.45	0.37	0.29	0.35	0.35	0.38	0.5	0.7	0.65	0.46	0.51	0.6	0.63	0.45	0.41	0.4	0.55	0.0874628	0.730393	0.471306	0.647094	0.00253557	0.0354576
Glutamate	NaN	188.27	279.33	238.02	282.56	241.34	273.52	284.15	286.5	385.18	343.95	354.06	182	183.2	294.37	321.59	250.25	NaN	140.23	233.36	0.251719	0.136263	-0.0638032	0.203074	0.618023	0.813466
Aspartate	NaN	6.89	12.49	4.33	11.66	11.08	11.12	14.48	9.65	15.05	13.78	14.17	7.32	7.52	11.19	16	12.9	2.61	5.43	14.9	0.473314	0.287971	0.229611	0.143624	0.440208	0.674553

## Sheet: T3_Lipid levels 
Lipid	Abundance normalized against total ion count																				log 2 Fold change (treated/control)			p Value (treated/control)
	Control					Protease inhibitor					LLOMe					LLOMe + Protease inhibitor					Prot inh	LLOMe	LLOMe + Prot inh	Prot inh	LLOMe	LLOMe + Prot inh
AcCar(16:0)	6.15649e+06	8.28449e+06	6.75073e+06	5.88588e+06	4.83407e+06	7.23081e+06	9.61957e+06	8.91799e+06	8.83954e+06	6.26483e+06	4.1573e+06	3.74177e+06	2.34019e+06	2.12653e+06	2.78806e+06	5.37329e+06	2.17766e+06	2.01321e+06	1.8688e+06	752474	0.357056	-1.0744	-1.38893	0.0650963	0.00128244	0.00341623
BMP(16:1_18:1)	4.5829e+07	8.35529e+07	6.68831e+07	5.45212e+07	5.48709e+07	6.40414e+07	6.00193e+07	5.39724e+07	6.88936e+07	4.84137e+07	7.38841e+07	6.15558e+07	3.86248e+07	3.92448e+07	3.93822e+07	5.40647e+07	4.50539e+07	4.3362e+07	4.12217e+07	3.67704e+07	-0.0495356	-0.274537	-0.471314	0.789244	0.310336	0.0438019		Lowest = -1.2	-2
BMP(16:1_20:4)	9.00134e+06	1.72055e+07	1.452e+07	1.2959e+07	1.08755e+07	1.10448e+07	1.08487e+07	9.55551e+06	1.54883e+07	8.20198e+06	1.66094e+07	1.65559e+07	8.52756e+06	8.63626e+06	7.61359e+06	1.03049e+07	1.10114e+07	1.02401e+07	8.32038e+06	5.81435e+06	-0.227587	-0.156041	-0.498755	0.345068	0.609762	0.0579745		Highest = +1.2	2
BMP(18:1_18:3)	6.12755e+07	9.02302e+07	7.25942e+07	5.24842e+07	6.2014e+07	6.37913e+07	7.07404e+07	6.07454e+07	7.2955e+07	4.82518e+07	7.93915e+07	7.94789e+07	4.11887e+07	4.78674e+07	4.98627e+07	6.21737e+07	5.07279e+07	5.69363e+07	5.92853e+07	3.51361e+07	-0.0974416	-0.185282	-0.357619	0.586501	0.458356	0.102399
BMP(18:2_20:4)	4.60818e+07	6.91701e+07	5.50908e+07	4.04466e+07	4.24312e+07	4.96965e+07	4.69929e+07	4.28319e+07	6.3525e+07	3.57253e+07	6.80617e+07	8.12481e+07	3.95273e+07	3.44669e+07	3.95331e+07	5.28721e+07	4.21324e+07	4.22521e+07	4.8791e+07	2.72963e+07	-0.084763	0.0537751	-0.247214	0.690166	0.861688	0.276702
BMP(20:3_20:3)	3.88958e+07	7.63673e+07	4.59915e+07	3.61837e+07	4.39904e+07	4.51846e+07	4.05497e+07	3.47723e+07	5.2625e+07	3.43037e+07	1.06771e+08	1.058e+08	4.83205e+07	4.70849e+07	4.47252e+07	6.50878e+07	6.57751e+07	5.91797e+07	5.89158e+07	4.13336e+07	-0.218936	0.546847	0.265908	0.420505	0.209283	0.282317
BMP(20:3_20:4)	1.48094e+08	1.92112e+08	1.54774e+08	1.29737e+08	1.32952e+08	1.42923e+08	1.43921e+08	1.27956e+08	1.74255e+08	9.94283e+07	2.34399e+08	2.32509e+08	1.32813e+08	1.41548e+08	1.39626e+08	1.82094e+08	1.49435e+08	1.65512e+08	1.5703e+08	1.06136e+08	-0.138147	0.217401	0.00482321	0.42628	0.370063	0.976783
BMP(20:3_22:5)	1.06056e+07	2.77169e+07	1.74542e+07	1.71623e+07	16461933	2.1354e+07	1.39867e+07	1.68802e+07	2.45645e+07	9.58928e+06	3.99994e+07	3.73495e+07	1.95402e+07	2.52191e+07	2.38493e+07	2.56052e+07	2.18061e+07	2.23055e+07	2.49887e+07	9.04352e+06	-0.0496816	0.707186	0.214737	0.878108	0.0485091	0.502777
BMP(20:4_20:4)	5.86686e+07	8.79929e+07	7.72462e+07	6.14519e+07	6.24517e+07	6.92866e+07	6.95818e+07	6.00031e+07	8.15456e+07	5.09272e+07	103896765	1.00615e+08	5.02673e+07	5.56385e+07	5.80873e+07	7.26533e+07	6.68513e+07	5.49966e+07	5.82533e+07	3.94258e+07	-0.0699733	0.0833804	-0.251446	0.677078	0.75867	0.201747
Cer-NDS(d18:0/16:0)	1.24814e+08	1.46071e+08	1.28962e+08	1.20559e+08	1.11301e+08	115027241	1.23862e+08	1.07776e+08	1.32966e+08	9.68523e+07	2.46737e+08	2.34575e+08	1.83153e+08	207764966	185875274	1.36809e+08	1.26191e+08	1.34517e+08	1.32516e+08	9.98248e+07	-0.131978	0.744155	-0.00423224	0.229342	0.000288799	0.967758
Cer-NDS(d18:0/18:0)	13304670	6.43432e+06	1.77416e+07	1.77338e+07	1.36316e+07	1.0333e+07	1.10323e+07	2.40464e+07	1.43506e+07	1.93207e+07	1.58931e+07	1.40569e+07	2.4421e+07	2.96702e+07	2.57329e+07	1.10611e+07	1.28455e+07	1.42918e+07	1.07656e+07	1.99279e+07	0.199993	0.673092	0.000961764	0.554761	0.0545055	0.997325
Cer-NDS(d18:0/22:1)	4.19134e+07	5.0419e+07	4.81208e+07	4.16996e+07	4.41141e+07	4.82371e+07	4.42062e+07	3.91561e+07	4.91198e+07	3.52624e+07	8.17818e+07	7.66185e+07	5.51833e+07	6.87071e+07	6.32727e+07	4.50712e+07	3.83994e+07	4.11485e+07	3.91551e+07	3.03361e+07	-0.0671176	0.610924	-0.22115	0.534372	0.00144976	0.0624604
Cer-NDS(d18:0/24:0)	1.60705e+07	1.6633e+07	1.77912e+07	1.4466e+07	1.5067e+07	1.71109e+07	1.40389e+07	1.36143e+07	2.22494e+07	1.12786e+07	2.56345e+07	2.23602e+07	1.56917e+07	1.58626e+07	1.92131e+07	1.55528e+07	1.35158e+07	12905713	1.26776e+07	7.94032e+06	-0.0316324	0.303456	-0.354516	0.86516	0.0981497	0.0355842
Cer-NDS(d18:0/24:1)	1.53407e+08	1.78636e+08	1.90555e+08	170328585	1.68718e+08	1.64196e+08	1.81485e+08	1.6274e+08	1.76462e+08	1.55452e+08	2.60086e+08	2.30755e+08	1.94083e+08	2.09363e+08	2.05834e+08	1.68622e+08	1.49515e+08	158798333	1.46918e+08	1.63492e+08	-0.0361284	0.352497	-0.130096	0.597206	0.00669713	0.0782567
Cer-NDS(d18:0/26:2)	1.35228e+08	1.09314e+08	1.30993e+08	1.32728e+08	1.38313e+08	1.33361e+08	1.42515e+08	1.46456e+08	1.30121e+08	1.3392e+08	1.1175e+08	1.06396e+08	1.30949e+08	1.41557e+08	1.34737e+08	1.26801e+08	121643451	1.34239e+08	1.17872e+08	1.8017e+08	0.0861746	-0.0480635	0.0742523	0.221245	0.632874	0.59848
Cer-NS(d17:2/24:1)	2.77353e+06	2.98082e+06	2.97219e+06	3.12541e+06	665319	2.36811e+06	2.00467e+06	2.77096e+06	704757	2.62647e+06	0	0	2.1622e+06	730190	1.98746e+06	1.77574e+06	2.2932e+06	2.11354e+06	3.15867e+06	4.3187e+06	-0.256974	-1.35901	0.126022	0.510659	0.0490422	0.734624
Cer-NS(d18:1/14:0)	4.50837e+07	4.37652e+07	3.85469e+07	3.40554e+07	3.5512e+07	3.80112e+07	4.03345e+07	3.32445e+07	4.39558e+07	3.10423e+07	7.73324e+07	6.94235e+07	5.24027e+07	6.05487e+07	6.07809e+07	3.87846e+07	3.65942e+07	3.46334e+07	3.42771e+07	2.08309e+07	-0.078068	0.702346	-0.254408	0.535438	0.00087082	0.135588
Cer-NS(d18:1/16:0)	8.0285e+08	8.54378e+08	7.53329e+08	6.97955e+08	7.23707e+08	7.15453e+08	7.61883e+08	7.28672e+08	786873669	6.45448e+08	1355994972	1295454898	1148289743	1228283774	1209707038	7.6521e+08	7.619e+08	816645986	751942418	6.37327e+08	-0.0749034	0.702841	-0.0378341	0.324858	5.61547e-06	0.639393
Cer-NS(d18:1/18:0)	1.95923e+08	2.21413e+08	1.88537e+08	1.6445e+08	1.69769e+08	1.79928e+08	1.85521e+08	1.5844e+08	1.94049e+08	1.42735e+08	2.78052e+08	2.68602e+08	1.99694e+08	2.13203e+08	2.14181e+08	1.70834e+08	1.6252e+08	1.72075e+08	1.63296e+08	1.14693e+08	-0.127336	0.32023	-0.263018	0.284708	0.0391869	0.0662023
Cer-NS(d18:1/20:0)	2.72775e+07	4.09601e+07	3.14161e+07	2.87046e+07	2.78471e+07	2.91442e+07	3.14561e+07	2.36378e+07	3.59954e+07	2.10178e+07	5.63143e+07	5.35896e+07	3.08078e+07	3.3666e+07	3.4e+07	3.13699e+07	2.67794e+07	2.79503e+07	2.77473e+07	1.81619e+07	-0.14518	0.415756	-0.242809	0.441471	0.12144	0.187134
Cer-NS(d18:1/20:1)	1.21814e+07	1.33037e+07	1.22326e+07	9.26723e+06	9.66196e+06	1.0494e+07	1.14585e+07	9.4705e+06	1.28041e+07	8.46312e+06	2.47543e+07	2.33737e+07	1.64968e+07	1.95808e+07	1.96035e+07	9.00828e+06	1.14659e+07	1.1098e+07	1.01396e+07	6.85087e+06	-0.10446	0.873867	-0.22215	0.489772	0.000493373	0.19648
Cer-NS(d18:1/22:0)	135450121	1.71456e+08	141966960	1.34407e+08	1.26116e+08	1.33719e+08	1.38863e+08	1.19609e+08	1.4994e+08	1.12059e+08	1.88261e+08	184313349	1.31535e+08	1.42033e+08	1.42401e+08	1.45494e+08	1.30547e+08	1.30063e+08	1.27349e+08	1.20114e+08	-0.116881	0.152601	-0.118255	0.316603	0.296982	0.242139
Cer-NS(d18:1/22:1)	2.49078e+08	3.26807e+08	2.58316e+08	245242696	2.3736e+08	2.54769e+08	2.63283e+08	2.15498e+08	296832754	1.9968e+08	4.64082e+08	4.42805e+08	2.89273e+08	3.05896e+08	3.03961e+08	2.54959e+08	2.25068e+08	2.30512e+08	2.28246e+08	1.79763e+08	-0.0983093	0.455771	-0.235414	0.4862	0.0450617	0.0864568
Cer-NS(d18:1/22:2)	2.92157e+06	0	1.04426e+07	0	0	0	0	3.24364e+06	0	0	3.83702e+06	0	1.11714e+07	2.02736e+07	1.59173e+07	0	0	7.80023e+06	5.53031e+06	3.34729e+06	-2.04268	1.93776	0.319565	0.36864	0.11297	0.800619
Cer-NS(d18:1/23:0)	7.41585e+07	8.41966e+07	8.71173e+07	7.60615e+07	7.47496e+07	7.4083e+07	8.06846e+07	6.79315e+07	8.19995e+07	6.55912e+07	106395382	9.96842e+07	7.41985e+07	7.96886e+07	7.98725e+07	8.52737e+07	7.13026e+07	7.04277e+07	7.02792e+07	7.41336e+07	-0.0978783	0.150443	-0.0934938	0.254625	0.240294	0.237383
Cer-NS(d18:1/23:1)	3.94466e+07	5.85053e+07	4.18135e+07	4.01038e+07	3.77047e+07	3.99273e+07	4.2082e+07	3.48383e+07	5.05917e+07	3.05741e+07	8.00775e+07	7.76173e+07	4.1439e+07	4.34497e+07	4.41403e+07	4.52585e+07	3.78948e+07	3.96368e+07	3.92942e+07	3.03933e+07	-0.135908	0.398157	-0.176815	0.465307	0.187071	0.296083
Cer-NS(d18:1/24:0)	2.60761e+08	2.80065e+08	2.52525e+08	2.6939e+08	2.42043e+08	2.52235e+08	2.56406e+08	2.38716e+08	2.79941e+08	2.3456e+08	3.07306e+08	306424710	2.62806e+08	2.66162e+08	2.62723e+08	2.67714e+08	2.5697e+08	2.4798e+08	2.42254e+08	2.88681e+08	-0.048261	0.107192	-0.00131026	0.431168	0.143969	0.982585
Cer-NS(d18:1/24:1)	1731852208	2126947790	1761152661	1653416124	1562708500	1671922765	1757341032	1487636428	1873163198	1402472928	2383529822	2281212565	1734048516	1852838078	1840074526	1780741190	1639402884	1619786939	1587340909	1529058314	-0.109096	0.191692	-0.115486	0.348596	0.160765	0.23141
Cer-NS(d18:1/24:2)	2.58751e+08	325451291	2.62529e+08	2.4023e+08	2.31737e+08	2.538e+08	2.57589e+08	2.13277e+08	2.95312e+08	1.97804e+08	4.22821e+08	4.10538e+08	2.66501e+08	278013159	2.82918e+08	2.50937e+08	2.33621e+08	2.28689e+08	2.3216e+08	1.9871e+08	-0.114859	0.332756	-0.20488	0.4225	0.112395	0.0957418
Cer-NS(d18:1/25:1)	1.18284e+07	1.72181e+07	1.34432e+07	1.17862e+07	1.12046e+07	1.17543e+07	1.23781e+07	9.4815e+06	1.42493e+07	9.66431e+06	2.19262e+07	2.1186e+07	1.13591e+07	1.09019e+07	1.29695e+07	1.3149e+07	1.13544e+07	1.09737e+07	1.08762e+07	9.4882e+06	-0.186814	0.258733	-0.229728	0.292472	0.362912	0.159604
Cer-NS(d18:1/26:0)	7.49055e+07	5.22927e+07	7.02303e+07	7.62438e+07	7.57757e+07	7.14592e+07	7.3942e+07	8.23423e+07	6.45362e+07	8.26885e+07	5.2498e+07	4.54903e+07	7.38997e+07	7.44996e+07	7.97976e+07	6.88496e+07	6.7721e+07	6.89131e+07	5.65167e+07	1.14351e+08	0.101691	-0.0993863	0.107004	0.395408	0.584675	0.638376
Cer-NS(d18:1/26:1)	8.66578e+07	1.06258e+08	8.93091e+07	8.80587e+07	7.97249e+07	8.48416e+07	8.85305e+07	7.43148e+07	1.01158e+08	7.23975e+07	1.27497e+08	1.22571e+08	8.59554e+07	9.16166e+07	8.88377e+07	8.67213e+07	8.11218e+07	7.88944e+07	7.71063e+07	7.88146e+07	-0.0953015	0.198755	-0.160395	0.423118	0.219187	0.078548
Cer-NS(d18:1/26:2)	7.4899e+07	1.04291e+08	8.13186e+07	7.69725e+07	6.86789e+07	7.69813e+07	8.22436e+07	6.22131e+07	9.33718e+07	6.06413e+07	1.3474e+08	128697522	7.42552e+07	7.6505e+07	8.11806e+07	8.00689e+07	6.67131e+07	6.99514e+07	6.81927e+07	6.17235e+07	-0.113422	0.286483	-0.228569	0.499888	0.260476	0.118937
Cer-NS(d18:2/23:1)	1.08784e+07	8.22638e+06	9.68362e+06	7.44572e+06	8.48574e+06	11235067	1.16189e+07	9.82239e+06	1.08318e+07	8.01366e+06	1.23623e+07	1.19284e+07	1.15417e+07	1.36041e+07	1.05882e+07	1.02984e+07	9.06301e+06	9.05462e+06	8.04587e+06	9.67262e+06	0.20427	0.424641	0.044932	0.162168	0.00439501	0.700329
Cer-NS(d18:2/24:2)	9.34649e+07	6.61373e+07	7.70933e+07	9.08768e+07	7.48535e+07	7.53324e+07	9.03793e+07	8.5392e+07	7.38224e+07	8.6441e+07	1.0173e+08	8.93199e+07	1.14127e+08	117613139	1.26702e+08	5.50589e+07	7.54711e+07	5.93539e+07	7.44503e+07	7.42633e+07	0.0317035	0.449375	-0.249152	0.775949	0.00754511	0.0941484
Cer-NS(d18:2/25:1)	1.34779e+07	1.57035e+07	1.74779e+07	1.47981e+07	1.24768e+07	1.66254e+07	1.31389e+07	1.13634e+07	1.791e+07	1.25438e+07	2.47279e+07	2.19659e+07	1.55597e+07	1.52489e+07	8.1574e+06	1.34249e+07	1.20143e+07	6.21862e+06	1.05222e+07	7.50225e+06	-0.0466512	0.212377	-0.573511	0.76584	0.460191	0.0166472
Cer-NS(d18:2/26:2)	9.50886e+07	1.10812e+08	1.10575e+08	9.36221e+07	9.2853e+07	1.06468e+08	104222352	9.03646e+07	1.12585e+08	8.20415e+07	1.57815e+08	1.50661e+08	9.70394e+07	1.07166e+08	1.10857e+08	8.7022e+07	8.47821e+07	8.12321e+07	8.15792e+07	6.23521e+07	-0.0210017	0.310063	-0.341394	0.840072	0.100569	0.00794168
CL(16:0_18:0_18:0_18:1)	6.94175e+08	669285057	6.9335e+08	7.09402e+08	7.03402e+08	6.91795e+08	6.97486e+08	7.51787e+08	6.79761e+08	7.60994e+08	537022951	5.325e+08	646147431	6.52129e+08	6.23327e+08	6.40864e+08	6.34505e+08	6.65656e+08	6.47841e+08	7.38643e+08	0.0459189	-0.214086	-0.0603328	0.247861	0.00791747	0.197207
CL(16:1_16:1_16:1_16:1)	4.527e+08	6.33264e+08	5.25315e+08	4.86488e+08	4.72631e+08	470120882	491268932	4.45405e+08	5.46604e+08	4.27692e+08	6.20702e+08	6.01775e+08	4.66193e+08	4.78822e+08	4.52093e+08	5.05171e+08	4.84089e+08	4.87451e+08	5.00803e+08	4.56296e+08	-0.11037	0.0273455	-0.0787753	0.349981	0.843491	0.434499
CL(16:1_16:1_16:1_18:1)	683989136	9.22793e+08	8.23027e+08	7.50639e+08	7.43645e+08	7.1044e+08	762145493	6.95324e+08	8.3414e+08	6.58195e+08	8.83805e+08	8.66273e+08	7.2624e+08	753504573	7.31537e+08	7.86684e+08	7.28042e+08	761639603	782567310	7.17988e+08	-0.100419	0.0136366	-0.0551486	0.331532	0.892352	0.515463
CL(16:1_16:1_16:1_18:2)	2.79281e+08	4.29848e+08	3.43827e+08	3.44249e+08	3.07445e+08	3.02236e+08	3.29794e+08	2.84776e+08	3.74087e+08	2.76457e+08	4.56871e+08	4.39387e+08	3.20073e+08	3.35468e+08	3.22282e+08	3.59322e+08	3.35558e+08	3.29804e+08	3.47684e+08	3.10718e+08	-0.121148	0.136708	-0.0183666	0.400251	0.414844	0.875449
CL(16:1_16:1_18:1_18:1)	4.20005e+08	6.29257e+08	5.67889e+08	5.23441e+08	4.83755e+08	4.64527e+08	4.97551e+08	4.49908e+08	5.72189e+08	4.39576e+08	6.37915e+08	5.74472e+08	4.50608e+08	4.90673e+08	4.48812e+08	5.03244e+08	4.79559e+08	492243425	4.85998e+08	4.83569e+08	-0.114718	-0.0120715	-0.102353	0.377682	0.934414	0.346012
CL(16:1_16:1_18:1_18:2)	3.62809e+08	5.33101e+08	4.60012e+08	4.30197e+08	4.09166e+08	3.78568e+08	4.12528e+08	3.83912e+08	466873777	3.57266e+08	537886759	5.47606e+08	4.12023e+08	4.30182e+08	3.93693e+08	4.53398e+08	422127640	4.2729e+08	437321306	4.26786e+08	-0.135023	0.0805815	-0.0187605	0.283085	0.575332	0.849235
CL(16:1_16:1_18:2_18:2)	9.28814e+07	1.61999e+08	1.17364e+08	1.16582e+08	1.06946e+08	1.03365e+08	1.13358e+08	9.70917e+07	1.3718e+08	9.15066e+07	1.73257e+08	1.67139e+08	1.17201e+08	1.20923e+08	1.0804e+08	1.32016e+08	1.20898e+08	1.18415e+08	1.2312e+08	1.13774e+08	-0.135133	0.204625	0.0298376	0.471545	0.339671	0.840462
CL(16:1_18:1_18:1_18:1)	1.03026e+08	1.61394e+08	1.34328e+08	128013201	1.21268e+08	1.11059e+08	1.2263e+08	1.08605e+08	1.4074e+08	1.08831e+08	1.53057e+08	1.41882e+08	9.61367e+07	1.09228e+08	1.02666e+08	1.27717e+08	1.09988e+08	1.06113e+08	1.07629e+08	1.09252e+08	-0.130787	-0.103973	-0.20883	0.35073	0.558871	0.128521
CL(16:1_18:1_18:1_18:2)	1.63454e+08	2.50486e+08	209479157	2.03367e+08	1.91391e+08	1.77453e+08	1.93107e+08	1.69564e+08	2.15804e+08	1.70033e+08	262048153	2.42964e+08	1.7885e+08	1.91079e+08	1.78239e+08	2.08405e+08	1.89858e+08	1.86847e+08	1.94724e+08	1.94219e+08	-0.136965	0.0487649	-0.0639168	0.299485	0.763636	0.562456
CL(16:1_18:2_18:2_18:2)	2.62692e+07	4.91937e+07	3.44505e+07	3.66431e+07	3.09826e+07	3.28862e+07	3.44895e+07	2.76603e+07	3.775e+07	2.56958e+07	4.69816e+07	4.35731e+07	3.43286e+07	3.88328e+07	3.40056e+07	4.05384e+07	3.56693e+07	3.54221e+07	3.54179e+07	3.69851e+07	-0.163821	0.155335	0.051826	0.415303	0.406994	0.75174
CL(30:1)(32:2)	1.25189e+08	1.7995e+08	1.80699e+08	1.33663e+08	1.41004e+08	1.43642e+08	156558653	1.21084e+08	1.73611e+08	1.31056e+08	2.06366e+08	1.73322e+08	1.2597e+08	1.22032e+08	1.35642e+08	1.59904e+08	1.35938e+08	1.37968e+08	1.44384e+08	1.20548e+08	-0.0670856	0.00535289	-0.122197	0.6573	0.978183	0.383802
CL(30:1)(34:2)	2.63129e+08	3.93851e+08	3.83307e+08	3.12292e+08	3.11855e+08	2.89672e+08	3.41154e+08	2.89532e+08	3.60598e+08	2.81784e+08	3.74309e+08	3.44137e+08	2.39294e+08	2.58402e+08	2.69916e+08	3.25264e+08	282138231	2.98604e+08	2.8677e+08	2.84826e+08	-0.0909534	-0.163541	-0.171774	0.506615	0.349163	0.184717
CL(32:1)(34:2)	1.34527e+08	2.13826e+08	2.18092e+08	1.79491e+08	1.731e+08	1.65142e+08	1.81061e+08	1.58075e+08	1.98723e+08	1.5875e+08	212184604	1.77049e+08	1.3259e+08	1.38366e+08	1.55334e+08	1.85394e+08	1.51126e+08	1.62843e+08	1.50951e+08	1.48979e+08	-0.0928497	-0.172394	-0.201397	0.521806	0.353739	0.189308
CL(32:2)(32:2)	1474287634	2016458755	1978093917	1843748043	1719370240	1744463851	1727015059	1522957951	1930823681	1649499734	1863193497	1810860091	1435122038	1513253359	1613228870	1711227391	1599480544	1649976213	1597253395	1542589937	-0.0749425	-0.133155	-0.157023	0.463114	0.25042	0.105893
CL(32:2)(34:2)	2686362009	3614729260	3620818552	3247966144	3109108219	2991330454	3159831771	3027243936	3279177259	2928696574	3294228784	3042877367	2626370938	2854328523	2905032382	3127681489	2817880486	2849217834	3059155600	3027526043	-0.0813662	-0.144955	-0.129494	0.363744	0.16974	0.168464
CL(32:2)(34:3)	9.21338e+08	1431970606	1360477564	1176963947	1150813810	1056225359	1173495279	1032391257	1229188749	1036897060	1389622990	1295572424	9.17219e+08	9.48582e+08	1042303812	1244960564	1067422285	1121381714	1111443007	1001233216	-0.128113	-0.111222	-0.12336	0.325569	0.511066	0.341535
CL(32:2)(36:4)	2.99745e+08	5.0669e+08	4.59472e+08	4.18508e+08	3.91734e+08	3.55678e+08	4.29028e+08	3.29956e+08	4.737e+08	3.43028e+08	5.97712e+08	5.39537e+08	347742374	3.23776e+08	3.86844e+08	4.80026e+08	408783624	3.98243e+08	3.94247e+08	3.93236e+08	-0.104272	0.0807125	-0.00112248	0.533868	0.721695	0.993516
CL(34:1)(34:2)	5.16791e+07	7.25202e+07	7.57893e+07	5.41126e+07	6.60475e+07	5.32049e+07	6.76132e+07	5.77231e+07	7.0441e+07	6.04721e+07	7.36401e+07	6.29366e+07	4.5866e+07	5.19684e+07	5.86842e+07	6.46999e+07	5.41499e+07	4.88437e+07	5.17834e+07	4.54862e+07	-0.0490157	-0.127373	-0.272951	0.720523	0.4472	0.0947552
CL(34:2)(34:2)	1916284342	2564874226	2689804482	2439961607	2285516408	2183036076	2373147447	2124486139	2503424076	2232271817	2520474976	2312983975	1862374548	2005749568	2117282851	2259034311	2109689932	2063587829	2087404975	2241098970	-0.0594266	-0.136981	-0.144743	0.540929	0.25758	0.142895
CL(34:2)(34:3)	1352752701	1989310087	1989780851	1839942919	1735025741	1617924547	1714304374	1549369541	1856218871	1586423188	2026853247	1851297229	1429368564	1492204799	1658888016	1828308231	1605354940	1602332069	1711646099	1709649234	-0.0975905	-0.0744883	-0.0747136	0.395425	0.594665	0.491316
CL(34:2)(36:2)	6.36328e+08	8.0105e+08	8.90967e+08	7.77657e+08	7.70002e+08	6.95638e+08	7.51314e+08	671876111	7.74896e+08	7.28531e+08	8.05081e+08	7.04519e+08	5.46355e+08	5.66917e+08	6.71157e+08	719230443	6.30607e+08	6.16484e+08	6.11778e+08	7.0649e+08	-0.0976817	-0.234716	-0.238857	0.290801	0.0995599	0.035858
CL(34:2)(36:3)	7.86917e+08	1080942145	1117228050	1008606587	966105711	8.73928e+08	9.87959e+08	8.50642e+08	1071894898	9.3976e+08	1139121762	1025667819	809769537	8.49224e+08	9.15118e+08	1002617662	9.03558e+08	9.11061e+08	9.11002e+08	1006887337	-0.0702167	-0.0657294	-0.0668792	0.520888	0.610668	0.491627
CL(34:2)(36:4)	3.74825e+08	6.26613e+08	6.24771e+08	5.17606e+08	4.79003e+08	442730671	5.0608e+08	4.21932e+08	5.50084e+08	4.37615e+08	652540125	6.04649e+08	3.68177e+08	3.4346e+08	4.65664e+08	5.92348e+08	458234531	4.63656e+08	4.72418e+08	5.0697e+08	-0.153284	-0.107498	-0.072872	0.350186	0.641765	0.642497
CL(34:3)(36:4)	9.2295e+07	1.61764e+08	149196533	1.20438e+08	1.07119e+08	9.46811e+07	1.15759e+08	1.02408e+08	1.33621e+08	1.02982e+08	1.51137e+08	1.48138e+08	7.84668e+07	8.08176e+07	9.22057e+07	1.24445e+08	104058919	8.87706e+07	1.16631e+08	100882670	-0.19922	-0.195774	-0.238244	0.297928	0.463526	0.217451
CL(36:2)(36:3)	1.34152e+08	1.62162e+08	1.73375e+08	1.68758e+08	1.72753e+08	1.4377e+08	1.49086e+08	1.41372e+08	1.54971e+08	1.53187e+08	1.65882e+08	1.45734e+08	1.14456e+08	1.25358e+08	1.40071e+08	1.62137e+08	1.33907e+08	1.29929e+08	1.38215e+08	1.30867e+08	-0.127886	-0.230326	-0.222929	0.113941	0.069891	0.0390221
CL(36:3)(36:3)	1.41045e+08	2.01407e+08	2.02101e+08	1.85435e+08	1.74183e+08	148727591	1.77373e+08	1.43649e+08	1.84518e+08	1.62283e+08	2.00251e+08	1.80849e+08	1.25037e+08	1.31689e+08	1.57101e+08	1.98514e+08	1.60468e+08	153685443	1.61903e+08	1.77606e+08	-0.147054	-0.185774	-0.0854454	0.237732	0.263663	0.473145
CL(36:3)(36:4)	6.66762e+07	1.25338e+08	1.17046e+08	1.02344e+08	8.5867e+07	7.93238e+07	9.07903e+07	78484844	1.03802e+08	7.21838e+07	1.20178e+08	1.07174e+08	5.40584e+07	5.00217e+07	6.87778e+07	1.01677e+08	7.98859e+07	7.3845e+07	8.50603e+07	9.24569e+07	-0.227983	-0.313279	-0.199916	0.259734	0.305788	0.301764
Co(Q10)	3828589085	3333004375	3817904550	5692644647	3825058110	3749501531	3899863001	3787986147	3488310759	4659934512	3250437048	3198426206	3754301359	3890610014	3811609619	3438722907	3569286037	3648126543	3468880453	6300312654	-0.0656339	-0.195033	-0.00506761	0.698915	0.267776	0.983884
Co(Q9)	2.81893e+08	278608719	3.06384e+08	4.1301e+08	2.78768e+08	2.80769e+08	2.88115e+08	2.81894e+08	2.91802e+08	3.08224e+08	2.99847e+08	3.03969e+08	2.59949e+08	2.58838e+08	2.92851e+08	2.96678e+08	2.69752e+08	2.66765e+08	2.4997e+08	4.39325e+08	-0.103459	-0.139045	-0.0338765	0.436087	0.330629	0.87095
DG(14:0_16:0)	0	0	0	0	2.92932e+06	0	0	0	0	4.09421e+06	0	0	1.31379e+07	4.57832e+06	1.34391e+07	6.37038e+06	3.59232e+06	0	0	1.21285e+07	0.48302	3.41084	2.91484	0.822817	0.102003	0.140633
DG(14:0_18:1)	1.47835e+08	9.75638e+07	1.25813e+08	1.25963e+08	1.57596e+08	1.34676e+08	1.50925e+08	1.61926e+08	1.21562e+08	1.37808e+08	1.48859e+08	1.39637e+08	2.14098e+08	1.94937e+08	2.26891e+08	1.5854e+08	166750440	1.42191e+08	1.28165e+08	1.60007e+08	0.110507	0.497559	0.206736	0.428459	0.0288354	0.146339
DG(16:0_16:0)	4.3752e+07	2.66447e+07	3.92137e+07	3.75036e+07	4.38712e+07	5.08376e+07	5.0241e+07	5.50035e+07	5.14775e+07	5.47218e+07	6.55341e+07	6.6295e+07	7.22818e+07	8.18626e+07	8.68661e+07	5.51836e+07	6.07045e+07	5.95197e+07	5.2318e+07	7.26508e+07	0.457655	0.965095	0.653311	0.00255395	0.000126143	0.00162493
DG(16:0_18:0)	1.23743e+07	1.20923e+07	1.56907e+07	1.82715e+07	1.50314e+07	2.73814e+07	2.55374e+07	2.436e+07	2.57292e+07	2.2465e+07	3.60503e+07	3.06797e+07	2.82754e+07	2.87671e+07	2.85749e+07	2.9981e+07	2.8396e+07	2.8095e+07	2.08193e+07	3.37987e+07	0.77234	1.05233	0.941578	7.49453e-05	2.76217e-05	0.000487969
DG(16:0_18:1)	3.33577e+08	307001295	3.26073e+08	2.99784e+08	3.4073e+08	3.49901e+08	3.58902e+08	3.40544e+08	3.54287e+08	2.99664e+08	5.39733e+08	4.79663e+08	482887165	4.91577e+08	5.48867e+08	4.41435e+08	4.08592e+08	3.83589e+08	3.40436e+08	3.79155e+08	0.0838125	0.661858	0.281327	0.184349	3.65777e-06	0.00564794
DG(16:0_20:1)	1.27611e+07	1.32237e+07	9.45608e+06	1.11776e+07	1.66782e+07	1.44501e+07	1.71828e+07	1.32548e+07	1.43409e+07	1.43771e+07	2.76787e+07	2.74035e+07	1.50955e+07	1.95691e+07	2.73988e+07	2.21107e+07	1.37801e+07	1.79687e+07	8.53205e+06	2.72082e+07	0.217686	0.888099	0.501363	0.170471	0.00543717	0.16581
DG(16:0_22:1)	667124	1.25174e+06	257511	791183	1.30505e+06	1.44389e+06	1.15431e+06	598663	1.85683e+06	0	4.2223e+06	3.77209e+06	1.48444e+06	256767	2.36908e+06	3.22193e+06	1.92524e+06	1.82553e+06	1.8332e+06	1.6423e+06	0.24222	1.50238	1.29007	0.690979	0.0715966	0.0073502
DG(16:1_18:1)	4.31304e+07	2.97805e+06	2.18107e+07	2.52926e+07	4.12251e+07	6.05064e+07	4.32102e+07	4.45242e+07	2.78411e+07	5.66742e+07	9.15607e+07	3.91277e+07	1.16625e+08	1.49496e+08	1.10097e+08	7.3434e+07	7.78814e+07	3.48647e+07	3.39845e+07	9.362e+07	0.791891	1.91479	1.22285	0.0675479	0.00519728	0.0344004
DG(18:0_18:0)	1.9124e+08	8.95993e+07	147139337	1.56344e+08	1.75748e+08	1.61809e+08	1.61427e+08	2.0762e+08	1.22667e+08	2.01447e+08	9.73565e+07	9.41013e+07	2.25474e+08	2.46544e+08	2.43843e+08	1.25624e+08	1.45263e+08	1.55517e+08	1.31974e+08	2.18817e+08	0.169741	0.255477	0.0321438	0.438122	0.474544	0.890428
DG(18:1_18:1)	2.79931e+08	2.24757e+08	259135091	2.72852e+08	3.04619e+08	3.21834e+08	2.96979e+08	3.14223e+08	2.70269e+08	2.67075e+08	3.81064e+08	3.39758e+08	4.08442e+08	4.11982e+08	4.78444e+08	3.5129e+08	3.40726e+08	2.90274e+08	2.73666e+08	3.69984e+08	0.132565	0.59051	0.27765	0.172353	0.000845091	0.0361597
DG(18:1_18:2)	7.14445e+07	5.06462e+07	8.0673e+07	5.47132e+07	7.77311e+07	9.79346e+07	8.09362e+07	9.73416e+07	6.6936e+07	7.41198e+07	1.0144e+08	8.33053e+07	1.47717e+08	1.23225e+08	1.62482e+08	1.09447e+08	1.00178e+08	9.49341e+07	7.21946e+07	1.16494e+08	0.315918	0.882945	0.557256	0.0955209	0.00700515	0.0116945
DG(18:1_20:2)	4.0663e+07	4.11401e+07	3.96271e+07	3.53971e+07	4.00125e+07	4.40683e+07	4.56317e+07	4.4308e+07	4.42452e+07	3.33093e+07	67088474	6.17665e+07	5.1642e+07	5.52712e+07	6.05805e+07	5.32809e+07	4.67249e+07	4.15873e+07	4.09113e+07	5.33077e+07	0.104063	0.590274	0.260617	0.27083	0.000119232	0.027054
DG(18:1_20:3)	5.01725e+07	4.17319e+07	4.38507e+07	4.72345e+07	5.77215e+07	5.42187e+07	6.05302e+07	5.57021e+07	5.0225e+07	4.84518e+07	7.04431e+07	6.5069e+07	78866902	7.3743e+07	8.26795e+07	6.962e+07	6.25213e+07	5.71278e+07	5.74723e+07	7.63546e+07	0.160989	0.623345	0.42466	0.14427	0.000248111	0.00749561
DG(18:1_22:1)	6.71874e+06	5.75247e+06	5.78097e+06	5.94452e+06	8.2269e+06	7.0494e+06	7.33795e+06	6.65449e+06	6.52533e+06	5.38162e+06	9.27918e+06	8.88694e+06	1.30027e+07	1.1994e+07	1.31226e+07	1.08526e+07	8.95723e+06	7.6339e+06	6.0181e+06	1.00441e+07	0.023182	0.795719	0.424168	0.860008	0.00163218	0.053781
DG(18:1_22:2)	2.65745e+06	2.70354e+06	1.63463e+06	1.55391e+06	2.23794e+06	2.80552e+06	2.51323e+06	2.29686e+06	2.64112e+06	2.35909e+06	3.26545e+06	3.21076e+06	3.86817e+06	3.08704e+06	4.05754e+06	3.64027e+06	3.18071e+06	2.63952e+06	2.023e+06	2.58592e+06	0.225875	0.697086	0.383204	0.199044	0.00263455	0.112839
DG(18:1_22:3)	9.86352e+06	1.15967e+07	9.01046e+06	9.1847e+06	1.21371e+07	1.05321e+07	11443574	9.5823e+06	1.00558e+07	4.10007e+06	2.25867e+07	2.13452e+07	1.29322e+07	1.35684e+07	1.62073e+07	1.60856e+07	1.06341e+07	1.01129e+07	7.43178e+06	1.07807e+07	-0.180114	0.742285	0.0878695	0.424885	0.0101029	0.684684
DMPE(16:0_18:1)	1.76908e+07	1.80125e+07	1.63359e+07	1.96075e+07	1.85062e+07	1.95941e+07	2.1416e+07	2.01834e+07	1.95393e+07	1.61592e+07	1.51444e+07	1.53275e+07	2.04312e+07	1.83695e+07	1.66597e+07	13931709	1.63134e+07	1.65221e+07	1.92514e+07	1.90607e+07	0.104003	-0.0691735	-0.0835659	0.2242	0.476382	0.391769
DMPE(16:0_20:1)	2.85766e+07	3.12372e+07	3.10479e+07	3.0837e+07	2.80181e+07	2.96588e+07	2.84661e+07	2.80944e+07	3.09481e+07	2.85774e+07	2.70863e+07	2.91448e+07	2.5257e+07	2.7808e+07	2.60019e+07	3.04832e+07	2.84021e+07	2.67616e+07	2.85258e+07	2.70556e+07	-0.0387904	-0.146095	-0.0842068	0.380774	0.0172078	0.111279
DMPE(16:0_22:1)	1.75743e+07	2.36885e+07	2.01756e+07	1.96289e+07	1.89379e+07	1.95839e+07	1.98799e+07	1.68914e+07	2.28715e+07	1.61511e+07	2.42677e+07	2.42625e+07	1.68261e+07	1.82211e+07	1.75542e+07	2.21863e+07	1.83056e+07	1.86021e+07	1.98851e+07	1.59356e+07	-0.0683518	0.0161583	-0.075371	0.572273	0.910924	0.501028
DMPE(18:2_22:1)	2.89505e+07	3.40608e+07	3.05855e+07	2.9751e+07	3.07772e+07	2.9217e+07	3.12668e+07	2.79053e+07	3.40236e+07	2.91358e+07	2.93652e+07	2.87241e+07	2.65351e+07	2.45926e+07	2.50749e+07	3.00597e+07	2.6212e+07	2.77519e+07	2.7745e+07	2.53657e+07	-0.0243224	-0.198729	-0.168513	0.719132	0.0153398	0.0208641
DMPE(20:3_20:3)	674401	1.05211e+06	1.01058e+06	1.08361e+06	1.2468e+06	981836	567943	1.30972e+06	1.12699e+06	1.34719e+06	1.12642e+06	651230	1.0189e+06	1.0181e+06	1.11787e+06	1.24602e+06	1.24326e+06	1.20847e+06	1.31009e+06	1.33394e+06	0.0738579	-0.0389496	0.323615	0.761205	0.838096	0.0297794
Plasmanyl-LPC(O-16:0)	8.10344e+07	1.01364e+08	9.35393e+07	7.55749e+07	8.07418e+07	8.55839e+07	9.02218e+07	8.32388e+07	9.83822e+07	6.99159e+07	152230786	1.40153e+08	8.1971e+07	9.34568e+07	9.62426e+07	8.61541e+07	8.29688e+07	7.91372e+07	7.89143e+07	6.89131e+07	-0.0164881	0.383953	-0.126062	0.886508	0.111847	0.230537
Plasmanyl-LPC(O-16:1)	8.29924e+07	1.00479e+08	9.30135e+07	7.48794e+07	8.27613e+07	8.47442e+07	8.86939e+07	8.23824e+07	9.84783e+07	7.21284e+07	1.30461e+08	1.26485e+08	7.53068e+07	8.52174e+07	8.83319e+07	8.58877e+07	7.88725e+07	7.66619e+07	7.49286e+07	6.27626e+07	-0.0258112	0.22046	-0.195482	0.809819	0.274427	0.096148
Plasmanyl-LPC(O-18:0)	1.02159e+07	1.32383e+07	1.20729e+07	1.0302e+07	1.03562e+07	1.1422e+07	1.12362e+07	1.06161e+07	1.30956e+07	9.03053e+06	1.85165e+07	1.74395e+07	9.97612e+06	1.24065e+07	1.17466e+07	1.0656e+07	1.01734e+07	1.03128e+07	9.93646e+06	7.83736e+06	-0.0202957	0.318915	-0.199889	0.865111	0.157152	0.102042
Plasmanyl-LPC(O-18:1)	6.51888e+07	7.80155e+07	7.06468e+07	6.09542e+07	6.51262e+07	6.42489e+07	6.44226e+07	6.30505e+07	7.25732e+07	5.61715e+07	1.00057e+08	9.82848e+07	6.22465e+07	7.25934e+07	7.14744e+07	6.10101e+07	5.85557e+07	5.75691e+07	5.6247e+07	5.09761e+07	-0.0850694	0.251454	-0.257536	0.350983	0.153515	0.0110761
Plasmanyl-LPC(O-22:1)	3.44533e+06	5.31887e+06	4.51037e+06	3.8123e+06	3.56515e+06	4.27026e+06	4.52628e+06	4.24126e+06	5.40769e+06	3.78775e+06	1.44647e+07	1.33865e+07	8.07339e+06	9.98106e+06	1.04165e+07	5.14793e+06	4.44182e+06	4.54744e+06	4.82003e+06	3.8717e+06	0.106434	1.44742	0.144579	0.493426	0.000382659	0.318327
Plasmanyl-LPC(O-24:1)	4.79787e+07	5.88191e+07	5.28656e+07	47623957	4.85431e+07	5.42399e+07	5.18464e+07	4.81579e+07	5.58893e+07	4.47685e+07	8.12034e+07	8.37579e+07	5.45121e+07	6.53232e+07	6.10245e+07	5.81046e+07	5.50656e+07	5.41098e+07	5.56094e+07	4.54479e+07	-0.00524568	0.434839	0.0688601	0.951213	0.0184363	0.433707
Plasmenyl-LPE(P-16:0)	1.42417e+07	2.02169e+07	1.5851e+07	1.23977e+07	1.40175e+07	1.3984e+07	1.4792e+07	1.35195e+07	1.89489e+07	1.15274e+07	2.80938e+07	2.74388e+07	1.38805e+07	1.47977e+07	1.66131e+07	1.43155e+07	1.33436e+07	1.24033e+07	1.19795e+07	8.08497e+06	-0.0763153	0.394071	-0.351683	0.673947	0.195056	0.0877877
Plasmenyl-LPE(P-18:1)	1.24676e+07	1.7053e+07	1.28854e+07	1.099e+07	1.24749e+07	1.11229e+07	1.1654e+07	1.11093e+07	1.4423e+07	1.062e+07	1.74478e+07	1.74925e+07	1.0553e+07	1.07091e+07	1.0698e+07	1.01282e+07	9.05078e+06	8.24999e+06	7.97626e+06	5.78299e+06	-0.160661	0.0223705	-0.677413	0.290656	0.918845	0.00422794
Plasmanyl-PC(O-16:0/14:0)	1.42052e+08	1.29408e+08	1.26022e+08	1.30828e+08	1.22392e+08	1.24666e+08	1.30161e+08	1.27021e+08	1.30923e+08	1.2674e+08	1.23091e+08	1.21753e+08	1.33407e+08	1.38708e+08	133745784	1.2489e+08	1.27153e+08	1.33493e+08	1.26139e+08	1.3248e+08	-0.0250268	8.19563e-06	-0.0145864	0.541778	0.999878	0.735696
Plasmanyl-PC(O-16:0/15:0)	1.37253e+06	0	1.88989e+06	3.48109e+06	3.01323e+06	3.34045e+06	1.73268e+06	4.02343e+06	3.5135e+06	3.92586e+06	2.00622e+06	0	4.65414e+06	2.89922e+06	2.22155e+06	1.58123e+06	4.8852e+06	1.64207e+06	3.33664e+06	4.55453e+06	0.761131	0.272005	0.71357	0.105363	0.687861	0.216948
Plasmanyl-PC(O-16:0/16:0)	1.94052e+08	1.89186e+08	184433315	1.97648e+08	182158903	1.77061e+08	195152694	1.98725e+08	1.85453e+08	1.9826e+08	186013964	1.70896e+08	2.19269e+08	2.23313e+08	2.18519e+08	1.90989e+08	201962312	2.06596e+08	1.91783e+08	2.05457e+08	0.0108835	0.103588	0.0731943	0.785818	0.234038	0.0561475
Plasmanyl-PC(O-16:0/16:1)	285258501	2.59583e+08	2.43553e+08	286153597	2.51818e+08	2.43222e+08	2.65391e+08	2.76801e+08	2.62494e+08	2.69381e+08	2.379e+08	2.35167e+08	2.82169e+08	2.84614e+08	2.78123e+08	2.50775e+08	2.60088e+08	2.91894e+08	2.71962e+08	3.20599e+08	-0.00990697	-0.00915871	0.0731145	0.865292	0.908287	0.390796
Plasmanyl-PC(O-16:0/18:3)	1.61243e+07	1.01508e+07	1.04313e+07	1.51966e+07	1.40608e+07	1.16581e+07	1.33742e+07	1.50067e+07	9.19133e+06	1.51361e+07	5.71397e+06	7.9073e+06	1.81421e+07	1.4048e+07	1.6139e+07	9.95071e+06	1.01949e+07	1.40375e+07	1.50279e+07	2.14302e+07	-0.035365	-0.0905607	0.0988366	0.8523	0.773063	0.709359
Plasmanyl-PC(O-16:0/20:3)	5.304e+07	5.05766e+07	5.13583e+07	5.27627e+07	5.06873e+07	4.9613e+07	5.13541e+07	5.43341e+07	4.95412e+07	5.19873e+07	4.5293e+07	4.56394e+07	5.11131e+07	5.26197e+07	5.20815e+07	5.20305e+07	5.16521e+07	5.48044e+07	5.29402e+07	5.76314e+07	-0.00893312	-0.0667149	0.058176	0.763093	0.203226	0.118025
Plasmanyl-PC(O-16:0/20:4)	8.0796e+07	7.80667e+07	7.67614e+07	8.1181e+07	8.33471e+07	8.15827e+07	9.00297e+07	8.46593e+07	8.14966e+07	8.37243e+07	7.25935e+07	7.8585e+07	9.17222e+07	8.65417e+07	9.25413e+07	9.38251e+07	9.65995e+07	9.81537e+07	9.54268e+07	1.02025e+08	0.0749588	0.0766384	0.280497	0.05995	0.310406	1.32711e-05
Plasmanyl-PC(O-16:0/20:5)	1.73897e+07	1.57652e+07	1.58091e+07	1.67712e+07	1.55058e+07	1.47486e+07	1.6105e+07	1.54036e+07	1.50666e+07	1.62621e+07	13609024	1.3388e+07	1.78763e+07	1.71547e+07	1.71671e+07	1.78207e+07	1.80733e+07	2.03713e+07	1.89074e+07	1.87009e+07	-0.066416	-0.0367973	0.208511	0.151891	0.701301	0.00221988
Plasmanyl-PC(O-16:1/14:0)	2.82332e+08	2.33892e+08	2.66201e+08	2.99485e+08	2.78925e+08	2.67165e+08	2.6412e+08	2.95217e+08	2.48704e+08	2.97995e+08	2.08084e+08	2.10923e+08	2.8469e+08	2.72877e+08	261759411	2.60773e+08	2.73342e+08	2.74115e+08	251863748	3.80328e+08	0.0130511	-0.136092	0.0819994	0.868779	0.241914	0.555315
Plasmanyl-PC(O-16:1/16:0)	1.38499e+08	127260090	1.27151e+08	1.34708e+08	1.39123e+08	1.32185e+08	1.3274e+08	1.49656e+08	126372079	135672426	1.32925e+08	142214148	160950156	1.59863e+08	1.51491e+08	1.46224e+08	1.44011e+08	160164752	1.50408e+08	1.93877e+08	0.0212304	0.164837	0.253256	0.684308	0.0265036	0.0277138
Plasmanyl-PC(O-16:1/16:1)	1.21589e+08	1.12805e+08	1.06051e+08	1.16292e+08	1.09059e+08	9.92301e+07	1.11358e+08	1.07203e+08	1.1453e+08	1.14731e+08	1.14983e+08	1.15867e+08	134661876	1.34392e+08	1.28496e+08	111504772	1.25314e+08	1.2729e+08	1.21919e+08	1.33989e+08	-0.0486031	0.151404	0.132025	0.372629	0.0401121	0.0457258
Plasmanyl-PC(O-16:1/18:1)	7.4147e+07	7.14918e+07	6.95392e+07	7.14833e+07	7.04962e+07	6.87376e+07	7.34545e+07	7.88392e+07	7.17585e+07	7.38689e+07	6.78511e+07	7.1694e+07	8.6599e+07	8.69518e+07	8.64083e+07	7.81986e+07	8.00846e+07	8.54398e+07	7.93534e+07	8.51335e+07	0.0378774	0.161651	0.192751	0.326294	0.0814427	0.00032435
Plasmanyl-PC(O-16:1/20:3)	1.05605e+07	6.82129e+06	8.82555e+06	1.1291e+07	1.06628e+07	9.65035e+06	8.63821e+06	1.11011e+07	6.6607e+06	9.69533e+06	5.0588e+06	6.72913e+06	8.39845e+06	8.71356e+06	9.26336e+06	1.06524e+07	1.2185e+07	1.18845e+07	1.15695e+07	1.23118e+07	-0.0742355	-0.335685	0.283108	0.67114	0.112002	0.042323
Plasmanyl-PC(O-16:1/20:4)	4.74524e+07	3.91417e+07	3.68614e+07	4.56588e+07	4.26939e+07	3.9184e+07	4.18137e+07	4.55976e+07	3.75942e+07	4.61463e+07	3.75065e+07	2.78878e+07	5.1037e+07	4.73885e+07	4.70283e+07	4.92774e+07	5.1755e+07	5.75075e+07	5.35946e+07	6.60769e+07	-0.0100638	-0.00655489	0.393423	0.912553	0.96808	0.0055551
Plasmanyl-PC(O-16:1/22:3)	1.52314e+07	2.20673e+07	1.95629e+07	1.9163e+07	1.57522e+07	1.69431e+07	1.93478e+07	1.21697e+07	1.98172e+07	1.51992e+07	2.57549e+07	2.43741e+07	1.49416e+07	1.79663e+07	1.82303e+07	2.22911e+07	1.80254e+07	1.75116e+07	1.78156e+07	1.53154e+07	-0.136752	0.141964	-0.0129132	0.407098	0.455599	0.925932
Plasmanyl-PC(O-16:1/22:4)	3.80477e+07	3.39352e+07	3.74797e+07	3.56174e+07	3.12107e+07	3.37901e+07	3.40155e+07	3.49093e+07	3.47962e+07	3.36076e+07	3.21921e+07	3.24441e+07	3.40341e+07	3.39263e+07	3.23757e+07	4.19734e+07	4.30308e+07	4.30743e+07	4.02729e+07	3.34176e+07	-0.0429579	-0.0957311	0.194749	0.439821	0.121949	0.0487364
Plasmanyl-PC(O-18:1/16:0)	3.35153e+08	3.15547e+08	3.01849e+08	3.25444e+08	3.08194e+08	3.12231e+08	3.21875e+08	3.35893e+08	3.22019e+08	3.34006e+08	3.06064e+08	2.93889e+08	3.45227e+08	3.41595e+08	3.35681e+08	3.03348e+08	3.18315e+08	3.27054e+08	3.08141e+08	3.70227e+08	0.0357863	0.0326157	0.0367246	0.312147	0.559163	0.556667
Plasmanyl-PC(O-18:1/18:1)	1.00479e+08	9.57709e+07	9.20461e+07	9.86035e+07	9.6089e+07	9.51549e+07	9.8993e+07	1.01163e+08	9.62435e+07	9.87529e+07	9.37786e+07	8.98304e+07	1.03198e+08	103948837	1.03109e+08	9.30769e+07	9.50603e+07	1.00074e+08	9.34206e+07	1.17435e+08	0.021698	0.0321297	0.0472448	0.435018	0.521708	0.521486
Plasmanyl-PC(O-18:1/20:3)	1.0894e+08	9.85837e+07	9.45527e+07	1.01321e+08	9.61145e+07	9.7334e+07	1.04609e+08	102458593	1.00939e+08	1.0215e+08	9.89956e+07	9.3953e+07	1.0761e+08	1.06286e+08	1.0457e+08	1.0269e+08	1.06131e+08	1.08763e+08	1.0532e+08	1.22083e+08	0.0228617	0.0339736	0.125704	0.584716	0.526278	0.0647613
Plasmanyl-PC(O-18:1/20:4)	9.83382e+07	9.26319e+07	9.63597e+07	1.00769e+08	9.67452e+07	9.44166e+07	9.51357e+07	1.04077e+08	9.72779e+07	9.98445e+07	9.82252e+07	1.05251e+08	1.1461e+08	1.17619e+08	1.09935e+08	115654771	1.16082e+08	1.19621e+08	1.18511e+08	1.41167e+08	0.0174716	0.170429	0.333735	0.606817	0.0109296	0.000966308
Plasmanyl-PC(O-18:1/20:5)	1.03159e+07	8.98715e+06	8.31184e+06	1.33813e+07	1.0931e+07	7.90154e+06	1.2464e+07	8.60978e+06	1.16544e+07	1.22681e+07	9.30295e+06	1.16281e+07	1.33095e+07	1.2158e+07	1.58372e+07	1.50138e+07	1.58788e+07	1.49385e+07	1.35006e+07	1.18765e+07	0.0267156	0.261252	0.455552	0.885574	0.175139	0.00909754
Plasmanyl-PC(O-18:1/22:2)	2.67225e+07	3.38015e+07	2.78105e+07	2.96165e+07	2.65349e+07	27275841	2.7911e+07	2.5817e+07	3.14924e+07	24538422	3.05355e+07	3.20923e+07	2.49744e+07	2.51765e+07	2.45579e+07	2.71323e+07	2.63704e+07	2.72765e+07	2.66055e+07	2.63858e+07	-0.0763873	-0.0732112	-0.111168	0.428208	0.511876	0.152697
Plasmanyl-PC(O-18:1/22:4)	2.38239e+07	2.22766e+07	2.08919e+07	2.20998e+07	2.0574e+07	2.06711e+07	2.43138e+07	2.34568e+07	2.09887e+07	2.15492e+07	1.77941e+07	1.94762e+07	2.17458e+07	2.00795e+07	2.2945e+07	2.58564e+07	2.35606e+07	2.7208e+07	2.19266e+07	2.26466e+07	0.0171762	-0.103977	0.14425	0.782492	0.190034	0.0797141
Plasmanyl-PC(O-18:1/22:5)	3.7201e+06	4.16262e+06	4.57378e+06	4.37795e+06	4773302	4.58071e+06	4.39308e+06	4.69681e+06	4.67468e+06	3.74357e+06	5.11484e+06	5.28694e+06	4.44722e+06	4.7196e+06	4.87486e+06	5.39473e+06	5.98264e+06	4.45881e+06	5.75794e+06	3.62341e+06	0.0317704	0.1779	0.222878	0.713947	0.0413356	0.167839
Plasmenyl-PC(P-16:0/14:0)	1651490329	1419283939	1602601198	1656730644	1598194727	1647304435	1612300555	1759167285	1521160225	1773606438	1450233492	1489085175	1745893174	1921341928	1877966005	1591485005	1664223516	1659898751	1624476913	1835900472	0.068451	0.0978213	0.0792471	0.263067	0.327023	0.177326
Plasmenyl-PC(P-16:0/15:0)	1.81157e+08	1.42348e+08	1.49217e+08	1.59937e+08	1.76559e+08	1.73622e+08	1.36488e+08	2.00672e+08	1.82899e+08	2.23514e+08	1.8586e+08	1.40609e+08	2.20951e+08	1.81081e+08	2.0491e+08	2.08063e+08	2.25762e+08	1.76453e+08	1.74138e+08	227488600	0.180702	0.205987	0.322475	0.222705	0.147306	0.0188161
Plasmenyl-PC(P-16:0/16:0)	5152762929	4481787449	5000792543	5269399150	5302253196	5009844176	5253976520	5833905466	4790977254	5627766447	4958353499	4726415720	6403081755	6864544295	6481891932	5647437733	5702827799	5728155433	5508753349	6675112349	0.0730646	0.223674	0.215218	0.313351	0.103384	0.0135037
Plasmenyl-PC(P-16:0/16:1)	5868350502	5148198374	5673151899	5852977226	5782683594	5901593845	5736776652	6320213651	5510596851	6126800502	5283663873	5138326435	6155576495	6791757369	6528191996	5682429589	5844795739	5989543231	5719762279	6394836428	0.0633069	0.0779313	0.0650308	0.229218	0.403451	0.197277
Plasmenyl-PC(P-16:0/18:2)	1090226151	9.01541e+08	1076877635	1095059619	1110723866	1090885350	1046795767	1279282762	9.36444e+08	1223065872	8.60297e+08	8.15898e+08	1119056880	1174335809	1136751304	1034621840	1088868434	1041855917	1012230625	1232115365	0.0803383	-0.0467255	0.0365317	0.430226	0.702707	0.638163
Plasmenyl-PC(P-16:0/18:3)	1.97207e+08	2.0117e+08	1.81797e+08	1.71105e+08	2.10753e+08	215126523	1.91471e+08	2.0389e+08	2.1697e+08	1.9621e+08	2.00474e+08	1.80691e+08	2.10269e+08	2.11666e+08	2.11394e+08	1.84767e+08	2.11332e+08	1.76491e+08	2.13385e+08	2.06325e+08	0.0895916	0.0766035	0.0446905	0.193711	0.288707	0.573056
Plasmenyl-PC(P-16:0/20:3)	1008219491	7.64513e+08	9.18861e+08	1005082677	9.99077e+08	9.07456e+08	1004481581	1108935260	8.33831e+08	1113671995	7.2801e+08	7.28119e+08	1063469517	1113052978	1083696892	9.83692e+08	9.46912e+08	1031852376	9.71445e+08	1299508503	0.0814174	0.00631364	0.156395	0.472085	0.968093	0.214702
Plasmenyl-PC(P-16:1/16:1)	1.32874e+08	1.30298e+08	1.285e+08	1.33365e+08	1.30411e+08	1.53955e+08	1.3223e+08	1.58632e+08	155822139	1.34024e+08	1.39834e+08	143722898	1.53382e+08	1.55925e+08	1.55045e+08	1.32887e+08	1.5184e+08	1.45114e+08	1.32608e+08	1.31311e+08	0.1646	0.19038	0.0819525	0.0250898	0.000606804	0.106665
Plasmenyl-PC(P-18:1/16:1)	1375471692	1256243619	1376520917	1436888756	1437060229	1452351517	1309091878	1529302779	1384938848	1521818510	1002566516	1086652806	1449581758	1566752726	1521764476	1280383956	1475663613	1314666247	1344481019	1456530479	0.0646299	-0.0544415	-0.00219435	0.270501	0.685858	0.968304
Plasmenyl-PC(P-18:1/18:2)	4186450376	3366875726	3869389284	4364175218	4201833598	4037806985	4124194765	4704689395	3718568464	4568041106	3128698019	3170187065	4456984739	4409005000	4389607794	4134976138	4294744812	4440095693	4203742909	5333759417	0.0816964	-0.031687	0.164784	0.383308	0.814378	0.124188
Plasmenyl-PC(P-18:1/20:5)	2.05098e+08	2.24888e+08	2.14041e+08	2.16231e+08	1.98558e+08	1.8079e+08	2.20257e+08	2.35009e+08	2.27397e+08	1.83568e+08	1.85113e+08	1.88968e+08	2.78238e+08	2.16063e+08	1.99824e+08	2.24615e+08	265903956	2.73174e+08	2.84999e+08	3.18786e+08	-0.0161593	0.012737	0.369067	0.852075	0.917744	0.00463415
Plasmanyl-PE(40:6)	2.40287e+07	1.80148e+06	2.33127e+07	4.0991e+07	2.67953e+07	2.75157e+07	2.11274e+07	5.43278e+07	1.29103e+07	5.39422e+07	0	0	4.23565e+07	3.87458e+07	2.72944e+07	1.5542e+07	2.01007e+07	2.70218e+07	2.26076e+07	6.40943e+07	0.538401	-0.109315	0.353221	0.347918	0.881954	0.563686
Plasmenyl-PE(P-16:0/14:0)	1.1271e+07	8.26475e+06	9.49579e+06	1.21943e+07	1.08061e+07	8.68442e+06	8.06887e+06	1.04695e+07	8.76475e+06	1.20462e+07	5.40124e+06	6.06535e+06	8.068e+06	9.5061e+06	7.91251e+06	6.03868e+06	6.54885e+06	7.73531e+06	9.40271e+06	9.75668e+06	-0.11535	-0.493698	-0.398194	0.448526	0.0175173	0.0383147
Plasmenyl-PE(P-16:0/16:0)	8.06667e+07	7.67558e+07	7.91759e+07	8.17794e+07	7.72756e+07	7.96642e+07	8.27112e+07	8.06146e+07	7.93489e+07	8.86498e+07	6.77518e+07	6.32564e+07	7.57322e+07	7.7038e+07	7.53575e+07	7.01523e+07	7.07497e+07	7.0231e+07	6.95205e+07	7.48986e+07	0.054862	-0.139707	-0.154176	0.157578	0.0338969	0.000368303
Plasmenyl-PE(P-16:0/16:1)	2.03269e+08	1.96744e+08	1.99884e+08	2.05839e+08	1.96878e+08	2.04132e+08	2.07303e+08	2.23606e+08	2.06103e+08	2.13675e+08	1.65535e+08	1.65518e+08	2.00343e+08	1.94967e+08	1.95378e+08	1.84102e+08	198311109	1.9936e+08	1.94997e+08	2.13456e+08	0.0732293	-0.121335	-0.0179355	0.0300688	0.0761694	0.635828
Plasmenyl-PE(P-16:0/18:1)	8.69807e+08	8.52438e+08	8.47165e+08	8.54847e+08	8.36636e+08	8.67957e+08	866494057	9.01676e+08	8.68909e+08	9.1124e+08	7.70325e+08	7.45896e+08	8.47032e+08	8.79024e+08	8.40921e+08	8.31039e+08	8.01113e+08	8.52353e+08	8.22866e+08	9.24993e+08	0.0516747	-0.0614561	-0.00969257	0.0224755	0.202998	0.801477
Plasmenyl-PE(P-16:0/18:2)	1976722206	1681274959	2007042345	1974559566	1964808825	1988376095	1912102165	2059588182	1772038369	2177754342	1353345835	1319786990	1795448630	1928275912	1790548834	1652842196	1647008681	1669054464	1715435289	1918340213	0.0451679	-0.23029	-0.15891	0.521529	0.0761042	0.0347807
Plasmenyl-PE(P-16:0/18:3)	5.76287e+07	5.6077e+07	5.554e+07	5.61985e+07	5.4201e+07	5.46871e+07	5.49041e+07	5.87498e+07	5.42133e+07	5.60234e+07	4.63055e+07	4.71343e+07	5.44137e+07	5.59693e+07	5.7792e+07	5.10428e+07	5.50198e+07	5.33686e+07	5.57329e+07	5.8463e+07	-0.00551765	-0.0961534	-0.0313872	0.833793	0.174039	0.39953
Plasmenyl-PE(P-16:0/20:1)	1.76532e+08	1.82163e+08	1.85862e+08	1.82944e+08	1.75045e+08	1.84366e+08	1.83143e+08	1.90248e+08	1.88227e+08	1.87972e+08	1.71345e+08	175760173	1.77192e+08	180465275	1.75201e+08	1.78233e+08	1.70816e+08	1.70747e+08	1.67656e+08	1.75832e+08	0.0493547	-0.0365587	-0.0641666	0.0320672	0.110489	0.0228491
Plasmenyl-PE(P-16:0/20:3)	3.87223e+08	3.70021e+08	3.70839e+08	3.77308e+08	3.73219e+08	3.81949e+08	3.82595e+08	4.12355e+08	3.88559e+08	4.04269e+08	3.30673e+08	3.24654e+08	3.78356e+08	3.79205e+08	365481088	3.63655e+08	3.64315e+08	3.75767e+08	3.70491e+08	4.15406e+08	0.0683299	-0.0791106	0.00844121	0.0291827	0.137341	0.833097
Plasmenyl-PE(P-16:0/20:4)	1281149134	1237806500	1299148490	1299938155	1246674948	1265397017	1291540627	1334082215	1278924112	1287191964	1156392804	1199564869	1344512056	1371054034	1280301110	1281603875	1256608409	1361734923	1343472973	1492888258	0.020798	-0.00292528	0.0818618	0.319998	0.953757	0.123867
Plasmenyl-PE(P-16:0/20:5)	2.1415e+08	1.89421e+08	1.91832e+08	2.21834e+08	1.96737e+08	1.91321e+08	1.9405e+08	2.0311e+08	2.00209e+08	2.13731e+08	1.68918e+08	1.73504e+08	2.1852e+08	2.18868e+08	2.10464e+08	1.95129e+08	2.03454e+08	2.14997e+08	2.03406e+08	2.37826e+08	-0.0165309	-0.0341174	0.0569664	0.766903	0.721116	0.429747
Plasmenyl-PE(P-16:0/22:1)	149700788	167992951	1.58062e+08	1.55005e+08	1.55527e+08	158850723	1.58398e+08	1.46263e+08	166678124	1.52491e+08	152783655	1.50412e+08	1.45379e+08	1.40356e+08	1.44918e+08	1.53331e+08	1.3605e+08	1.42839e+08	1.41974e+08	1.33297e+08	-0.00663241	-0.0995751	-0.152347	0.878058	0.0225598	0.00883985
Plasmenyl-PE(P-16:0/22:2)	1617760139	1825330075	1811565054	1625569308	1627445427	1691284725	1682219478	1632973443	1872945317	1558046433	1758185908	1732294452	1397505412	1534383869	1523673034	1616258971	1448743793	1493653913	1477225813	1261912300	-0.0119537	-0.0985275	-0.221303	0.847467	0.21446	0.0117147
Plasmenyl-PE(P-16:0/22:3)	1254975333	1237996606	1231568341	1252587760	1213561372	1226700443	1250605768	1279007442	1255302730	1285039822	1110620493	1129153573	1241868899	1243548634	1209078594	1211333119	1192837424	1221996173	1199502821	1269236634	0.0244858	-0.0610295	-0.0224961	0.139879	0.11676	0.251121
Plasmenyl-PE(P-16:0/22:4)	9420076151	8994804647	9995205177	9812695071	9776068417	9969276378	9588298078	10037454872	9577715334	10352327040	8127933491	8017245762	8555530594	9439333149	8955702526	8862932216	8531553480	8754953164	8822550088	8883612243	0.0451592	-0.155454	-0.130239	0.22153	0.0150699	0.00231609
Plasmenyl-PE(P-16:0/22:6)	3.87982e+07	4.09074e+07	4.22927e+07	4.33375e+07	4.13275e+07	4.27467e+07	4.83769e+07	4.05579e+07	4.41992e+07	3.88053e+07	4.11124e+07	4.05346e+07	4.28254e+07	3.9695e+07	4.07699e+07	3.83943e+07	4.30051e+07	3.9875e+07	4.42389e+07	4.07602e+07	0.0549454	-0.0120994	-0.00272367	0.401141	0.716734	0.953683
Plasmenyl-PE(P-16:0/24:1)	5.89106e+07	8.59251e+07	8.72048e+07	6.03689e+07	6.44389e+07	7.70068e+07	6.93403e+07	5.79091e+07	8.25914e+07	5.18968e+07	8.42574e+07	7.86676e+07	3.52158e+07	4.63159e+07	5.88112e+07	7.84312e+07	6.26392e+07	5.82343e+07	5.58112e+07	3.13044e+07	-0.0751134	-0.234717	-0.317177	0.681207	0.368114	0.190619
Plasmenyl-PE(P-16:1/20:4)	1.08288e+08	1.05087e+08	9.72112e+07	1.03357e+08	9.2755e+07	1.00111e+08	1.19902e+08	1.04311e+08	9.69422e+07	9.69416e+07	8.13837e+07	8.44636e+07	1.10226e+08	9.74835e+07	102368716	9.31187e+07	8.65759e+07	9.6951e+07	8.17193e+07	103460988	0.0324021	-0.0903935	-0.133779	0.664932	0.342979	0.0947323
Plasmenyl-PE(P-18:0/16:0)	2.17757e+07	1.82784e+07	2.82655e+07	3.25249e+07	1.64926e+07	3.15675e+07	2.72928e+07	1.98869e+07	3.24081e+07	3.33294e+07	1.96897e+07	1.52703e+07	2.51728e+07	1.81233e+07	1.64521e+07	1.48247e+07	2.00902e+07	1.20997e+07	1.78707e+07	1.65623e+07	0.300259	-0.309097	-0.526713	0.202779	0.230531	0.0624827
Plasmenyl-PE(P-18:0/22:2)	1.43046e+08	1.77874e+08	1.79797e+08	1.52629e+08	1.54192e+08	1.70317e+08	1.55218e+08	145366129	1.73782e+08	1.39878e+08	1.92336e+08	1.90326e+08	1.28988e+08	1.44912e+08	1.47125e+08	1.70445e+08	139083867	137075872	1.45591e+08	1.12495e+08	-0.041641	-0.0068961	-0.196538	0.655398	0.959831	0.120063
Plasmenyl-PE(P-18:0/22:3)	1101131819	1329340461	1289337748	1166079110	1201578014	1245720718	1211677513	1116004886	1318936115	1103881374	1410904880	1303978949	9.98876e+08	1093818264	1078098131	1229826991	1016371954	1075281674	1080187708	9.37443e+08	-0.0217886	-0.0486339	-0.189242	0.760208	0.657166	0.0457123
Plasmenyl-PE(P-18:1/16:1)	288983937	2.85124e+08	2.97102e+08	2.95367e+08	2.87847e+08	2.96659e+08	292806625	3.1931e+08	2.96729e+08	3.07596e+08	2.45256e+08	247018201	2.79447e+08	2.79528e+08	2.68422e+08	2.64436e+08	2.68875e+08	2.8675e+08	2.82767e+08	3.03414e+08	0.0570588	-0.140269	-0.0486023	0.0599874	0.0091209	0.22307
Plasmenyl-PE(P-18:1/18:1)	7.36847e+08	7.17396e+08	7.2389e+08	7.42667e+08	7.16012e+08	7.21372e+08	7.29608e+08	7.55437e+08	7.2721e+08	7.62098e+08	6.57092e+08	6.37689e+08	7.16401e+08	7.46142e+08	6.91159e+08	7.09075e+08	6.97707e+08	7.14687e+08	707162135	7.4672e+08	0.023183	-0.0767123	-0.0245896	0.26192	0.100489	0.250204
Plasmenyl-PE(P-18:1/20:1)	3.68927e+08	3.97407e+08	3.92505e+08	3.73197e+08	371548126	3.85859e+08	3.83962e+08	3.66464e+08	3.98662e+08	3.77771e+08	3.70242e+08	3.72505e+08	3.54497e+08	3.76109e+08	3.61289e+08	3.77687e+08	3.49293e+08	3.66003e+08	3.61394e+08	3.58938e+08	0.00690513	-0.0532207	-0.0700898	0.823168	0.0882796	0.0429251
Plasmenyl-PE(P-18:1/20:3)	1133465938	1135423907	1128400501	1135185097	1095471595	1120081098	1136384906	1156281776	1129779966	1179289280	1047151729	1036813510	1123752675	1180637433	1112159689	1117704912	1082148723	1140204532	1112751833	1209565652	0.0238646	-0.033042	0.00879871	0.187487	0.381759	0.769401
Plasmenyl-PE(P-18:1/20:4)	1282892665	1263614802	1259446241	1281717855	1273866777	1234153673	1274495278	1338640631	1249593950	1331233002	1172584650	1179037836	1343277019	1353161401	1296767128	1308186919	1303422454	1378759956	1341969006	1511272146	0.0150204	-0.00379462	0.105382	0.556266	0.93465	0.0363703
Plasmenyl-PE(P-18:1/20:5)	1.05129e+08	9.92099e+07	9.64499e+07	1.01855e+08	9.27132e+07	9.08945e+07	1.02019e+08	9.47968e+07	1.01652e+08	1.03028e+08	9.09702e+07	8.92688e+07	1.0542e+08	1.0079e+08	9.47571e+07	1.0442e+08	9.1165e+07	1.10892e+08	1.01052e+08	1.1841e+08	-0.00866978	-0.0418177	0.0864259	0.857918	0.467425	0.261865
Plasmenyl-PE(P-18:1/22:1)	2.04478e+08	2.38719e+08	2.23412e+08	2.11952e+08	2.06206e+08	2.2357e+08	2.11614e+08	1.96317e+08	2.3364e+08	1.98982e+08	2.34948e+08	2.26049e+08	1.91953e+08	1.92134e+08	1.94881e+08	2.22034e+08	1.96542e+08	1.96336e+08	2.04594e+08	1.81192e+08	-0.0277196	-0.0608486	-0.116377	0.677077	0.449934	0.105416
Plasmenyl-PE(P-18:1/22:2)	3.1904e+08	3.49719e+08	3.39476e+08	3.22829e+08	316377030	3.28661e+08	3.27559e+08	3.16606e+08	3.4818e+08	3.17216e+08	3.31162e+08	3.38673e+08	3.07293e+08	3.17007e+08	312983253	3.3779e+08	3.10244e+08	316861059	3.16779e+08	3.04904e+08	-0.00809647	-0.0357511	-0.0543095	0.836059	0.381574	0.191815
Plasmenyl-PE(P-18:1/22:3)	8.71395e+08	8.84338e+08	8.66112e+08	8.76306e+08	847266262	8.70958e+08	8.68772e+08	8.95137e+08	8.86319e+08	8.89594e+08	8.2374e+08	8.31972e+08	8.71345e+08	8.66534e+08	8.50249e+08	8.71862e+08	8.51511e+08	8.5395e+08	8.39324e+08	8.96498e+08	0.0215395	-0.034124	-0.0107542	0.146344	0.107389	0.597023
Plasmenyl-PE(P-18:1/22:4)	5.87326e+08	5.79708e+08	5.81455e+08	5.98769e+08	5.76857e+08	5.74664e+08	5.80836e+08	5.89977e+08	580309713	6.04521e+08	5.5938e+08	5.46146e+08	5.95863e+08	6.104e+08	5.76265e+08	5.96262e+08	5.71949e+08	5.92318e+08	5.7731e+08	6.21678e+08	0.0030525	-0.0179025	0.0173617	0.853872	0.57432	0.478999
Plasmenyl-PE(P-18:1/22:5)	1.27439e+08	1.2539e+08	1.27609e+08	1.25127e+08	1.30485e+08	1.28129e+08	1.21129e+08	1.32261e+08	1.30398e+08	1.26282e+08	1.14184e+08	1.17335e+08	1.36473e+08	1.29011e+08	1.34887e+08	1.29728e+08	1.29402e+08	1.28369e+08	1.32937e+08	1.31269e+08	0.00486816	-0.00946489	0.0350813	0.84613	0.862132	0.0368457
Plasmenyl-PE(P-18:1/22:6)	3.23139e+07	3.15307e+07	3.39763e+07	3.14044e+07	3.22955e+07	3.00243e+07	2.95199e+07	2.90459e+07	3.13619e+07	2.78004e+07	2.63798e+07	2.93869e+07	3.00529e+07	2.80736e+07	2.73452e+07	3.21923e+07	3.02608e+07	3.20138e+07	2.96179e+07	3.18766e+07	-0.128539	-0.193587	-0.0505309	0.00597009	0.00103552	0.148906
Plasmenyl-PE(P-18:1/24:1)	7.38349e+07	1.13454e+08	1.0943e+08	8.3631e+07	9.07858e+07	9.04055e+07	9.31396e+07	7.26397e+07	1.06901e+08	8.26222e+07	130508957	1.15671e+08	7.02323e+07	7.07052e+07	8.70361e+07	1.08026e+08	7.93479e+07	7.34788e+07	7.69848e+07	6.61217e+07	-0.0800433	0.00921232	-0.221934	0.605366	0.96739	0.232917
Plasmenyl-PE(P-20:0/22:3)	1.25756e+07	1.96677e+07	1.81559e+07	1.50353e+07	1.7462e+07	1.86916e+07	1.80089e+07	1.37072e+07	1.84716e+07	1.6695e+07	2.09433e+07	1.9675e+07	1.29099e+07	1.38535e+07	1.44724e+07	1.81263e+07	1.30914e+07	1.53167e+07	1.14202e+07	1.11464e+07	0.0458669	-0.0182572	-0.262606	0.738818	0.921917	0.165685
Plasmenyl-PE(P-20:0/22:4)	6.02012e+07	7.02656e+07	7.79606e+07	47395689	7.08237e+07	6.1021e+07	7.38165e+07	6.17163e+07	6.33073e+07	5.85536e+07	8.522e+07	7.79361e+07	4.99276e+07	5.14068e+07	5.30041e+07	7.29893e+07	6.15709e+07	5.2237e+07	6.53408e+07	5.60041e+07	-0.036824	-0.0409992	-0.0841357	0.788156	0.846811	0.580235
Plasmenyl-PE(P-20:1/22:2)	1.02406e+08	1.3376e+08	1.34438e+08	1.03881e+08	108103200	1.19095e+08	1.1476e+08	9.83297e+07	1.32686e+08	1.01442e+08	1.44478e+08	1.38314e+08	8.51795e+07	9.68196e+07	9.56856e+07	1.1879e+08	9.20514e+07	9.41833e+07	9.27524e+07	7.8762e+07	-0.0408777	-0.0558201	-0.289881	0.742013	0.76283	0.060779
Plasmenyl-PE(P-20:1/22:3)	1.41571e+08	1.58169e+08	1.52939e+08	1.49895e+08	1.43932e+08	1.47062e+08	149766267	1.4193e+08	1.6406e+08	1.42186e+08	1.59297e+08	1.57015e+08	1.34831e+08	138319327	1.41359e+08	1.51829e+08	1.38822e+08	1.42838e+08	1.44903e+08	1.27666e+08	-0.00290078	-0.0306318	-0.080366	0.954027	0.606333	0.143996
Plasmenyl-PE(P-20:1/22:4)	630277158	6.80155e+08	6.73333e+08	6.58471e+08	6.45477e+08	6.95761e+08	6.58451e+08	6.57459e+08	7.14925e+08	6.52346e+08	727491108	7.20444e+08	5.47466e+08	6.18405e+08	6.04236e+08	6.66812e+08	5.87565e+08	5.72098e+08	5.93728e+08	5.18076e+08	0.039487	-0.0309015	-0.162113	0.27122	0.709328	0.0255535
Plasmenyl-PE(P-20:1/22:5)	2.18243e+08	1.83735e+08	2.27879e+08	2.50408e+08	2.09708e+08	2.20876e+08	2.18138e+08	224568293	2.4035e+08	2.52916e+08	1.79167e+08	1.6968e+08	1.98859e+08	215533483	1.845e+08	2.15406e+08	1.87283e+08	2.04891e+08	2.15032e+08	1.86037e+08	0.0859065	-0.20173	-0.111867	0.32593	0.069268	0.235783
Plasmanyl-PS(O-16:0/22:3)	6.02181e+07	5.99566e+07	6.31619e+07	6.82106e+07	66238320	8.85265e+07	5.95569e+07	9.22281e+07	6.15407e+07	7.33907e+07	5.40639e+07	5.42749e+07	6.57534e+07	6.72205e+07	6.22906e+07	9.60882e+07	6.52695e+07	9.48197e+07	8.97389e+07	7.04019e+07	0.239771	-0.0658662	0.389633	0.134906	0.405843	0.0179517
Plasmenyl-PS(P-16:0/18:1)	1.8383e+06	2.5664e+06	3.0476e+06	2.25919e+06	3.64208e+06	3.84593e+06	2.12675e+06	2.70079e+06	3.74793e+06	2.01315e+06	2.29638e+06	1.90289e+06	1.73374e+06	1.28947e+06	3.1518e+06	4.95432e+06	3.78633e+06	1.84268e+06	2.12921e+06	519005	0.112299	-0.364214	-0.0132455	0.676752	0.215778	0.97746
Plasmenyl-PS(P-16:0/22:3)	4.25016e+06	2.25674e+06	3.8776e+06	4.59911e+06	4.4725e+06	4.75099e+06	3.85407e+06	5.46388e+06	3.22916e+06	6.1125e+06	2.07844e+06	1.74701e+06	5.17869e+06	4.64951e+06	4.74746e+06	3.47752e+06	4.35428e+06	3.65771e+06	3.79147e+06	6.00273e+06	0.266939	-0.0804301	0.129527	0.274679	0.809018	0.576388
Plasmenyl-PS(P-16:1/18:2)	3.08217e+06	512844	2.12611e+06	3.3543e+06	2.95952e+06	2.38125e+06	2.06572e+06	3.65933e+06	1.21157e+06	4.11033e+06	0	0	3.34307e+06	2.91884e+06	3.00919e+06	1.23646e+06	2.80966e+06	2.34806e+06	2.47242e+06	6.15589e+06	0.158034	-0.376418	0.319892	0.716309	0.564101	0.558239
Plasmenyl-PS(P-16:1/20:2)	2.35368e+07	1.20085e+07	1.91148e+07	2.40973e+07	2.30085e+07	2.07204e+07	2.11515e+07	2.96495e+07	1.59638e+07	3.14818e+07	8.02913e+06	7.97754e+06	2.75398e+07	2.65999e+07	2.51521e+07	1.82379e+07	2.12207e+07	2.26583e+07	2.0338e+07	4.16208e+07	0.225307	-0.0947284	0.285966	0.379436	0.804813	0.382172
Plasmenyl-PS(P-16:1/22:3)	3.01128e+07	1.76272e+07	2.59147e+07	3.07482e+07	2.94121e+07	2.85782e+07	2.73266e+07	3.60218e+07	2.17264e+07	3.88537e+07	1.22481e+07	1.20583e+07	3.22414e+07	3.35097e+07	3.07136e+07	2.45619e+07	2.85834e+07	2.88189e+07	2.73461e+07	4.45389e+07	0.188633	-0.147964	0.201277	0.369644	0.64723	0.376806
Plasmenyl-PS(P-16:1/22:4)	7.84048e+06	3.22717e+06	6.262e+06	7.77982e+06	7.70867e+06	7.37218e+06	6.9049e+06	9.58307e+06	5.17017e+06	1.06093e+07	2.32915e+06	2.35389e+06	9.36809e+06	8.60776e+06	7.84685e+06	5.89197e+06	6.91623e+06	6.73718e+06	6.64244e+06	1.41078e+07	0.27245	-0.105412	0.296129	0.329511	0.802398	0.420312
Plasmenyl-PS(P-16:1/22:5)	1.30248e+07	3.05206e+06	9.42068e+06	1.22616e+07	1.31918e+07	1.2097e+07	1.06458e+07	1.62815e+07	7.63398e+06	1.79938e+07	1.57682e+06	3.00231e+06	1.45312e+07	1.60783e+07	1.46132e+07	9.28018e+06	1.2922e+07	1.15684e+07	1.28082e+07	2.66958e+07	0.343589	-0.0329097	0.524204	0.336582	0.951798	0.252953
Plasmenyl-PS(P-18:1/20:4)	8.0566e+06	3.24036e+06	6.00967e+06	8.02184e+06	7.26977e+06	6.27504e+06	6.55884e+06	8.34377e+06	4.4525e+06	9.81543e+06	2.07131e+06	1.948e+06	9.026e+06	7.727e+06	8.15247e+06	5.90457e+06	6.87439e+06	7.44614e+06	6.41086e+06	1.16132e+07	0.120811	-0.172489	0.230634	0.669727	0.693391	0.430875
Plasmenyl-PS(P-18:1/22:3)	2.61654e+07	1.99969e+07	2.64043e+07	2.73e+07	2.71903e+07	2.72225e+07	2.59844e+07	2.99523e+07	2.35366e+07	3.23377e+07	1.64729e+07	1.67472e+07	28007899	2.94809e+07	2.87102e+07	2.56449e+07	2.56171e+07	2.5818e+07	2.65575e+07	3.30619e+07	0.129958	-0.0894414	0.105532	0.277802	0.65377	0.360623
Plasmenyl-PS(P-20:0/16:1)	2.18321e+06	0	2.04554e+06	3.90497e+06	4.81316e+06	2.71352e+06	4.97128e+06	5.14819e+06	1.07667e+06	6.34605e+06	6.08462e+06	1.10807e+06	5.92443e+06	4.05238e+06	4.29242e+06	2.9615e+06	4.80816e+06	1.3161e+06	2.46029e+06	5.16965e+06	0.645723	0.729174	0.368598	0.279747	0.20126	0.513889
Plasmenyl-PS(P-20:0/18:0)	4.97818e+07	4.65603e+07	4.90532e+07	5.07084e+07	4.98966e+07	4.4744e+07	4.93994e+07	4.85285e+07	4.79985e+07	5.27091e+07	4.76965e+07	4.52557e+07	5.17597e+07	5.22253e+07	4.97179e+07	4.69587e+07	4.90098e+07	4.77528e+07	4.77405e+07	5.23306e+07	-0.0154521	0.00383457	-0.0130076	0.729448	0.931662	0.719621
Plasmenyl-PS(P-20:0/18:2)	4.73649e+06	1.24122e+07	8.43119e+06	5.53028e+06	4.64938e+06	4.32762e+06	2.96629e+06	8.72435e+06	2.42606e+06	7.07889e+06	1.05475e+07	1.1099e+07	6.4968e+06	2.89404e+06	0	8.86453e+06	1.26875e+07	4.03429e+06	1.3081e+07	9.32795e+06	-0.486518	-0.204327	0.424563	0.316357	0.726971	0.299404
Plasmenyl-PS(P-20:1/20:4)	3.58088e+07	2.166e+07	3.39575e+07	3.88666e+07	3.42695e+07	3.56181e+07	3.27573e+07	4.39145e+07	2.7483e+07	4.50708e+07	1.72546e+07	1.71336e+07	4.10619e+07	3.84818e+07	3.94235e+07	3.21157e+07	3.40874e+07	3.51184e+07	3.26879e+07	4.80229e+07	0.167672	-0.101755	0.145561	0.389098	0.729321	0.426306
plasmanyl-TG(O-16:0_14:0_16:0)	9.49135e+07	1.01005e+08	1.2662e+08	1.66604e+08	1.59345e+08	1.39945e+08	1.49379e+08	1.84753e+08	1.22621e+08	133436074	9.2797e+07	9.22561e+07	1.23573e+08	1.52664e+08	1.59796e+08	1.21551e+08	1.38229e+08	1.33857e+08	1.41521e+08	2.35235e+08	0.171082	-0.0622851	0.248515	0.39283	0.795539	0.362435
plasmanyl-TG(O-16:0_16:0_16:1)	1736310421	1311438445	1587751094	2169815178	1746628878	1672628791	1663305605	1984333516	1534602711	2192919288	1238526187	1222738384	1765610306	1855545933	1812659177	1625594454	1669424926	1698046152	1604980819	2815990806	0.081313	-0.115299	0.138561	0.605469	0.528702	0.544035
plasmanyl-TG(O-16:0_16:0_18:0)	2.97937e+08	2.74895e+08	3.06508e+08	4.76166e+08	3.11149e+08	292553555	3.0226e+08	3.03855e+08	288126463	3.92274e+08	289932032	2.6919e+08	2.81038e+08	3.07351e+08	3.03902e+08	2.93485e+08	2.90952e+08	3.19621e+08	3.04622e+08	573311571	-0.0778823	-0.199498	0.0965342	0.681087	0.277415	0.733514
plasmanyl-TG(O-16:0_16:0_18:1)	3882952757	3115569856	3928480383	5444061633	3953504699	3757870923	3890082640	4316472934	3590923824	5203095414	3147243372	3195537672	4183455149	4386016056	4205171460	3926670379	3972526071	3978089365	3710155182	7031775474	0.0304736	-0.0883367	0.154324	0.859981	0.617123	0.549272
plasmanyl-TG(O-16:0_16:0_24:1)	385862427	3.9211e+08	4.31881e+08	7.40999e+08	4.10239e+08	4.06089e+08	4.19292e+08	4.13233e+08	4.32755e+08	5.61538e+08	467933757	4.72012e+08	3.78704e+08	423491453	4.08573e+08	4.59931e+08	4.22293e+08	4.27243e+08	4.09815e+08	8.52142e+08	-0.0805305	-0.134638	0.123114	0.736758	0.564278	0.708456
plasmanyl-TG(O-16:0_16:1_20:3)	4.83311e+08	3.25745e+08	5.08044e+08	643266559	465973604	5.09305e+08	4.48544e+08	5.828e+08	4.55714e+08	4.93838e+08	3.06518e+08	395746670	4.9945e+08	5.79408e+08	5.33343e+08	4.06426e+08	5.13829e+08	433780729	513074828	8.29962e+08	0.0374797	-0.068103	0.152612	0.825526	0.75994	0.568616
plasmanyl-TG(O-16:0_16:1_22:4)	1356393719	1111715489	1285141233	1790265797	1400029422	1293640640	1383567552	1581511894	1270262386	1740890175	1032433160	1058761094	1444076164	1564143192	1421785645	1259488986	1394193083	1291297463	1398260550	2367891439	0.0662575	-0.0905352	0.15127	0.661724	0.602276	0.534179
plasmanyl-TG(O-16:0_16:1_22:5)	3.4702e+08	3.30635e+08	3.25703e+08	5.18241e+08	4.34483e+08	3.22852e+08	3.00374e+08	296196901	324011456	4.33769e+08	2.8587e+08	2.70631e+08	4.38281e+08	3.50667e+08	3.81567e+08	3.37687e+08	3.65304e+08	2.76142e+08	3.60787e+08	6.56014e+08	-0.221908	-0.179685	0.0290973	0.251108	0.37239	0.919025
plasmanyl-TG(O-16:0_17:0_22:1)	2.1694e+07	3.06259e+07	3.15721e+07	5.8284e+07	3.01337e+07	2.41981e+07	2.47696e+07	2.50523e+07	3.23528e+07	3.68143e+07	3.3134e+07	4.00777e+07	1.99342e+07	3.21816e+07	2.64134e+07	3.38716e+07	2.73486e+07	2.82789e+07	2.75e+07	6.77854e+07	-0.267102	-0.183393	0.10084	0.41066	0.57712	0.808763
plasmanyl-TG(O-16:0_17:0_22:3)	7.7399e+07	6.46094e+07	9.22283e+07	129643458	8.81331e+07	8.81657e+07	8.08816e+07	9.76257e+07	7.81575e+07	1.0855e+08	8.28787e+07	7.62954e+07	7.22807e+07	8.8048e+07	7.29259e+07	7.74593e+07	8.29035e+07	7.53777e+07	7.87403e+07	1.52701e+08	0.00435725	-0.203935	0.0476183	0.982761	0.323644	0.87343
plasmanyl-TG(O-16:0_17:1_24:1)	7.41698e+07	7.95123e+07	8.47387e+07	1.42703e+08	7.77129e+07	7.95984e+07	7.92992e+07	7.62352e+07	8.60574e+07	110158413	9.7019e+07	9.36941e+07	70536223	8.23617e+07	7.86471e+07	8.83528e+07	8.2181e+07	7.98002e+07	8.09605e+07	1.64901e+08	-0.089127	-0.119856	0.112927	0.709853	0.608912	0.729938
plasmanyl-TG(O-16:0_18:1_22:3)	3466424198	2908094078	3557594343	5182826838	3578268666	3414882251	3468416880	3734172035	3386504729	4672899677	3153003248	3109157069	3490333967	3784607363	3683711547	3479604436	3517663635	3587415913	3386975446	6545876303	-0.00126106	-0.118361	0.134343	0.994409	0.487889	0.62628
plasmanyl-TG(O-16:0_18:1_22:4)	3234337896	2528611694	3184807476	4474654647	3265833409	3115739305	3096600703	3586246519	2852775636	4238248288	2636602063	2591928106	3402534938	3514948071	3644035135	3093661598	3238743492	3230099883	2962908785	6019568635	0.0173038	-0.0798167	0.152197	0.922204	0.65525	0.589069
plasmanyl-TG(O-16:0_20:3_22:3)	1588511576	1301120328	1549483471	2238061464	1591208496	1515636212	1473006179	1732672144	1425588660	2104138359	1269240758	1299220184	1614628115	1692243384	1722422957	1491565528	1558540966	1542799905	1451311684	2901477877	-0.00302938	-0.122032	0.113588	0.986567	0.486483	0.682534
plasmanyl-TG(O-16:0_22:1_24:1)	1.34938e+07	1.70515e+07	1.74865e+07	3.16315e+07	1.54452e+07	1.62318e+07	1.64411e+07	1.55574e+07	1.75362e+07	2.4563e+07	2.26641e+07	2.2022e+07	1.36676e+07	1.73462e+07	1.60728e+07	1.91522e+07	1.67135e+07	1.66328e+07	1.83466e+07	3.75831e+07	-0.0743774	-0.0515078	0.189095	0.798911	0.860128	0.618535
plasmanyl-TG(O-16:1_14:0_16:0)	1.91274e+08	8.00434e+07	1.49225e+08	2.09357e+08	176612780	1.45521e+08	1.47533e+08	1.84826e+08	153386925	1.98677e+08	9.51176e+07	9.93537e+07	1.67728e+08	159896491	1.61944e+08	1.31315e+08	1.62621e+08	1.47962e+08	1.08826e+08	2.49404e+08	0.0413151	-0.237618	-0.0114656	0.856165	0.403897	0.970082
plasmanyl-TG(O-16:1_16:0_18:2)	1.56282e+08	9.06921e+07	106232023	1.50375e+08	1.32153e+08	1.20884e+08	1.35443e+08	1.74572e+08	1.00008e+08	1.49872e+08	5.75835e+07	4.2528e+07	1.30394e+08	1.39404e+08	1.60996e+08	1.27991e+08	1.08763e+08	9.93921e+07	1.00499e+08	2.43687e+08	0.0987616	-0.259968	0.0978153	0.627687	0.455402	0.7749
plasmanyl-TG(O-16:1_16:1_18:1)	5.7189e+08	3.73407e+08	5.27405e+08	7.53021e+08	6.20457e+08	5.79706e+08	5.27849e+08	6.85311e+08	4.93496e+08	7.20406e+08	3.56572e+08	3.83448e+08	5.61238e+08	5.94539e+08	566443822	5.12374e+08	5.03535e+08	5.45097e+08	4.12552e+08	9.27767e+08	0.0791871	-0.209055	0.0276847	0.683348	0.364314	0.921814
plasmanyl-TG(O-18:0_14:0_16:0)	5.10937e+08	4.00987e+08	5.18298e+08	6.99051e+08	5.12685e+08	5.0135e+08	520694542	5.59126e+08	4.66843e+08	6.7115e+08	3.95489e+08	3.95842e+08	5.37058e+08	5.63346e+08	5.4539e+08	4.84518e+08	5.21424e+08	5.19022e+08	4.7099e+08	9.03377e+08	0.0415548	-0.116428	0.134112	0.80168	0.520811	0.600935
plasmanyl-TG(O-18:0_16:0_18:0)	4.73554e+07	4.76632e+07	5.06309e+07	8.25769e+07	4.88097e+07	5.44123e+07	4.71149e+07	5.64018e+07	5.29511e+07	6.51e+07	4.94223e+07	4.85048e+07	4.87513e+07	5.22441e+07	5.0614e+07	5.50958e+07	5.11401e+07	5.08633e+07	4.84979e+07	1.04405e+08	-0.00550895	-0.150822	0.162205	0.97798	0.445316	0.616287
plasmanyl-TG(O-18:0_16:0_18:1)	1654773503	1555331191	1727290273	2688484529	1737694933	1661308093	1693387805	1716312064	1614378535	2261251156	1661190697	1535296515	1586126524	1716632109	1719689104	1697122030	1657962433	1747255360	1679237019	3251503418	-0.0657138	-0.188108	0.0996333	0.735605	0.306771	0.729454
plasmanyl-TG(O-18:0_16:0_24:1)	4.44888e+07	5.46738e+07	5.28715e+07	9.47171e+07	5.21469e+07	5.03624e+07	4.87847e+07	4.91449e+07	5.38746e+07	7.38018e+07	6.43248e+07	6.51e+07	4.21226e+07	5.19335e+07	4.68891e+07	5.78114e+07	5.17632e+07	5.16812e+07	5.39499e+07	1.13955e+08	-0.115151	-0.144719	0.139138	0.661493	0.58508	0.697339
plasmanyl-TG(O-18:0_17:1_22:2)	5.78439e+07	5.49247e+07	6.25073e+07	1.07081e+08	6.27282e+07	6.30293e+07	5.19578e+07	6.17113e+07	5.9426e+07	8.18841e+07	6.56196e+07	6.29412e+07	5.75467e+07	6.11584e+07	6.04086e+07	6.41114e+07	6.74288e+07	5.78915e+07	5.99439e+07	1.18032e+08	-0.117887	-0.165547	0.0904283	0.630488	0.463633	0.770835
plasmanyl-TG(O-18:0_20:3_22:5)	5.27073e+07	4.64435e+07	4.81884e+07	7.27977e+07	2.82549e+07	2.65011e+07	2.67693e+07	5.84035e+07	4.82373e+07	8.0225e+07	4.32307e+07	4.60797e+07	6.10407e+07	7.90528e+07	5.61041e+07	3.02263e+07	3.18516e+07	4.95701e+07	2.87734e+07	1.07804e+08	-0.0487654	0.200913	-0.000968203	0.897355	0.459765	0.998449
plasmanyl-TG(O-18:0_22:1_24:1)	3.9733e+06	6.27673e+06	5.91724e+06	1.20865e+07	5.17231e+06	5.82675e+06	5.60266e+06	5.47161e+06	6.42524e+06	8.62828e+06	8.11035e+06	8.75103e+06	4.01018e+06	5.43465e+06	5.36559e+06	7.47843e+06	5.25882e+06	5.45433e+06	6.13196e+06	1.43823e+07	-0.0649547	-0.0777766	0.211576	0.851543	0.838759	0.645651
plasmanyl-TG(O-18:1_14:0_16:1)	6.76952e+08	4.52297e+08	6.54972e+08	8.02686e+08	707969275	6.4342e+08	6.24457e+08	7.57657e+08	5.6199e+08	8.52039e+08	4.50487e+08	3.92967e+08	629806501	7.13583e+08	6.51071e+08	5.55765e+08	6.33503e+08	5.94607e+08	5.9045e+08	9.89733e+08	0.0620007	-0.215393	0.0299776	0.718171	0.310433	0.891942
plasmanyl-TG(O-18:1_16:0_16:1)	4711011947	3575434129	4427054102	6300114042	4885408765	4701173822	4575291772	5480136605	4288439402	6142090805	3560973961	3526494471	4778141413	5012121103	4921617807	4453227865	4644090288	4607297583	4412056896	8133998556	0.0757352	-0.132667	0.135403	0.656058	0.470623	0.593736
plasmanyl-TG(O-18:1_16:0_17:0)	1.73141e+08	1.4844e+08	187291698	2.54637e+08	1.97893e+08	1.79073e+08	1.82028e+08	2.04077e+08	174904400	253257911	1.48331e+08	1.45679e+08	1.61385e+08	187817551	1.85041e+08	1.69139e+08	1.69637e+08	1.68033e+08	1.63784e+08	3.22587e+08	0.0471461	-0.215068	0.0469126	0.787177	0.214906	0.863053
plasmanyl-TG(O-18:1_16:0_18:1)	7788177576	6348660744	8021111738	11203644138	7992285160	7718952345	7914159546	8794528129	7375258635	10569739803	6455691826	6559630482	8368939050	8799772203	8488505091	8031585572	7972276253	7987504309	7422912316	14406919298	0.0351103	-0.0967132	0.147992	0.840685	0.585235	0.577153
plasmanyl-TG(O-18:1_16:0_20:3)	2651528061	2030547026	2583757021	3607692898	2745040330	2622937513	2549189588	2983996503	2382021243	3475883516	2135261339	2030122646	2717522895	2908093857	2926581493	2510714549	2586303603	2664918524	2484992237	4869278397	0.041297	-0.0987503	0.150521	0.810949	0.586929	0.585784
plasmanyl-TG(O-18:1_16:0_22:1)	2025979933	2037987538	2229294930	3656691924	2128588048	2224396219	2115059871	2243529634	2182061203	2945179522	2228237547	2212725380	2024108577	2262131120	2288556764	2358482259	2125246221	2163497214	2250950684	4309877077	-0.0446774	-0.132877	0.128972	0.83746	0.519942	0.676982
plasmanyl-TG(O-18:1_16:0_24:1)	1154965523	1184649014	1271800053	2219989548	1243494984	1214666223	1251412384	1225869343	1298614920	1712745468	1384441373	1386720454	1132150648	1258586592	1222758282	1356871298	1229626081	1251004464	1205373414	2503199150	-0.0778363	-0.1481	0.0930167	0.747654	0.52582	0.776883
plasmanyl-TG(O-18:1_17:0_18:1)	141086694	1.07532e+08	1.37545e+08	2.08593e+08	1.59512e+08	1.36254e+08	1.42805e+08	1.62072e+08	1.21064e+08	1.86023e+08	1.22206e+08	1.05532e+08	1.35203e+08	1.40711e+08	1.39414e+08	1.30673e+08	1.23014e+08	1.33017e+08	126645079	2.20054e+08	-0.0116169	-0.23011	-0.0404694	0.953477	0.250267	0.870792
plasmanyl-TG(O-18:1_17:0_20:1)	8.24819e+07	8.59803e+07	9.94196e+07	1.53191e+08	8.69588e+07	9.89145e+07	8.26144e+07	9.90602e+07	9.08503e+07	1.31512e+08	9.28914e+07	7.97879e+07	8.29188e+07	9.70274e+07	9.23623e+07	8.93662e+07	7.98088e+07	8.18461e+07	7.96657e+07	1.87241e+08	-0.0145018	-0.191153	0.027832	0.949671	0.381216	0.938352
plasmanyl-TG(O-18:1_17:0_22:3)	8.49624e+07	7.13056e+07	7.94601e+07	1.43421e+08	9.27221e+07	8.35724e+07	8.20532e+07	8.02955e+07	9.36107e+07	125775300	8.06645e+07	7.65734e+07	6.43481e+07	9.04831e+07	9.11203e+07	8.97003e+07	8.5206e+07	8.15068e+07	9.46687e+07	1.8091e+08	-0.0202105	-0.226936	0.173009	0.933829	0.344559	0.610413
plasmanyl-TG(O-18:1_18:1_20:1)	2294478539	2143746785	2396024248	3804682670	2330386921	2346498508	2373248664	2409087852	2315585655	3231222592	2367800771	2243916869	2173614079	2410217782	2399640831	2397385584	2285098352	2396757757	2330398036	4591600897	-0.0330438	-0.161576	0.110452	0.8716	0.399886	0.713549
plasmanyl-TG(O-18:1_18:1_22:1)	1552347550	1567070595	1687744178	2785993577	1613833092	1671068467	1612656190	1687751919	1683550731	2265802139	1726654730	1700853826	1515112744	1679300407	1687052460	1757515066	1611197743	1606281881	1659917262	3272706651	-0.0455516	-0.148059	0.105809	0.835311	0.476165	0.736137
plasmanyl-TG(O-18:1_18:1_22:2)	1381164894	1299474288	1435392806	2319498283	1381207356	1392572169	1406446658	1451384912	1402140310	1932444645	1453896070	1382786387	1310708807	1436114027	1425443759	1464388696	1370820679	1420053033	1396662711	2812817380	-0.0434196	-0.157368	0.1149	0.83622	0.424522	0.712078
plasmanyl-TG(O-18:1_18:1_24:1)	5.33649e+08	5.47779e+08	5.84737e+08	1047403058	5.69997e+08	5.75038e+08	5.81632e+08	5.67454e+08	6.04329e+08	8.02074e+08	6.3874e+08	6.4177e+08	5.09127e+08	5.67999e+08	5.50781e+08	6.07652e+08	553664834	561643400	5.45684e+08	1144386831	-0.0688573	-0.175029	0.0557911	0.783403	0.48047	0.868842
plasmanyl-TG(O-18:1_20:3_22:3)	4.14032e+08	3.32897e+08	4.2935e+08	6.31503e+08	4.39279e+08	4.11515e+08	4.20838e+08	4.64543e+08	3.64026e+08	5.34248e+08	3.39176e+08	3.45229e+08	4.09559e+08	4.64192e+08	449490800	3.93841e+08	4.17296e+08	3.72511e+08	3.87626e+08	741616050	-0.0337059	-0.162535	0.0416577	0.859994	0.414232	0.881695
plasmanyl-TG(O-18:1_22:1_24:1)	1.39016e+07	1.7921e+07	1.81031e+07	3.43774e+07	1.68881e+07	1.7511e+07	1.68085e+07	1.68972e+07	1.87535e+07	2.49688e+07	2.18849e+07	2.12589e+07	1.35022e+07	1.67618e+07	1.5948e+07	1.90562e+07	1.59745e+07	1.60053e+07	1.77065e+07	3.84247e+07	-0.092011	-0.17945	0.0827804	0.75829	0.566052	0.836526
plasmanyl-TG(O-18:1_22:3_24:1)	9.85296e+07	114427034	1.15929e+08	2.25551e+08	1.12275e+08	1.12602e+08	1.12126e+08	1.07056e+08	1.20184e+08	1.60808e+08	1.50013e+08	1.5814e+08	1.04358e+08	1.16989e+08	1.15825e+08	135677291	1.15825e+08	111034732	1.19946e+08	2.56838e+08	-0.121707	-0.0470406	0.149135	0.680306	0.871089	0.697705
plasmanyl-TG(O-18:1_22:4_24:1)	7.80147e+07	8.19788e+07	8.95997e+07	1.6634e+08	8.23337e+07	8.43171e+07	8.35611e+07	9.95398e+07	9.85674e+07	1.27298e+08	1.10869e+08	1.09353e+08	7.87999e+07	9.20786e+07	9.1735e+07	1.06849e+08	8.81637e+07	8.91048e+07	8.77543e+07	1.86768e+08	-0.0145015	-0.0453866	0.165001	0.958473	0.866854	0.647503
plasmanyl-TG(O-20:0_16:0_18:1)	6.7249e+08	6.74187e+08	7.28409e+08	1194521466	7.02612e+08	7.31839e+08	705201532	7.36083e+08	7.0838e+08	9.68714e+08	7.37214e+08	7.23804e+08	6.6738e+08	7.43565e+08	7.55803e+08	789530704	7.1321e+08	7.23223e+08	748221568	1435366987	-0.0450055	-0.130864	0.150687	0.833448	0.517358	0.623904
plasmanyl-TG(O-20:0_18:1_22:3)	540986306	5.63028e+08	5.97022e+08	1023749975	5.63304e+08	5.87891e+08	5.72422e+08	5.96077e+08	6.11233e+08	809754226	6.45436e+08	6.36749e+08	5.2998e+08	5.94181e+08	5.81993e+08	6.30431e+08	5.80241e+08	5.72619e+08	5.82605e+08	1195072206	-0.0494135	-0.137906	0.11502	0.833515	0.542666	0.729026
plasmanyl-TG(O-20:0_20:2_22:2)	1.3721e+08	1.48542e+08	1.53325e+08	2.83735e+08	1.49433e+08	1.48493e+08	150942475	1.45486e+08	1.58111e+08	2.10699e+08	1.76786e+08	1.80752e+08	1.33525e+08	1.50171e+08	1.45799e+08	1.64371e+08	146565871	145776861	1.4591e+08	3.10195e+08	-0.10018	-0.148308	0.0655962	0.70692	0.572198	0.852445
plasmanyl-TG(O-20:0_20:2_22:5)	249343840	2.14745e+08	2.7757e+08	419498740	2.27556e+08	2.5288e+08	2.45008e+08	2.43603e+08	2.58868e+08	3.475e+08	2.50664e+08	225275929	2.40752e+08	2.59118e+08	2.42774e+08	2.4352e+08	2.23498e+08	2.43495e+08	2.54334e+08	5.06501e+08	-0.04308	-0.188545	0.0833892	0.850288	0.389914	0.805358
plasmanyl-TG(O-20:0_20:3_22:5)	1.79472e+07	2.21279e+07	3.13785e+07	4.6454e+07	2.15251e+07	2.77261e+07	2.89911e+07	3.19059e+07	2.98866e+07	2.7212e+07	1.76059e+07	1.86456e+07	3.05003e+07	3.25723e+07	3.99617e+07	1.90175e+07	2.08741e+07	1.94785e+07	1.84218e+07	5.99213e+07	0.0636474	-0.00151941	-0.0179007	0.815371	0.996606	0.972303
plasmanyl-TG(O-20:0_20:4_22:2)	2.60362e+08	2.6566e+08	295209522	5.07586e+08	2.69188e+08	2.84454e+08	2.82136e+08	2.94058e+08	2.95881e+08	3.79517e+08	3.19944e+08	3.13174e+08	2.573e+08	2.96124e+08	2.89749e+08	3.33616e+08	2.93186e+08	2.92614e+08	2.7652e+08	6.21587e+08	-0.0570503	-0.114294	0.185702	0.813346	0.630146	0.600807
plasmanyl-TG(O-20:0_22:3_22:4)	7.87937e+07	7.25839e+07	8.71318e+07	1.56658e+08	7.76469e+07	8.29614e+07	8.68605e+07	9.66659e+07	8.6582e+07	1.23725e+08	1.03791e+08	8.96142e+07	7.15842e+07	8.22946e+07	9.67964e+07	1.04193e+08	8.56434e+07	7.70927e+07	9.02342e+07	1.91215e+08	0.0120933	-0.0904526	0.213895	0.964583	0.739162	0.578514
plasmanyl-TG(O-20:0_22:3_22:5)	2.7662e+07	2.52757e+07	3.48702e+07	6.9517e+07	2.59334e+07	3.81067e+07	2.16107e+07	4.29496e+07	3.27057e+07	4.95419e+07	4.24373e+07	2.64602e+07	3.73241e+07	3.18597e+07	1.24766e+07	3.14681e+07	3.2419e+07	3.48097e+07	2.11977e+07	7.31618e+07	0.0129807	-0.283561	0.0751422	0.973422	0.525306	0.877035
plasmanyl-TG(O-20:1_16:0_17:0)	2.72258e+07	1.88815e+07	3.18387e+07	6.62731e+07	34776718	4.28496e+07	4.13005e+07	3.94821e+07	3.62462e+07	5.05242e+07	2.69443e+07	2.24121e+07	1.73978e+07	2.18401e+07	2.2423e+07	3.37834e+07	2.57468e+07	3.50697e+07	2.20343e+07	5.4736e+07	0.233226	-0.689142	-0.0628103	0.477081	0.13667	0.88099
plasmanyl-TG(O-20:1_16:0_18:1)	2526119444	2375990756	2670770255	4150433761	2669075841	2603555226	2597097351	2676493159	2517395815	3561856365	2606233958	2440205419	2440460409	2639042705	2705207121	2636797144	2523035681	2705074920	2590162883	5009798770	-0.0443796	-0.165656	0.103688	0.822703	0.367684	0.720402
plasmanyl-TG(O-20:1_16:0_24:1)	1.07166e+08	1.25824e+08	1.25275e+08	2.21533e+08	121889233	1.20067e+08	114302154	1.16351e+08	1.28402e+08	1.74073e+08	1.47137e+08	1.47482e+08	9.97524e+07	1.20228e+08	1.09753e+08	1.3007e+08	1.18075e+08	1.16404e+08	119370899	2.5664e+08	-0.103311	-0.168463	0.0777907	0.689356	0.515939	0.825559
plasmanyl-TG(O-20:1_18:1_22:4)	6.18066e+08	5.33881e+08	6.28232e+08	9.51932e+08	6.50975e+08	6.22427e+08	6.21817e+08	6.25319e+08	5.61164e+08	8.33828e+08	5.87531e+08	5.70181e+08	567025378	6.73051e+08	6.30105e+08	6.18524e+08	6.00935e+08	6.24138e+08	6.01819e+08	1211579149	-0.0514528	-0.160025	0.112319	0.788749	0.367854	0.705518
plasmanyl-TG(O-20:1_18:1_24:1)	6.48639e+07	7.91992e+07	7.59137e+07	1.37572e+08	7.45739e+07	7.45224e+07	7.05275e+07	7.13668e+07	7.97716e+07	1.08352e+08	9.08155e+07	9.09381e+07	5.96078e+07	7.28379e+07	6.67934e+07	8.02321e+07	7.06156e+07	6.879e+07	7.17967e+07	1.57103e+08	-0.0951564	-0.181676	0.0537888	0.718946	0.499931	0.881741
plasmanyl-TG(O-20:1_22:1_22:2)	2.3616e+07	2.92606e+07	2.88415e+07	5.43871e+07	2.82084e+07	2.8038e+07	2.72276e+07	2.76894e+07	3.05949e+07	3.91267e+07	3.55157e+07	3.448e+07	2.17544e+07	2.63979e+07	2.43562e+07	3.10921e+07	2.59604e+07	2.6625e+07	2.79313e+07	6.02072e+07	-0.105973	-0.205447	0.0644123	0.704039	0.496998	0.864502
plasmenyl-TG(P-20:1_17:1_18:1)	8.16083e+07	1.63349e+07	5.18698e+07	6.84198e+07	67534850	7.91559e+07	3.17266e+07	6.39807e+07	8.34056e+07	1.09746e+08	4.4366e+07	4.94373e+07	8.88171e+07	5.36939e+07	3.93463e+07	9.049e+07	3.9436e+07	3.83358e+07	6.40598e+07	2.76091e+08	0.36492	-0.0519492	0.831158	0.362608	0.890702	0.36167
NeuAcalpha2-3Galbeta1-4Glcbeta-Cer(d34:1)	1.40036e+08	3.20779e+08	296254703	8.63793e+07	3.08092e+08	2.90457e+08	2.6919e+08	1.95411e+08	4.00793e+08	1.23424e+08	4.27128e+08	5.40736e+08	3.15961e+07	3.85874e+07	4.42123e+07	3.14897e+08	2.70194e+08	2.18296e+07	2.66683e+07	3.59789e+07	0.151762	-0.0895188	-0.782263	0.714771	0.911599	0.270173
NeuAcalpha2-3Galbeta1-4Glcbeta-Cer(d36:1)	5.7182e+06	1.43371e+07	1.81416e+07	3.20381e+06	21324268	1.76948e+07	1.53776e+07	2.15265e+06	1.99794e+07	0	2.40646e+07	2.54604e+07	0	0	0	1.86995e+07	1.89171e+07	0	0	0	-0.184254	-0.340884	-0.73767	0.788745	0.716186	0.410874
NeuAcalpha2-3Galbeta1-4Glcbeta-Cer(d42:2)	5.81667e+07	8.13597e+07	1.09568e+08	8.80685e+07	1.30467e+08	1.18486e+08	1.00924e+08	8.9293e+07	1.04981e+08	7.26979e+07	1.56454e+08	1.33665e+08	8.9832e+07	6.65814e+07	8.41844e+07	111701800	1.12825e+08	3.18192e+07	3.73244e+07	5.41726e+07	0.0567218	0.182576	-0.426933	0.803245	0.560911	0.301205
NeuAcalpha2-3Galbeta1-4Glcbeta-Cer(d44:2)	1.1813e+07	1.70152e+07	2.34104e+07	1.95751e+07	2.63939e+07	2.66042e+07	2.1022e+07	1.84545e+07	2.24751e+07	1.42353e+07	3.50193e+07	2.71805e+07	2.01578e+07	1.37599e+07	1.84051e+07	2.2868e+07	2.36617e+07	4.12678e+06	6.77767e+06	6.339e+06	0.0658083	0.221727	-0.622886	0.785835	0.48876	0.205926
HexCer-NDS(d18:0/16:0)	6.88709e+07	6.8309e+07	7.35148e+07	7.1288e+07	6.80962e+07	6.79544e+07	6.91884e+07	9.27781e+07	7.29052e+07	8.65076e+07	4.49513e+07	3.05232e+07	6.47672e+07	4.45955e+07	4.28121e+07	6.39264e+07	5.69951e+07	5.19503e+07	5.71045e+07	7.10829e+07	0.153327	-0.620866	-0.217633	0.161116	0.00235528	0.0225493
HexCer-NDS(d18:0/24:1)	8.22318e+07	9.04861e+07	7.32162e+07	8.15862e+07	8.55066e+07	9.12792e+07	6.97059e+07	8.66548e+07	8.15662e+07	8.35509e+07	7.66173e+07	7.62302e+07	7.39429e+07	6.70262e+07	7.88371e+07	6.2692e+07	8.64862e+07	7.63566e+07	5.22733e+07	7.40611e+07	-0.000943288	-0.148401	-0.231197	0.990886	0.0489331	0.098377
HexCer-NS(d18:1/14:0)	1.4862e+07	1.74296e+07	1.57461e+07	1.41509e+07	1.4646e+07	1.64027e+07	1.31417e+07	1.25659e+07	1.75231e+07	1.24153e+07	1.2806e+07	1.34646e+07	8.60623e+06	1.12069e+07	1.07164e+07	1.23474e+07	1.29069e+07	1.33989e+07	1.43129e+07	1.10666e+07	-0.0927871	-0.435864	-0.262947	0.451859	0.00459281	0.011948
HexCer-NS(d18:1/16:0)	2.59309e+08	248702912	2.45025e+08	2.78372e+08	2.41246e+08	2.48594e+08	2.45605e+08	2.51501e+08	249974725	2.57074e+08	2.09259e+08	2.12145e+08	2.43409e+08	2.37884e+08	2.43281e+08	2.30841e+08	2.44863e+08	2.55222e+08	2.46597e+08	2.92446e+08	-0.0227446	-0.151263	-0.00304758	0.582117	0.0370158	0.966353
HexCer-NS(d18:1/18:0)	8.18524e+07	7.84091e+07	1.11145e+08	6.07149e+07	88649585	8.63042e+07	8.55865e+07	1.01211e+08	8.33734e+07	6.73835e+07	4.63142e+07	6.35353e+07	5.2922e+07	8.05954e+07	7.82119e+07	7.11138e+07	7.74858e+07	7.78457e+07	7.96533e+07	9.72508e+07	0.0105488	-0.387862	-0.0610035	0.951211	0.098287	0.717036
HexCer-NS(d18:1/20:0)	1.05891e+08	1.10893e+08	1.10059e+08	1.19952e+08	1.06796e+08	1.0759e+08	1.11857e+08	1.11945e+08	1.09932e+08	117150682	9.80214e+07	8.75204e+07	1.00975e+08	113707059	1.06622e+08	1.00542e+08	9.23922e+07	1.20086e+08	1.31491e+08	123653732	0.0126715	-0.127273	0.03749	0.749204	0.100525	0.71736
HexCer-NS(d18:1/22:0)	9.99989e+07	1.2291e+08	107064850	1.06087e+08	9.58673e+07	101462473	1.04558e+08	9.78078e+07	1.13879e+08	9.11025e+07	1.26838e+08	1.28635e+08	1.0388e+08	1.06295e+08	1.02703e+08	1.15301e+08	1.11409e+08	1.18855e+08	1.11219e+08	1.10885e+08	-0.0641042	0.0955522	0.0938198	0.459762	0.353259	0.179932
HexCer-NS(d18:1/22:1)	1.18604e+08	1.33324e+08	1.23351e+08	1.28901e+08	1.14005e+08	1.19725e+08	1.22379e+08	1.20467e+08	129211915	1.19132e+08	120421997	1.23902e+08	120444802	1.18447e+08	1.13747e+08	1.23097e+08	1.22089e+08	1.30178e+08	1.25831e+08	1.27118e+08	-0.017067	-0.0503969	0.0234435	0.720392	0.301233	0.604053
HexCer-NS(d18:1/23:1)	3.69963e+07	5.48003e+07	5.87474e+07	3.19582e+07	6.43701e+07	5.8886e+07	3.19269e+07	5.98732e+07	6.60311e+07	4.51179e+07	6.14429e+07	6.4078e+07	6.42658e+07	6.8458e+07	3.69175e+07	7.29498e+07	6.21199e+07	6.40941e+07	5.84088e+07	5.94964e+07	0.0848927	0.257742	0.361031	0.743028	0.287236	0.0737683
HexCer-NS(d18:1/24:0)	3.63976e+08	5.39021e+08	4.7688e+08	4.10442e+08	4.01575e+08	4.24209e+08	4.3587e+08	3.67751e+08	5.05953e+08	3.40014e+08	6.41316e+08	5.88973e+08	3.41709e+08	3.73677e+08	386983384	5.29006e+08	4.11798e+08	4.19704e+08	4.27015e+08	3.52401e+08	-0.0799029	0.089797	-0.0346188	0.592598	0.694168	0.811427
HexCer-NS(d18:1/24:1)	8.30005e+08	1030998693	9.05301e+08	8.92337e+08	8.04918e+08	8.57875e+08	8.77742e+08	8.21209e+08	9.73372e+08	7.7901e+08	1041105967	1050970104	8.51619e+08	8.66797e+08	8.63023e+08	9.55986e+08	9.0844e+08	9.64838e+08	9.29046e+08	8.99319e+08	-0.0507724	0.0663134	0.0614006	0.562196	0.505044	0.37544
HexCer-NS(d18:1/24:2)	2.9792e+08	3.19035e+08	3.26863e+08	3.35071e+08	2.98478e+08	3.16412e+08	2.62418e+08	3.42346e+08	3.34006e+08	3.23327e+08	2.89271e+08	2.80882e+08	2.90186e+08	3.00389e+08	269681207	2.91636e+08	266835404	2.57843e+08	2.7458e+08	311089262	0.00104323	-0.141091	-0.17005	0.988911	0.0119707	0.0197743
HexCer-NS(d18:1/25:1)	2.08239e+07	3.23117e+07	2.65779e+07	2.42635e+07	2.00918e+07	1.51633e+07	2.34947e+07	2.04124e+07	2.62417e+07	1.42334e+07	1.92306e+07	3.29409e+07	1.23258e+07	1.12361e+07	1.40662e+07	2.70922e+07	1.82242e+07	2.38316e+07	1.5629e+07	1.57124e+07	-0.317712	-0.46636	-0.304098	0.164794	0.171297	0.177483
HexCer-NS(d18:1/26:1)	7.72682e+07	1.16298e+08	9.11375e+07	8.48632e+07	7.75366e+07	8.43093e+07	8.65329e+07	7.33637e+07	1.00353e+08	7.18445e+07	1.12192e+08	1.15634e+08	6.89336e+07	7.4831e+07	7.08167e+07	8.60067e+07	7.89594e+07	8.01864e+07	8.19748e+07	7.19365e+07	-0.102629	-0.0152356	-0.163991	0.507557	0.942758	0.23908
HexCer-NS(d18:1/26:2)	4.35725e+07	6.26585e+07	5.01333e+07	5.01516e+07	4.49701e+07	4.81823e+07	4.79305e+07	4.32464e+07	5.64794e+07	4.09606e+07	6.11744e+07	6.059e+07	4.27974e+07	4.31055e+07	4.06762e+07	5.0875e+07	4.497e+07	4.81392e+07	4.95476e+07	4.23557e+07	-0.0868144	-0.0181412	-0.09238	0.513103	0.914881	0.424424
LPC(14:0)	2.57714e+06	3.19514e+06	2.75126e+06	2.53653e+06	2.66366e+06	2.57455e+06	3.23323e+06	2.77116e+06	3.34239e+06	2.18923e+06	2.42628e+06	4.25064e+06	1.59292e+06	825966	3.50692e+06	2.05765e+06	2.51766e+06	2.37625e+06	1.92079e+06	1.81791e+06	0.0401023	-0.122937	-0.360376	0.758752	0.731942	0.00940172
LPC(16:0)	1.34422e+07	1.85691e+07	1.50785e+07	1.24943e+07	1.35336e+07	1.28394e+07	1.5131e+07	1.25798e+07	1.78981e+07	9.06979e+06	3.18045e+07	2.91404e+07	1.40384e+07	1.45732e+07	1.6748e+07	1.51322e+07	1.41017e+07	1.34513e+07	1.30323e+07	9.68017e+06	-0.114949	0.53991	-0.160984	0.55412	0.132121	0.305837
LPC(16:1)	3.83859e+07	4.79525e+07	4.05388e+07	32857787	3.87532e+07	3.68233e+07	3.94855e+07	3.77675e+07	4.40623e+07	3.04749e+07	6.25596e+07	6.13945e+07	3.52024e+07	4.21088e+07	4.26671e+07	3.09878e+07	3.07435e+07	2.88507e+07	2.67427e+07	1.66919e+07	-0.0736193	0.297428	-0.566642	0.563523	0.171793	0.00706345
LPC(17:0)	2.62158e+07	3.47566e+07	3.50259e+07	2.90216e+07	2.44071e+07	2.83254e+07	2.88125e+07	2.76834e+07	3.3783e+07	1.96902e+07	4.01648e+07	4.20866e+07	2.09362e+07	2.63713e+07	2.68957e+07	2.70802e+07	2.12922e+07	2.25981e+07	2.31658e+07	1.98207e+07	-0.111698	0.0663025	-0.390953	0.498378	0.772181	0.0215193
LPC(18:0)	2.15445e+07	3.1462e+07	2.60795e+07	2.26539e+07	2.13231e+07	2.20748e+07	2.28496e+07	2.19223e+07	2.72585e+07	1.64634e+07	4.19183e+07	3.94823e+07	2.11454e+07	2.16809e+07	2.26514e+07	2.42395e+07	2.10762e+07	2.02145e+07	2.10665e+07	1.56512e+07	-0.154454	0.255225	-0.267324	0.35939	0.370828	0.115687
LPC(18:1)	2.07481e+08	2.574e+08	2.32075e+08	2.0007e+08	2.15232e+08	2.09027e+08	2.13292e+08	2.10984e+08	2.46058e+08	187883208	509995665	4.19406e+08	2.53475e+08	3.04434e+08	3.292e+08	1.99556e+08	1.94266e+08	1.914e+08	1.85825e+08	1.55568e+08	-0.0596013	0.707679	-0.263448	0.533762	0.0165104	0.0201357
LPC(20:0)	1.41604e+07	2.26017e+07	1.81778e+07	1.6694e+07	1.68116e+07	1.32251e+07	1.48976e+07	1.52094e+07	1.87182e+07	9.03972e+06	3.65269e+07	3.35738e+07	1.7394e+07	2.09164e+07	2.04818e+07	1.63955e+07	1.35065e+07	1.43948e+07	1.5353e+07	1.13631e+07	-0.315142	0.543312	-0.316712	0.136721	0.0842045	0.0652088
LPC(20:1)	6.35835e+06	9.32518e+06	8.18462e+06	6.41732e+06	6.48916e+06	8.19735e+06	6.8595e+06	6.75118e+06	9.21182e+06	5.81946e+06	2.95994e+07	2.41113e+07	1.34578e+07	1.74339e+07	2.01103e+07	7.91841e+06	7.41868e+06	6.97864e+06	7.66504e+06	5.17506e+06	0.00253553	1.50965	-0.0649471	0.988174	0.0013799	0.686705
LPC(24:1)	4.1474e+06	4.99602e+06	6.36952e+06	5.79549e+06	4.9207e+06	5.01964e+06	4.4634e+06	4.69204e+06	7.05781e+06	5.09843e+06	1.29238e+07	1.00485e+07	6.58656e+06	8.31379e+06	9.37704e+06	5.54035e+06	4.55391e+06	3.56415e+06	5.24432e+06	5.43009e+06	0.00561043	0.849136	-0.108267	0.973681	0.00545946	0.495702
LPC(26:0)	7.92209e+06	1.31867e+07	1.07265e+07	7.12057e+06	1.00995e+07	1.03409e+07	9.40343e+06	8.16113e+06	1.45864e+07	7.70788e+06	1.54777e+07	1.6147e+07	5.64435e+06	8.20183e+06	7.63316e+06	1.10532e+07	7.43755e+06	6.34953e+06	6.15505e+06	3.94853e+06	0.0332699	0.11441	-0.489373	0.891922	0.746183	0.112677
LPE(16:0)	2.2033e+06	2.89715e+06	2.78318e+06	2.18162e+06	2.51001e+06	2.53091e+06	2.44957e+06	2.77238e+06	3.17025e+06	2.34702e+06	6.11903e+06	5.21157e+06	3.12381e+06	3.81252e+06	4.65162e+06	2.01359e+06	2.32225e+06	2.22736e+06	1.97011e+06	1.79105e+06	0.0775956	0.865929	-0.284534	0.521126	0.00519196	0.0322516
LPE(18:0)	7.09063e+06	1.04728e+07	7.82897e+06	6.56119e+06	6.96575e+06	7.65726e+06	7.68939e+06	7.0597e+06	1.00202e+07	5.71314e+06	2.7657e+07	2.46766e+07	1.33082e+07	1.47714e+07	1.58448e+07	9.73169e+06	9.4889e+06	9.26777e+06	8.79157e+06	6.26366e+06	-0.029193	1.30642	0.161973	0.87873	0.0048413	0.356015
LPE(18:1)	1.15071e+07	1.40903e+07	1.27484e+07	1.04621e+07	1.14865e+07	1.12703e+07	1.16262e+07	1.09936e+07	1.3526e+07	1.02221e+07	2.56166e+07	2.2192e+07	1.42554e+07	1.63144e+07	1.74051e+07	1.08609e+07	1.11122e+07	1.13474e+07	1.09322e+07	8.17851e+06	-0.0649976	0.667755	-0.201598	0.540972	0.0112583	0.102767
LPE(20:1)	1.25382e+06	1.81026e+06	1.64778e+06	1.35347e+06	1.37612e+06	1.59572e+06	1.57013e+06	1.44617e+06	1.85841e+06	1.24634e+06	3.4534e+06	3.06819e+06	1.8354e+06	2.29447e+06	2.33329e+06	1.62311e+06	1.57117e+06	1.53845e+06	1.57386e+06	989128	0.0524134	0.803162	-0.0285337	0.712297	0.00712323	0.85758
LPE(24:1)	6.63894e+06	9.11853e+06	8.2849e+06	7.17139e+06	7.54423e+06	7.49312e+06	6.92426e+06	6.92781e+06	8.82182e+06	6.91017e+06	1.187e+07	1.21125e+07	7.39944e+06	8.6452e+06	8.53786e+06	8.56132e+06	6.42815e+06	7.4811e+06	7.20534e+06	5.07395e+06	-0.0639621	0.325425	-0.157487	0.571364	0.0987384	0.300861
MG(20:4)	4.84205e+07	4.52487e+07	4.86475e+07	2.99983e+07	5.62596e+07	4.03192e+07	4.03182e+07	3.27163e+07	4.05824e+07	4.32179e+07	5.28388e+07	4.57241e+07	5.23492e+07	4.12956e+07	4.24478e+07	5.4956e+07	5.97196e+07	5.97398e+07	7.13011e+07	1.96971e+07	-0.213342	0.0378796	0.215577	0.215544	0.812452	0.472796
MG(22:4)	7.68353e+07	7.18236e+07	7.41779e+07	5.53555e+07	8.43484e+07	6.5388e+07	6.78764e+07	5.87818e+07	6.73026e+07	7.47622e+07	8.30567e+07	7.11302e+07	9.19965e+07	7.4076e+07	7.54516e+07	8.30464e+07	9.34719e+07	8.98522e+07	1.07963e+08	4.57382e+07	-0.117815	0.126304	0.212494	0.324786	0.307319	0.344138
MG(24:4)	5.60495e+06	3.64076e+06	4.27746e+06	6.32495e+06	4.05376e+06	4.54844e+06	4.43813e+06	4.21471e+06	3.33313e+06	5.8893e+06	5.59203e+06	3.04686e+06	4.8169e+06	5.10356e+06	4.04822e+06	3.72369e+06	6.1771e+06	4.32708e+06	3.947e+06	5.49682e+06	-0.0920994	-0.0803181	-0.0139616	0.662678	0.711391	0.94869
MMPE(16:0_22:1)	8.19704e+07	8.25311e+07	7.7474e+07	7.80532e+07	7.43516e+07	7.75904e+07	8.31513e+07	7.47471e+07	8.00581e+07	7.2484e+07	5.93371e+07	6.36732e+07	7.63245e+07	7.72052e+07	7.72357e+07	7.60438e+07	7.49605e+07	7.659e+07	7.2915e+07	7.59013e+07	-0.0234159	-0.156752	-0.0672798	0.614122	0.0848455	0.0609991
OxLPC(16:1(CHO))	4.9812e+06	5.29467e+06	4.65412e+06	8.11664e+06	4.01839e+06	4.29843e+06	3.89097e+06	4.04654e+06	3.20551e+06	4.49458e+06	5.80747e+06	3.82183e+06	3.49858e+06	6.26194e+06	4.59243e+06	2.4473e+06	2.70618e+06	4.16938e+06	4.14511e+06	7.52074e+06	-0.441051	-0.174463	-0.366816	0.0908699	0.508521	0.320766
OxLPC(17:1(OOOO))	7.25546e+06	8.90554e+06	8.23495e+06	1.1965e+07	8.29936e+06	6.63189e+06	5.9315e+06	8.16563e+06	5.7667e+06	8.78863e+06	9.02062e+06	7.19441e+06	1.02706e+07	1.20642e+07	9.65074e+06	6.07356e+06	6.8207e+06	9.59689e+06	9.74624e+06	1.53165e+07	-0.339965	0.110059	0.0905709	0.0992887	0.548361	0.757706
OxLPC(17:2(OH))	5.62665e+06	7.72308e+06	7.69896e+06	9.31964e+06	7.31271e+06	6.04152e+06	6.22955e+06	6.77178e+06	4.87212e+06	7.59248e+06	7.59351e+06	6.59936e+06	8.26681e+06	1.06506e+07	8.32387e+06	4.59373e+06	5.31958e+06	7.9063e+06	6.70751e+06	1.02936e+07	-0.258146	0.136981	-0.113894	0.133611	0.4237	0.637531
OxLPC(18:3(OO))	7.59603e+06	8.023e+06	6.78326e+06	5.32259e+06	5.3911e+06	7.77789e+06	7.15503e+06	4.94073e+06	7.25976e+06	4.08318e+06	7.32261e+06	7.05696e+06	6.61962e+06	6.64607e+06	6.54431e+06	7.57381e+06	6.09748e+06	7.61404e+06	8.26989e+06	4.56477e+06	-0.0852152	0.0460281	0.0430891	0.688744	0.718179	0.822755
OxLPE(17:1(OH))	1.50019e+06	1.86535e+06	1.16463e+06	2.44223e+06	1.42852e+06	1.38037e+06	1.27014e+06	1.1646e+06	1.288e+06	1.42448e+06	1.97418e+06	1.25013e+06	1.36585e+06	1.49745e+06	1.19015e+06	920858	1.07719e+06	1.40751e+06	1.50483e+06	1.36033e+06	-0.363998	-0.207053	-0.421917	0.135304	0.415375	0.122358
OxPG(18:1_18:0(1O))	1.68335e+06	1.56977e+06	1.44636e+06	1.24364e+06	1.3129e+06	1.14202e+06	1.1155e+06	1.49228e+06	1.55079e+06	1.88605e+06	384628	562795	1.31217e+06	596858	488430	1.26448e+06	921346	1.73678e+06	1.41001e+06	1.6665e+06	-0.0138635	-1.11722	-0.0520064	0.934657	0.00275516	0.767078
OxTG(14:0_16:1_16:1(CHO))	5.73882e+06	2.72393e+06	6.94595e+06	7.70396e+06	3.79038e+06	6.22113e+06	5.90352e+06	2.73699e+06	5.79271e+06	5.40858e+06	9.65534e+06	4.38643e+06	1.92104e+06	3.5121e+06	1.77775e+06	4.30777e+06	2.18996e+06	1.94979e+06	1.75499e+06	8.0284e+06	-0.0457689	-0.340125	-0.561382	0.885531	0.528633	0.284763
OxTG(14:0_16:1_16:1(OH))	2.24722e+07	2.70789e+07	2.45113e+07	3.29102e+07	2.10791e+07	2.50767e+07	2.74101e+07	2.31079e+07	2.90957e+07	2.68058e+07	3.36457e+07	2.81778e+07	2.10967e+07	1.91005e+07	1.71802e+07	2.65866e+07	2.12153e+07	2.01924e+07	1.93687e+07	3.58768e+07	0.0382962	-0.103329	-0.0552568	0.774448	0.646661	0.802266
OxTG(16:0_16:0_18:1(OH))	2.23793e+08	2.46337e+08	2.48148e+08	371881497	2.13243e+08	2.31831e+08	2.38176e+08	2.15982e+08	2.52093e+08	2.3711e+08	2.60281e+08	2.60031e+08	1.93448e+08	2.0482e+08	2.02994e+08	232811210	2.23816e+08	2.18248e+08	2.04654e+08	3.5436e+08	-0.149387	-0.216758	-0.0790696	0.405001	0.291026	0.734034
OxTG(16:0_16:1_16:1(OH))	2.68109e+08	2.82489e+08	2.81478e+08	4.14219e+08	2.58868e+08	2.76848e+08	2.84768e+08	2.71426e+08	2.99265e+08	2.88072e+08	308345677	296432194	2.40795e+08	2.34162e+08	2.56601e+08	2.76432e+08	2.54517e+08	2.55896e+08	2.40407e+08	4.13662e+08	-0.083645	-0.171638	-0.0629369	0.575276	0.326207	0.771963
OxTG(16:0_16:1_17:1(OH))	2.33911e+07	3.27329e+07	3.38467e+07	4.70187e+07	2.4419e+07	2.93383e+07	2.44562e+07	2.14652e+07	3.14675e+07	2.54588e+07	3.89884e+07	3.80763e+07	2.5361e+07	2.12854e+07	2.39309e+07	2.94157e+07	2.6067e+07	2.93611e+07	2.50635e+07	4.61479e+07	-0.288146	-0.128612	-0.0486603	0.24001	0.63949	0.856217
OxTG(16:0_18:1_11:0(CHO))	7.2889e+06	1.08771e+07	1.08943e+07	3.09715e+07	7.81044e+06	7.72639e+06	9.67315e+06	1.25428e+07	7.48872e+06	1.09161e+07	1.23335e+07	6.83754e+06	9.54628e+06	1.24532e+07	9.53393e+06	8.58429e+06	5.86699e+06	9.52553e+06	8.2147e+06	2.20154e+07	-0.488753	-0.420073	-0.323709	0.413231	0.471595	0.618116
OxTG(16:0_18:1_16:1(OH))	3.09808e+08	3.2089e+08	3.34363e+08	5.04375e+08	3.0403e+08	3.22558e+08	3.27829e+08	3.01114e+08	3.3989e+08	3.52726e+08	3.67083e+08	359638689	2.94368e+08	3.04244e+08	3.01876e+08	3.27515e+08	3.06948e+08	3.12632e+08	2.94332e+08	5.44438e+08	-0.109258	-0.124171	0.0100525	0.523261	0.494581	0.96825
OxTG(16:1_16:1_18:3(OH))	1.08252e+07	1.85794e+07	1.37152e+07	1.337e+07	9.78535e+06	9.68794e+06	1.46326e+07	1.30558e+07	1.28378e+07	1.13147e+07	2.05446e+07	1.71181e+07	8.95711e+06	1.10127e+07	8.17267e+06	1.23267e+07	1.22023e+07	7.40386e+06	9.56186e+06	1.81163e+07	-0.107204	-0.0102682	-0.152889	0.600432	0.974605	0.587261
OxTG(16:1_18:1_14:0(CHO))	1.31024e+08	1.3914e+08	1.3175e+08	2.00303e+08	1.22939e+08	1.34603e+08	135525987	1.27698e+08	1.49315e+08	1.54489e+08	1.54564e+08	1.48464e+08	1.12767e+08	1.21359e+08	1.32342e+08	133231811	1.21539e+08	1.22336e+08	1.08086e+08	1.90687e+08	-0.0475806	-0.115216	-0.101523	0.760426	0.50932	0.637906
OxTG(16:1_18:1_15:0(CHO))	2.72859e+07	2.85587e+07	2.62668e+07	4.86556e+07	2.81394e+07	2.60811e+07	2.73222e+07	2.73184e+07	3.18933e+07	3.42306e+07	3.04379e+07	3.13472e+07	2.20204e+07	2.40326e+07	2.73642e+07	2.85607e+07	2.64741e+07	2.74123e+07	2.24103e+07	4.41295e+07	-0.113876	-0.233056	-0.0929904	0.607915	0.333009	0.734321
OxTG(16:1_18:1_16:1(CHO))	1.64503e+08	1.67457e+08	1.72202e+08	2.48148e+08	1.62262e+08	168650683	1.75096e+08	1.54509e+08	1.76567e+08	1.79779e+08	1.92207e+08	1.83995e+08	1.48356e+08	1.55073e+08	1.62484e+08	1.76506e+08	1.58916e+08	1.55121e+08	1.46814e+08	2.49227e+08	-0.0978445	-0.119078	-0.044839	0.50039	0.454539	0.827138
OxTG(16:1_18:1_16:1(OH))	4.85492e+08	5.0792e+08	5.14356e+08	789315384	4.87595e+08	5.0867e+08	5.04634e+08	4.88158e+08	5.39668e+08	5.59091e+08	561800988	5.38781e+08	4.52007e+08	462103571	4.92826e+08	499852113	4.76898e+08	4.55391e+08	4.49613e+08	7.94296e+08	-0.0988762	-0.15125	-0.0574046	0.554171	0.398415	0.810454
OxTG(16:1_18:1_16:2(CHO))	7.74526e+06	1.01254e+07	1.03804e+07	1.57767e+07	7.04501e+06	1.21298e+07	8.91541e+06	8.31009e+06	11288049	1.1332e+07	1.19658e+07	1.00861e+07	9.4472e+06	5.3333e+06	1.00102e+07	1.10996e+07	7.45803e+06	9.42471e+06	6.09761e+06	1.35754e+07	0.0252759	-0.124734	-0.0999144	0.918417	0.665493	0.744439
OxTG(16:1_18:1_17:1(OH))	6.67731e+07	7.41601e+07	6.89101e+07	1.11294e+08	6.60302e+07	6.77452e+07	6.49137e+07	7.0153e+07	7.22743e+07	8.05597e+07	8.21197e+07	8.27525e+07	5.43097e+07	6.02547e+07	6.43177e+07	7.20712e+07	6.15536e+07	6.62963e+07	5.7347e+07	1.20082e+08	-0.122516	-0.171579	-0.0370537	0.502827	0.426531	0.894078
OxTG(16:1_18:1_18:1(OH))	6.45763e+08	6.71998e+08	6.90106e+08	1045386162	6.48129e+08	6.699e+08	6.90262e+08	6.5409e+08	7.03523e+08	7.63995e+08	7.68143e+08	7.32901e+08	589600115	6.29433e+08	6.50537e+08	6.91927e+08	6.56088e+08	6.43871e+08	6.14388e+08	1097010993	-0.0882426	-0.135052	0.000741307	0.593468	0.451441	0.997511
OxTG(16:1_18:1_18:2(OH))	3.7608e+08	3.90546e+08	3.96283e+08	6.05753e+08	3.76064e+08	3.88029e+08	3.92583e+08	3.77283e+08	4.15069e+08	4.39388e+08	4.40221e+08	4.25123e+08	3.51667e+08	3.63273e+08	3.85388e+08	4.00554e+08	3.7933e+08	3.6429e+08	3.5012e+08	6.16785e+08	-0.0919112	-0.125771	-0.022813	0.578699	0.473356	0.921739
OxTG(16:1_18:1_18:3(OH))	1.09001e+08	1.15747e+08	1.17353e+08	1.72054e+08	1.11891e+08	1.13217e+08	1.14754e+08	1.09947e+08	1.20665e+08	1.27085e+08	1.29852e+08	1.25357e+08	1.00757e+08	1.04108e+08	1.07106e+08	1.1206e+08	1.07825e+08	1.08365e+08	1.05175e+08	1.79097e+08	-0.0961867	-0.142463	-0.0315086	0.526145	0.398494	0.887111
OxTG(16:1_18:1_20:4(OH))	60915824	6.53289e+07	6.84807e+07	9.65004e+07	6.46026e+07	6.40887e+07	6.44627e+07	6.11281e+07	6.77363e+07	6.90781e+07	7.47047e+07	7.45807e+07	5.73718e+07	6.06662e+07	5.40897e+07	6.66607e+07	6.50276e+07	6.27854e+07	5.9694e+07	1.05672e+08	-0.124125	-0.146753	0.0161723	0.399943	0.402137	0.941932
OxTG(18:0_18:1_18:2(OH))	6.48801e+07	7.46123e+07	7.8882e+07	115160452	7.25423e+07	7.9873e+07	7.97342e+07	6.41402e+07	7.66695e+07	7.87714e+07	9.50198e+07	9.51029e+07	6.0845e+07	6.93296e+07	6.68668e+07	8.74221e+07	7.77878e+07	7.80347e+07	7.28239e+07	1.38128e+08	-0.0988392	-0.0688082	0.161563	0.57805	0.749401	0.536872
OxTG(18:0_18:1_9:0(CHO))	3.70073e+06	2.33848e+06	3.22635e+06	1.03106e+07	4.71469e+06	9.31402e+06	3.5021e+06	4.2243e+06	578209	7.61848e+06	2.66358e+06	3.76149e+06	5.53465e+06	5.08529e+06	1.03775e+07	2.91037e+06	2.25717e+06	5.63248e+06	2.29305e+06	8.37254e+06	0.0551328	0.174947	-0.178388	0.930312	0.754864	0.768067
OxTG(18:1_18:1_11:0(CHO))	9.40962e+06	1.25886e+07	1.28519e+07	3.09512e+07	1.08293e+07	9.55279e+06	1.22665e+07	1.16941e+07	1.10709e+07	1.46001e+07	1.55244e+07	1.35486e+07	1.10078e+07	1.43984e+07	1.1468e+07	1.00759e+07	7.43747e+06	1.22316e+07	8.57033e+06	2.4638e+07	-0.372706	-0.216612	-0.283637	0.413043	0.611945	0.601833
OxTG(18:1_18:1_18:2(OH))	3.07913e+08	3.18323e+08	3.37587e+08	4.69553e+08	3.10949e+08	3.21081e+08	3.18376e+08	2.95132e+08	3.2883e+08	3.80085e+08	3.51189e+08	3.42612e+08	2.91818e+08	3.06598e+08	3.18319e+08	3.30677e+08	3.14877e+08	298693459	2.9843e+08	5.29484e+08	-0.0858943	-0.115128	0.0228407	0.565811	0.434743	0.920038
OxTG(18:1_18:1_20:3(OH))	4.82906e+07	4.75654e+07	4.95772e+07	6.79892e+07	4.369e+07	4.4892e+07	4.65403e+07	3.89747e+07	5.18105e+07	6.87056e+07	6.58176e+07	6.16786e+07	4.87735e+07	4.73078e+07	4.95801e+07	5.62578e+07	56591104	5.967e+07	4.99512e+07	1.06634e+08	-0.0351537	0.0873341	0.356147	0.856203	0.589093	0.233327
OxTG(18:1_18:1_20:4(OH))	6.21218e+07	5.91501e+07	6.53864e+07	8.7263e+07	6.4058e+07	6.5714e+07	6.46917e+07	5.93305e+07	6.59957e+07	5.81322e+07	6.97258e+07	6.74122e+07	5.15478e+07	4.53028e+07	5.56691e+07	6.41569e+07	6.06196e+07	6.44859e+07	5.82632e+07	8.36981e+07	-0.106795	-0.222585	-0.0291291	0.389332	0.196268	0.846483
OxTG(18:1_18:1_9:0(CHO))	6.50342e+06	1.02558e+07	9.2001e+06	3.89698e+07	8.84445e+06	1.16925e+07	1.15933e+07	1.30625e+07	6.29136e+06	1.72742e+07	1.17842e+07	9.84029e+06	1.42195e+07	1.20166e+07	1.02668e+07	7.53696e+06	8.69682e+06	1.53624e+07	8.42328e+06	3.22871e+07	-0.300215	-0.343887	-0.0289765	0.673206	0.623699	0.970426
OxTG(18:1_18:2_18:2(OH))	1.83586e+08	1.8822e+08	1.95119e+08	2.95861e+08	1.85201e+08	1.89547e+08	1.86451e+08	1.79738e+08	193056400	216260227	2.11985e+08	2.02676e+08	1.64274e+08	1.72358e+08	1.78807e+08	1.98127e+08	1.88211e+08	1.85813e+08	1.73784e+08	3.09371e+08	-0.118943	-0.172162	0.0100392	0.482612	0.345056	0.965696
PC(13:0_20:4)	4.38037e+08	3.37666e+08	3.98008e+08	4.5783e+08	4.70337e+08	4.44083e+08	3.84213e+08	5.1881e+08	330774616	5.51092e+08	3.32774e+08	2.95427e+08	4.07399e+08	4.82994e+08	4.53601e+08	3.00586e+08	3.98488e+08	4.35615e+08	4.34894e+08	4.51565e+08	0.0847011	-0.0918765	-0.0565035	0.606595	0.561479	0.669071
PC(14:0_14:0)	9.43582e+07	1.12539e+08	9.31182e+07	8.76639e+07	8.41273e+07	9.10622e+07	9.54522e+07	8.66764e+07	1.04249e+08	7.52794e+07	9.77296e+07	9.53896e+07	7.03609e+07	7.70188e+07	7.06891e+07	7.4671e+07	7.03666e+07	7.6843e+07	7.4427e+07	6.16959e+07	-0.0595817	-0.198399	-0.398223	0.593187	0.155599	0.0035935
PC(14:0_15:0)	1.98307e+07	2.43239e+07	2.13774e+07	1.97693e+07	2.07081e+07	2.18377e+07	2.02701e+07	1.86078e+07	2.35322e+07	1.4954e+07	2.28676e+07	2.23077e+07	1.72056e+07	1.8103e+07	1.77683e+07	1.94965e+07	1.76908e+07	2.05297e+07	2.01227e+07	5.98976e+06	-0.0957535	-0.109631	-0.338664	0.443864	0.32239	0.15975
PC(14:0_16:0)	4.80393e+08	4.35594e+08	4.38658e+08	5.03103e+08	4.39738e+08	4.23134e+08	4.62596e+08	4.79988e+08	437645594	4.79719e+08	347784667	3.53017e+08	441858721	4.4743e+08	422817596	3.95172e+08	4.1853e+08	4.40108e+08	4.29812e+08	512163378	-0.00907238	-0.190775	-0.0653193	0.875398	0.0572675	0.421198
PC(14:0_16:1)	444685523	515803217	4.38566e+08	4.16519e+08	3.99825e+08	426047020	4.57495e+08	4.23833e+08	5.01031e+08	3.85258e+08	4.40462e+08	4.32122e+08	349349432	3.54315e+08	3.58095e+08	3.70502e+08	3.60236e+08	3.73602e+08	3.56308e+08	3.07322e+08	-0.0142243	-0.195723	-0.325473	0.879254	0.0829249	0.00483083
PC(15:0_16:0)	7.78479e+07	6.73003e+07	6.86265e+07	8.14762e+07	7.28125e+07	7.24701e+07	7.55563e+07	7.5967e+07	7.50289e+07	7.72123e+07	6.97322e+07	6.42029e+07	7.60082e+07	7.45243e+07	7.96967e+07	7.24602e+07	7.21038e+07	7.48331e+07	7.4947e+07	8.31734e+07	0.031678	-0.0153649	0.0365893	0.576197	0.842654	0.588812
PC(15:0_16:1)	4.86919e+07	5.42525e+07	4.79306e+07	4.54845e+07	4.24733e+07	4.5987e+07	4.6726e+07	4.26134e+07	5.57711e+07	4.26135e+07	4.73573e+07	4.69727e+07	3.88467e+07	4.04952e+07	4.2529e+07	4.37713e+07	4.32045e+07	4.1103e+07	4.18446e+07	3.48448e+07	-0.031276	-0.143629	-0.22201	0.749652	0.11894	0.0270627
PC(15:0_18:1)	1.24331e+08	1.11527e+08	1.10568e+08	1.2143e+08	1.18414e+08	1.13928e+08	119476648	123052363	1.2038e+08	1.21572e+08	1.00108e+08	9.85653e+07	1.16854e+08	1.15375e+08	1.16754e+08	1.03593e+08	1.15848e+08	1.13902e+08	1.14044e+08	1.24772e+08	0.0295684	-0.0982928	-0.0351451	0.459131	0.159323	0.531916
PC(16:0_16:0)	8.785e+08	8.17688e+08	7.92845e+08	8.67173e+08	8.0184e+08	788988566	8.39407e+08	9.01454e+08	8.32931e+08	8.88045e+08	7.50389e+08	7.35736e+08	9.01739e+08	9.06977e+08	8.87773e+08	7.87832e+08	8.00721e+08	8.8786e+08	8.23059e+08	1013888633	0.0318376	0.00849964	0.052907	0.506878	0.909983	0.509818
PC(16:0_16:1)	2263790404	2066577766	2061492294	2226125355	2107402118	2092298020	2201441243	2302194409	2135000884	2195556572	1803580401	1811156633	2198881400	2180489550	2118660134	1973996335	2051188209	2241389347	2020286979	2373481624	0.0268003	-0.0848519	-0.00877604	0.485258	0.247733	0.884115
PC(16:0_18:0)	5.47797e+07	5.23642e+07	4.89699e+07	5.37849e+07	5.15409e+07	5.24995e+07	5.12274e+07	5.45883e+07	5.20754e+07	5.49761e+07	5.54283e+07	5.21414e+07	6.3125e+07	6.5692e+07	6.26872e+07	5.12237e+07	5.45974e+07	5.78466e+07	5.30625e+07	6.43821e+07	0.0215103	0.194025	0.104669	0.54362	0.0257969	0.156847
PC(16:0_18:1)	2075861244	1921240430	1915104263	2060256493	2007556715	2019926923	2151696568	2261927796	1989358536	2196862651	1734258172	1731347232	2093913963	2069221213	2005779657	1882355952	1952184183	2062122406	1970456916	2414983057	0.0896384	-0.0508298	0.0430208	0.0728658	0.451568	0.5624
PC(16:0_20:4)	2.57693e+08	259415143	2.3919e+08	251980684	236574423	244738918	253789408	2.4077e+08	2.56641e+08	2.37778e+08	2.5388e+08	257183745	2.5554e+08	2.50123e+08	262205979	2.57491e+08	2.56425e+08	2.62912e+08	2.57461e+08	2.61179e+08	-0.0129631	0.0389647	0.0574995	0.718511	0.219079	0.0713792
PC(16:1_16:1)	7.63383e+08	8.43488e+08	7.47282e+08	7.12308e+08	6.92696e+08	7.41326e+08	7.81363e+08	7.32409e+08	8.38844e+08	6.68726e+08	7.18601e+08	7.05985e+08	6.26626e+08	6.45448e+08	6.36824e+08	6.78279e+08	6.43144e+08	698555449	6.43301e+08	5.86504e+08	0.00134736	-0.173378	-0.210065	0.985842	0.0297216	0.0135616
PC(16:1_17:1)	1638682956	1540603341	1706490684	1697601487	1671413715	1743560403	1694982836	1837011543	1714181122	1802297341	1384502755	1320078644	1470443533	1543025010	1555319862	1472710796	1462472961	1468921337	1437955262	1399258476	0.0909649	-0.182608	-0.188979	0.0282194	0.00691329	0.00027466
PC(16:1_18:1)	2105752946	1878990665	1919503149	2067376567	1935101610	1978096526	2004227018	2115313045	1997166305	2093702852	1600884530	1588134645	1905017159	1874881753	1889579914	1758546103	1830383425	1933870962	1828740026	2173329062	0.0404624	-0.161346	-0.0567089	0.313014	0.0389314	0.395919
PC(16:1_18:2)	10924950019	9535747199	10765254484	10723213774	10748012601	11148925267	10796995898	12020728187	10637327370	11435575045	8577143220	8223252808	9598297870	10202943807	10199111918	9123260707	9341923445	9426402857	9160098730	9665598258	0.0887197	-0.171194	-0.173769	0.0950235	0.040382	0.00228402
PC(16:1_20:3)	4.4904e+07	4.55925e+07	3.6268e+07	4.43005e+07	3.76092e+07	3.65139e+07	4.07572e+07	3.8568e+07	4.24473e+07	3.679e+07	4.39062e+07	4.20551e+07	4.38945e+07	4.99991e+07	4.71147e+07	3.70564e+07	4.41498e+07	4.39554e+07	4.37692e+07	3.20738e+07	-0.0972133	0.121246	-0.0540238	0.268541	0.170693	0.637946
PC(16:1_20:4)	3272884411	2933228534	3218655303	3234748024	3270862759	3363314779	3236986906	3497748954	3202506204	3370204604	3008431697	2912818419	3199421807	3397619218	3472670161	3107113130	3136523642	3209552513	3121196065	3163837457	0.0655394	0.00547608	-0.017508	0.112246	0.92542	0.579647
PC(17:0_18:1)	1715019765	1570865626	1901106354	1835271791	1873082260	1770650469	1767886027	2004416516	1649142126	1858877286	1335113324	1257484525	1749768564	1716586626	1857481326	1446003419	1541729224	1612028926	1543627064	1824563611	0.0250221	-0.1682	-0.158842	0.723018	0.184094	0.0682002
PC(17:1_18:1)	2.58194e+07	2.46998e+07	2.16191e+07	2.67084e+07	2.19376e+07	2.35835e+07	2.21607e+07	2.21884e+07	2.49125e+07	2.59742e+07	1.66021e+07	1.59682e+07	2.32741e+07	1.88461e+07	2.17183e+07	2.06875e+07	2.06692e+07	2.54814e+07	2.05708e+07	2.66965e+07	-0.023664	-0.325195	-0.0820653	0.764766	0.0236375	0.45268
PC(18:0_18:1)	2.26088e+08	2.18181e+08	2.0872e+08	2.25436e+08	2.10137e+08	206227041	2.14466e+08	2.27662e+08	2.08388e+08	2.24229e+08	2.0089e+08	1.96338e+08	2.19562e+08	227366038	2.13969e+08	2.07494e+08	2.16355e+08	2.26081e+08	2.11832e+08	2.46083e+08	-0.0100945	-0.040913	0.0253341	0.793265	0.398923	0.633282
PC(18:0_20:4)	2.28258e+07	2.13176e+07	2.11088e+07	2.18476e+07	2.26125e+07	2.19359e+07	2.28684e+07	2.11541e+07	2.04604e+07	2.07513e+07	1.86867e+07	1.98125e+07	2.21005e+07	2.20319e+07	2.22757e+07	2.49557e+07	2.40838e+07	2.45659e+07	2.27588e+07	2.59912e+07	-0.0338235	-0.064611	0.157353	0.3851	0.267196	0.00390533
PC(18:1_18:1)	1252161640	1182506947	1220552416	1273719494	1218299963	1208106625	1251667287	1333526409	1222451471	1298736681	1002732558	1028329744	1197811398	1194712134	1134515511	1121241024	1142780486	1224192283	1158697984	1408522787	0.0387269	-0.145347	-0.0217084	0.269798	0.0277379	0.745091
PC(18:1_18:2)	6.1003e+08	5.62708e+08	5.45151e+08	6.07602e+08	5.57703e+08	5.50628e+08	5.79434e+08	6.01064e+08	5.84647e+08	6.08884e+08	4.89239e+08	4.86109e+08	5.75581e+08	5.70622e+08	5.76234e+08	5.30139e+08	5.49147e+08	5.70695e+08	5.37618e+08	6.279e+08	0.0205996	-0.0958923	-0.0342782	0.635259	0.178047	0.557847
PC(18:1_20:1)	8.79029e+07	8.5799e+07	8.14881e+07	8.95822e+07	8.50027e+07	8.22705e+07	8.45655e+07	9.29715e+07	8.79606e+07	8.57538e+07	7.71305e+07	7.29996e+07	8.0535e+07	8.48558e+07	7.71732e+07	8.09675e+07	8.07759e+07	8.00361e+07	7.91712e+07	8.6653e+07	0.0125239	-0.130175	-0.0764144	0.750667	0.0152087	0.0485524
PC(18:1_20:2)	1.38722e+08	1.32998e+08	1.29643e+08	1.36955e+08	1.32022e+08	1.30122e+08	1.38032e+08	1.41212e+08	1.30613e+08	1.43455e+08	1.13888e+08	1.14101e+08	1.26979e+08	1.24651e+08	1.3488e+08	1.21739e+08	1.22899e+08	1.26378e+08	1.23917e+08	1.45009e+08	0.0279097	-0.125482	-0.0669507	0.434873	0.0329669	0.225562
PC(18:1_20:3)	1.40107e+08	1.30734e+08	1.32489e+08	1.39912e+08	135716261	1.36112e+08	143311311	1.52535e+08	1.35873e+08	144261596	1.34073e+08	1.37054e+08	1.55606e+08	1.56253e+08	1.56662e+08	1.34189e+08	1.39415e+08	1.41626e+08	1.35865e+08	1.63431e+08	0.0687395	0.123514	0.0736614	0.10408	0.055362	0.241594
PC(18:1_20:4)	1.85453e+08	1.77005e+08	1.71036e+08	1.81338e+08	1.78804e+08	1.66591e+08	1.81428e+08	1.72587e+08	1.84044e+08	175525062	1.9519e+08	194897729	2.12959e+08	2.20188e+08	2.18842e+08	1.92705e+08	1.89893e+08	2.01867e+08	1.93753e+08	1.98979e+08	-0.0218989	0.221701	0.128961	0.512542	0.00122226	0.000854916
PC(18:1_20:5)	2042973340	1951074038	2107195530	2165799621	2133045318	2125007129	2093106100	2257378694	2026467072	2228638520	2171194775	2037235139	2326717728	2490822750	2370585927	2074189359	2126805428	2114011245	2054241274	2090664375	0.0451347	0.132002	0.00827496	0.281968	0.0531067	0.773661
PC(18:1_22:2)	1588085038	1685499073	1692925168	1669573033	1617068977	1666793490	1678140613	1621716375	1686885577	1651829409	1450968808	1455806224	1338160510	1468692010	1447078422	1426148184	1388920029	1412556914	1389991322	1359195686	0.00909857	-0.204843	-0.242377	0.668288	0.000117205	4.5289e-06
PC(18:1_22:3)	4.21145e+07	4.30079e+07	3.9996e+07	4.03704e+07	4.21209e+07	4.08792e+07	3.95669e+07	4.02814e+07	3.95723e+07	4.10307e+07	3.67351e+07	3.55121e+07	3.56994e+07	4.10667e+07	4.07968e+07	3.54353e+07	3.73726e+07	3.85253e+07	3.39954e+07	4.13213e+07	-0.044308	-0.129317	-0.153539	0.0902812	0.0305672	0.0166667
PC(18:1_22:4)	2.06493e+07	2.75372e+07	2.27089e+07	2.44628e+07	2.35126e+07	2.56089e+07	2.56474e+07	2.2094e+07	2.68644e+07	2.19218e+07	2.55418e+07	2.69831e+07	2.67151e+07	2.22695e+07	2.85786e+07	2.23169e+07	2.31771e+07	2.48134e+07	2.22692e+07	1.2023e+07	0.0390992	0.130094	-0.184518	0.678569	0.185011	0.293283
PC(18:1_22:5)	4.51287e+06	1.33728e+06	2.54741e+06	5.37025e+06	1.44305e+06	1.36124e+06	2.43334e+06	1.26723e+06	1.40389e+06	3.40427e+06	0	0	5.55142e+06	3.84272e+06	3.94225e+06	1.45578e+06	3.07939e+06	5.15248e+06	4.67985e+06	2.10335e+06	-0.623984	-0.189734	0.114813	0.27671	0.794737	0.822038
PC(18:2_18:2)	2283561218	2193511113	2376865293	2456605935	2282304285	2377200004	2268448094	2412594990	2253785316	2498857544	2297314338	2089057629	2359242661	2635082890	2527543687	1934267038	2031101376	1996081349	2055018483	2045000702	0.0268822	0.0387253	-0.204394	0.516601	0.563656	0.000285887
PC(18:2_20:4)	9.18683e+06	1.64808e+07	9.66861e+06	1.00684e+07	7.50756e+06	4.91885e+06	1.34388e+07	2.94617e+06	1.26129e+07	5.55745e+06	2.17553e+07	2.09392e+07	7.27805e+06	1.1155e+07	1.55686e+07	1.52442e+07	1.35848e+07	1.09493e+07	1.36191e+07	0	-0.42269	0.535553	0.0131684	0.337981	0.173166	0.976233
PE(14:0_16:0)	1.049e+07	1.03947e+07	8.6859e+06	1.23116e+07	9.11605e+06	1.21022e+07	1.18536e+07	1.14697e+07	1.17294e+07	9.54003e+06	8.48993e+06	8.56537e+06	7.54023e+06	5.90169e+06	7.10772e+06	8.72865e+06	7.28194e+06	7.44699e+06	9.04634e+06	2.88284e+06	0.15277	-0.439526	-0.527238	0.184365	0.0102455	0.0398008
PE(14:0_16:1)	1.078e+07	9.26271e+06	1.04417e+07	8.09011e+06	1.13099e+07	9.26994e+06	1.00756e+07	1.6032e+06	1.16833e+07	2.87217e+06	7.6292e+06	8.34465e+06	1.37703e+06	0	6.75001e+06	6.57533e+06	7.29597e+06	1.63258e+06	5.76793e+06	2.66075e+06	-0.490601	-1.0495	-1.05962	0.210739	0.0217366	0.00331216
PE(16:0_16:0)	5.32248e+07	4.81412e+07	5.34513e+07	5.31833e+07	5.19801e+07	5.49435e+07	4.9682e+07	5.84828e+07	5.45075e+07	5.61405e+07	4.18657e+07	4.37806e+07	4.67846e+07	4.88563e+07	4.47596e+07	4.64476e+07	4.33034e+07	4.53525e+07	4.40682e+07	5.43005e+07	0.0744868	-0.201783	-0.155155	0.154929	0.00250733	0.0435157
PE(16:0_16:1)	3.46188e+08	3.17549e+08	3.25463e+08	3.46997e+08	3.25726e+08	337977930	3.31714e+08	342007257	3.36284e+08	3.52406e+08	2.46269e+08	2.48363e+08	3.03448e+08	3.01485e+08	3.02472e+08	293888534	2.95348e+08	3.05179e+08	3.03078e+08	3.40115e+08	0.0330114	-0.245328	-0.112165	0.29928	0.00789182	0.0428618
PE(16:0_18:0)	2.52603e+07	2.94538e+07	2.96665e+07	3.1896e+07	3.09147e+07	2.911e+07	2.68336e+07	2.58011e+07	3.07529e+07	3.00616e+07	2.57886e+07	2.5669e+07	2.79548e+07	2.98485e+07	2.65605e+07	2.68388e+07	2.67302e+07	2.73498e+07	2.68424e+07	3.0594e+07	-0.0461308	-0.115981	-0.0893151	0.548189	0.13784	0.227961
PE(16:0_18:1)	5296038835	5008821289	5680554228	5556478275	5794480525	5656715595	5612993209	6141375267	5312451678	6298611697	3727613264	3752474510	4841456234	5217496054	4979367157	4762918049	4656891020	4709310666	4747947150	5132113871	0.0863324	-0.279717	-0.187236	0.180897	0.0242166	0.003745
PE(16:0_18:2)	4.8895e+07	3.28802e+07	3.23375e+07	2.26192e+07	2.25033e+07	3.07262e+07	3.21615e+07	6.56243e+07	2.68417e+07	5.74132e+07	4.2733e+07	4.11477e+07	1.45557e+07	2.72789e+07	2.85059e+07	4.28089e+07	4.26224e+07	4.37091e+07	2.75044e+07	5.19611e+07	0.418114	-0.0461585	0.38962	0.280605	0.89048	0.151886
PE(16:0_20:3)	3.44401e+07	3.54814e+07	3.86895e+07	37268362	3.56448e+07	3.49674e+07	3.51348e+07	3.90541e+07	3.51733e+07	3.98906e+07	3.14156e+07	3.00347e+07	3.61563e+07	3.47542e+07	3.36375e+07	3.46214e+07	3.32174e+07	3.60014e+07	3.41409e+07	3.55166e+07	0.0212703	-0.128992	-0.0652445	0.692618	0.0487428	0.111224
PE(16:0_20:4)	103783320	9.19062e+07	8.91244e+07	110661986	9.72977e+07	9.26212e+07	9.56399e+07	1.0301e+08	9.47104e+07	1.00432e+08	7.3106e+07	7.41546e+07	9.63769e+07	9.56601e+07	9.80157e+07	7.95588e+07	8.9009e+07	9.76909e+07	9.60815e+07	1.12421e+08	-0.0187401	-0.172258	-0.0537226	0.778543	0.146172	0.604845
PE(16:0_22:1)	9.22082e+07	117747229	1.14649e+08	1.03001e+08	1.03546e+08	1.10693e+08	9.63031e+07	8.86466e+07	1.13373e+08	9.01525e+07	119217985	1.1393e+08	8.2633e+07	9.28325e+07	8.09475e+07	1.07155e+08	7.73181e+07	8.04943e+07	8.62037e+07	7.99636e+07	-0.0895977	-0.117636	-0.300983	0.380573	0.389986	0.0225381
PE(16:1_16:1)	5.06535e+07	3.97636e+07	3.84907e+07	4.41355e+07	3.51733e+07	4.10416e+07	4.07913e+07	3.67693e+07	4.00424e+07	3.82695e+07	2.80371e+07	2.78125e+07	3.39461e+07	2.9148e+07	3.25028e+07	3.15737e+07	3.39118e+07	3.26254e+07	3.23217e+07	2.62803e+07	-0.0805182	-0.459277	-0.409961	0.441654	0.0048442	0.00861096
PE(16:1_18:1)	6.59295e+08	5.84297e+08	5.95366e+08	6.58903e+08	6.20021e+08	6.03397e+08	6.15663e+08	6.60444e+08	6.2151e+08	6.77034e+08	4.44341e+08	4.48844e+08	5.73231e+08	5.71858e+08	5.61778e+08	5.32138e+08	5.52103e+08	5.83348e+08	5.60119e+08	654839102	0.0275742	-0.262026	-0.113222	0.582849	0.0156152	0.111927
PE(16:1_18:2)	1.4117e+07	1.20854e+07	1.13978e+07	1.42e+07	1.0457e+07	1.05593e+07	1.2395e+07	1.02617e+07	1.30369e+07	1.26684e+07	7.85908e+06	7.50131e+06	9.79626e+06	9.24873e+06	1.21367e+07	9.42743e+06	1.07682e+07	1.01554e+07	1.21956e+07	8.72426e+06	-0.0794503	-0.419705	-0.2801	0.497115	0.0221335	0.0498142
PE(16:1_20:4)	6.06857e+06	2.74344e+06	3.97773e+06	6.53227e+06	4.12624e+06	3.05417e+06	4.22501e+06	2.09292e+06	5.10587e+06	3.18762e+06	3.43935e+06	2.38363e+06	1.57347e+06	0	6.51446e+06	2.33679e+06	5.40503e+06	5.01038e+06	5.93496e+06	2.06583e+06	-0.408538	-0.753264	-0.17616	0.222401	0.179505	0.629046
PE(16:1_24:1)	426407213	5.31785e+08	5.39475e+08	4.90091e+08	4.7693e+08	5.25782e+08	4.9185e+08	4.73631e+08	5.2799e+08	4.64697e+08	5.25045e+08	4.86428e+08	4.02461e+08	423616116	4.32256e+08	5.08276e+08	4.02808e+08	4.35465e+08	4.27009e+08	3.92446e+08	0.011231	-0.118836	-0.18637	0.877763	0.236091	0.0720453
PE(17:0_18:1)	1.05221e+07	8.78674e+06	9.10189e+06	1.01245e+07	9.30804e+06	1.08347e+07	1.18849e+07	8.1981e+06	9.06202e+06	8.30626e+06	6.41782e+06	1.0084e+07	8.55294e+06	1.15326e+07	9.89994e+06	9.76001e+06	7.36922e+06	9.98714e+06	1.13171e+07	9.409e+06	0.0132892	-0.0414803	-2.4285e-05	0.914502	0.775736	0.999826
PE(18:0_18:1)	6.08204e+08	5.84175e+08	5.92822e+08	6.30226e+08	6.03945e+08	6.01378e+08	606955813	620107636	6.01068e+08	6.47568e+08	5.31479e+08	5.33707e+08	6.27329e+08	6.34694e+08	5.84516e+08	6.08117e+08	5.91223e+08	623297119	5.96689e+08	6.63291e+08	0.0273124	-0.0523745	0.029907	0.354128	0.384318	0.426549
PE(18:0_20:3)	2.52088e+08	2.47305e+08	2.5158e+08	2.58525e+08	2.46983e+08	2.45362e+08	249441386	2.55174e+08	2.4831e+08	278845201	2.07881e+08	1.96325e+08	229906500	2.35124e+08	2.23099e+08	2.32294e+08	2.29905e+08	2.36577e+08	2.27782e+08	2.47438e+08	0.0235189	-0.201972	-0.0979618	0.537871	0.00232482	0.00362335
PE(18:0_20:4)	5.61966e+08	5.4531e+08	5.42763e+08	5.67401e+08	5.53591e+08	5.59407e+08	5.6969e+08	5.85649e+08	5.6844e+08	5.98932e+08	4.94839e+08	4.91192e+08	5.7135e+08	5.57622e+08	5.51816e+08	5.43256e+08	541283148	545607130	5.4405e+08	6.37748e+08	0.0567064	-0.0553032	0.0211448	0.0305211	0.266138	0.684803
PE(18:0_22:3)	1.50763e+08	1.55304e+08	1.60188e+08	1.58569e+08	1.56399e+08	1.55676e+08	1.56449e+08	1.57083e+08	159827800	1.5894e+08	1.3756e+08	1.37757e+08	1.41049e+08	1.47605e+08	1.42311e+08	1.55548e+08	1.42717e+08	1.48333e+08	1.45959e+08	1.51984e+08	0.0124172	-0.145487	-0.0693823	0.471744	0.000277798	0.029073
PE(18:0_22:5)	2.26868e+07	2.32571e+07	2.45095e+07	2.55034e+07	2.41117e+07	23137200	2.42258e+07	2.26644e+07	2.28066e+07	2.38325e+07	1.92e+07	1.99033e+07	2.21584e+07	2.43053e+07	2.15046e+07	2.47092e+07	2.29076e+07	2.39886e+07	2.29887e+07	2.38073e+07	-0.0414652	-0.165282	-0.0201698	0.270823	0.0346032	0.589891
PE(18:1_18:1)	1416013996	1369210564	1379758382	1417490482	1399364088	1387658074	1401674647	1504659887	1381769469	1537287533	1076852863	1082051324	1308207127	1298789404	1282625983	1266702968	1264952740	1313491564	1280020843	1481241749	0.0470026	-0.207023	-0.0797403	0.210406	0.00877374	0.111953
PE(18:1_18:2)	1.95871e+08	1.88288e+08	1.96002e+08	201173059	1.97566e+08	199370829	198112218	2.12748e+08	1.96502e+08	2.13176e+08	1.56969e+08	1.5481e+08	1.83257e+08	1.8344e+08	1.81144e+08	1.74806e+08	1.77318e+08	182338667	1.83834e+08	2.10727e+08	0.0592065	-0.187463	-0.0754481	0.089844	0.00857458	0.179222
PE(18:1_18:3)	6.75275e+07	7.89865e+07	6.47388e+07	5.51504e+07	7.59028e+07	7.74241e+07	7.25851e+07	7.60092e+07	8.31143e+07	7.05645e+07	6.7163e+07	5.35933e+07	6.1235e+07	7.17613e+07	7.50289e+07	6.35775e+07	6.32044e+07	5.82783e+07	8.41615e+07	5.61851e+07	0.149563	-0.0581571	-0.0730423	0.154307	0.647963	0.618853
PE(18:1_20:1)	2.57323e+08	2.55381e+08	2.66816e+08	2.66599e+08	2.53977e+08	2.61062e+08	2.59587e+08	2.61797e+08	260940741	2.73436e+08	2.09388e+08	2.17819e+08	2.33964e+08	2.36505e+08	2.30658e+08	2.44829e+08	234389100	2.39177e+08	239760179	2.50206e+08	0.0184423	-0.204425	-0.105568	0.400664	0.000388169	0.00147633
PE(18:1_20:4)	2.88071e+08	283579453	2.85404e+08	2.96636e+08	2.80044e+08	2.82759e+08	2.94182e+08	3.11207e+08	2.87195e+08	310336159	2.57361e+08	2.59077e+08	298866092	3.0727e+08	2.9913e+08	2.72816e+08	2.77728e+08	2.88095e+08	2.90328e+08	3.31435e+08	0.0513451	-0.0121565	0.0265873	0.148178	0.834272	0.632412
PE(18:1_20:5)	2.35274e+07	19442224	2.11453e+07	2.31645e+07	1.94897e+07	2.1517e+07	1.97048e+07	2.16546e+07	2.10849e+07	2.00698e+07	2.13609e+07	1.80847e+07	2.41725e+07	2.14363e+07	2.45927e+07	1.79025e+07	2.02486e+07	1.86644e+07	2.11766e+07	2.18513e+07	-0.0374781	0.038372	-0.0967553	0.582073	0.703764	0.260973
PE(18:1_22:1)	125173589	1.34999e+08	1.33779e+08	1.312e+08	1.28116e+08	129171536	1.30565e+08	1.27942e+08	1.37413e+08	1.28721e+08	1.20768e+08	1.21231e+08	1.15935e+08	1.19078e+08	116789043	130623635	1.20605e+08	1.23089e+08	1.22458e+08	1.24047e+08	0.00120139	-0.137694	-0.073493	0.966252	0.000462118	0.0312655
PE(18:1_22:2)	2.13709e+08	216983629	2.42117e+08	2.30049e+08	2.22543e+08	2.37236e+08	2.25349e+08	2.19974e+08	248497506	2.38142e+08	1.96241e+08	1.84761e+08	1.82702e+08	2.00162e+08	1.95931e+08	216308950	1.91676e+08	1.81674e+08	1.84256e+08	1.66167e+08	0.0550787	-0.229639	-0.259582	0.25604	0.000653606	0.0049372
PE(18:1_22:3)	2.32393e+08	2.32161e+08	2.33564e+08	2.41029e+08	229566716	2.31666e+08	2.31517e+08	2.39044e+08	2.35652e+08	2.48397e+08	1.89495e+08	1.91045e+08	2.12317e+08	2.14244e+08	2.01951e+08	2.21437e+08	2.11321e+08	2.16475e+08	214531586	2.31891e+08	0.0215187	-0.211922	-0.0931276	0.366202	0.000407907	0.00713622
PE(18:1_22:4)	1.60281e+08	1.56474e+08	1.5288e+08	1.59745e+08	1.55953e+08	1.57125e+08	154359053	1.64009e+08	1.63633e+08	1.71842e+08	1.17876e+08	1.18247e+08	1.42048e+08	1.29088e+08	1.3036e+08	1.45539e+08	1.40916e+08	1.41541e+08	1.40537e+08	1.61878e+08	0.0463414	-0.30061	-0.104595	0.162512	0.000228131	0.0329714
PE(18:1_22:5)	3.71906e+07	3.49212e+07	3.76571e+07	4.02236e+07	3.73908e+07	3.59469e+07	3.86572e+07	4.03822e+07	3.7007e+07	4.07652e+07	2.83781e+07	2.99481e+07	3.59745e+07	3.58883e+07	3.46409e+07	3.67749e+07	3.65904e+07	3.76107e+07	3.74055e+07	4.27396e+07	0.0408015	-0.185014	0.028495	0.4175	0.036547	0.613172
PE(18:1_24:1)	6.53038e+07	8.64548e+07	7.59956e+07	7.07959e+07	6.86968e+07	7.09467e+07	7.31977e+07	6.34415e+07	8.37627e+07	6.38552e+07	8.41156e+07	8.43465e+07	5.98519e+07	6.51711e+07	6.15937e+07	7.64321e+07	6.509e+07	6.66458e+07	6.97411e+07	6.14048e+07	-0.0481034	-0.0486119	-0.114131	0.657515	0.721479	0.246596
PE(20:1_22:3)	2.83886e+07	3.19235e+07	3.07976e+07	3.02894e+07	2.94267e+07	3.00786e+07	2.9796e+07	2.89089e+07	3.12457e+07	2.9701e+07	2.70306e+07	2.69651e+07	2.56175e+07	2.63654e+07	2.48779e+07	2.78994e+07	2.66857e+07	2.65127e+07	2.70328e+07	2.70476e+07	-0.0105175	-0.204898	-0.15802	0.765411	0.000582346	0.00128306
PE(20:4_22:1)	9.86296e+06	1.23017e+07	1.17517e+07	1.05101e+07	1.18058e+07	9.85395e+06	9.83698e+06	1.12355e+07	1.16955e+07	1.21779e+07	1.22428e+07	1.01255e+07	9.65004e+06	1.01739e+07	1.06116e+07	9.88942e+06	9.53111e+06	1.17027e+07	9.93759e+06	1.14752e+07	-0.0372252	-0.0907537	-0.0980892	0.675901	0.313772	0.280611
PE(20:4_24:1)	5.99663e+06	7.74393e+06	6.81082e+06	5.97246e+06	6.86135e+06	7.08069e+06	6.90708e+06	5.14782e+06	7.44209e+06	6.32522e+06	9.1633e+06	6.71627e+06	6.57382e+06	5.7808e+06	6.54028e+06	7.32054e+06	6.47581e+06	7.01513e+06	7.16312e+06	5.39191e+06	-0.0209935	0.0588201	-0.000807793	0.856913	0.685973	0.993977
PE(37:1)	3.41318e+07	3.70608e+07	7.79118e+07	4.18506e+07	6.81626e+07	6.01796e+07	6.41878e+07	6.44351e+07	5.31148e+07	6.80769e+07	1.86349e+07	2.61719e+07	4.80451e+07	4.97159e+07	4.76366e+07	5.04705e+07	3.83221e+07	4.71085e+07	4.04733e+07	3.45824e+07	0.258634	-0.446058	-0.29666	0.302867	0.245946	0.332808
PE(39:2)	1.76396e+07	1.06194e+07	9.81249e+06	1.13803e+07	5.95843e+06	1.35974e+07	1.4133e+07	1.10352e+07	1.02794e+07	1.55383e+07	4.05539e+06	1.89782e+06	1.7884e+07	1.40512e+07	1.29159e+07	7.32817e+06	1.08839e+07	4.31212e+06	9.87202e+06	1.95272e+07	0.221007	-0.125199	-0.0937675	0.413494	0.804461	0.831597
PE(39:3)	1.00474e+07	1.12685e+07	8.38361e+06	8.50734e+06	1.25756e+07	9.6102e+06	1.03917e+07	9.15837e+06	9.04327e+06	5.52036e+06	3.67757e+06	6.14325e+06	6.88619e+06	6.12847e+06	8.59689e+06	6.74934e+06	1.07248e+07	1.13527e+07	6.06536e+06	9.66401e+06	-0.215906	-0.692077	-0.188701	0.259667	0.00900135	0.377651
PE(40:1)	2.90558e+07	4.21046e+07	3.98229e+07	3.26347e+07	3.75209e+07	3.46708e+07	3.40944e+07	3.09742e+07	4.09476e+07	3.06536e+07	4.801e+07	4.52259e+07	2.52252e+07	2.66415e+07	2.74004e+07	4.26045e+07	3.02945e+07	3.24448e+07	3.16073e+07	2.09072e+07	-0.0802304	-0.0704746	-0.198468	0.534358	0.762329	0.298871
PE(42:3)	6.82968e+07	7.82782e+07	8.08877e+07	7.0181e+07	6.75801e+07	7.57281e+07	7.48331e+07	6.92958e+07	7.28672e+07	6.83277e+07	8.03536e+07	7.57352e+07	4.99766e+07	5.66833e+07	6.17583e+07	7.78247e+07	5.95477e+07	5.69594e+07	6.06391e+07	5.22242e+07	-0.0165741	-0.170531	-0.249626	0.794918	0.235436	0.0536809
PE(42:4)	8.33075e+07	1.01027e+08	9.52063e+07	8.99305e+07	9.97189e+07	9.27528e+07	8.7424e+07	9.84528e+07	1.01152e+08	9.84572e+07	8.34e+07	8.36939e+07	7.54903e+07	7.29871e+07	6.92654e+07	8.94383e+07	7.96133e+07	7.55999e+07	8.03283e+07	7.04014e+07	0.0275578	-0.285926	-0.246928	0.670692	0.0046797	0.0115808
PE(44:2)	1.15156e+07	1.75192e+07	2.01948e+07	1.32251e+07	1.3735e+07	1.38113e+07	1.75909e+07	1.08544e+07	1.78251e+07	1.21785e+07	2.13877e+07	1.47146e+07	8.26893e+06	1.05439e+07	1.07423e+07	1.77396e+07	1.07967e+07	1.05847e+07	1.06007e+07	9.89369e+06	-0.0763935	-0.214632	-0.353911	0.720196	0.473239	0.162193
PEtOH(36:3)	8.85036e+06	3.53072e+06	1.60712e+07	1.4211e+07	15350456	9.2568e+06	1.02768e+07	1.63173e+07	8.35879e+06	1.3498e+07	9.98888e+06	6.28535e+06	1.35005e+07	1.25601e+07	1.42605e+07	1.90122e+07	1.35334e+07	1.524e+07	1.34721e+07	9.76935e+06	-0.00762826	-0.0357098	0.291979	0.983119	0.9215	0.382092
PEtOH(40:5)	5.73678e+07	3.85084e+07	5.76976e+07	5.06044e+07	5.50996e+07	5.27559e+07	5.70777e+07	5.6278e+07	4.88584e+07	6.27314e+07	2.86969e+07	3.41911e+07	5.09061e+07	5.14081e+07	2.64732e+07	3.88156e+07	3.71365e+07	3.13946e+07	3.62176e+07	2.2365e+07	0.0990359	-0.435834	-0.643929	0.411516	0.0696731	0.00384542
PG(16:0_18:1)	9.7443e+07	7.48663e+07	9.09881e+07	8.72666e+07	8.6331e+07	9.31376e+07	9.53977e+07	7.6662e+07	1.0082e+08	7.29404e+07	5.76e+07	5.5106e+07	7.18847e+07	7.59447e+07	9.00676e+07	9.3182e+07	8.56382e+07	8.22124e+07	7.97474e+07	5.0343e+07	0.00679469	-0.317448	-0.159664	0.951736	0.0475097	0.296909
PG(16:0_20:4)	9.98695e+06	2.08247e+07	1.4149e+07	7.45469e+06	9.72454e+06	1.24232e+07	1.42155e+07	5.99864e+06	1.79018e+07	3.516e+06	2.24037e+07	2.44182e+07	6.54055e+06	7.72002e+06	8.26884e+06	1.49151e+07	1.24604e+07	8.31334e+06	9.65583e+06	3.86904e+06	-0.201086	0.158406	-0.336456	0.66104	0.760594	0.416515
PG(16:1_18:1)	1.22534e+08	2.17931e+08	1.5038e+08	108238459	1.18332e+08	134684704	1.4137e+08	9.47978e+07	1.86009e+08	8.61123e+07	206633081	2.05456e+08	7.79734e+07	7.70822e+07	8.4129e+07	1.37221e+08	1.12912e+08	8.5181e+07	9.59368e+07	6.96556e+07	-0.158048	-0.139545	-0.518266	0.593501	0.728531	0.0969368
PG(16:1_20:3)	5.62738e+07	9.99909e+07	6.442e+07	4.53912e+07	5.28367e+07	5.97573e+07	6.2518e+07	4.22469e+07	8.29105e+07	3.36461e+07	1.06187e+08	1.0701e+08	3.81817e+07	3.97359e+07	4.19722e+07	6.75999e+07	5.69559e+07	4.6757e+07	5.19125e+07	3.31324e+07	-0.182186	0.0627374	-0.315002	0.571799	0.884624	0.293312
PG(16:1_20:4)	2.51694e+07	5.12093e+07	3.1269e+07	2.23648e+07	2.02992e+07	2.64622e+07	2.24868e+07	1.52766e+07	3.92809e+07	1.35249e+07	5.56862e+07	6.23272e+07	1.59944e+07	1.54913e+07	1.61091e+07	2.51108e+07	2.29449e+07	2.15044e+07	2.05316e+07	1.17802e+07	-0.361063	0.139817	-0.561202	0.385813	0.805295	0.147808
PG(17:1_20:2)	2.1002e+07	1.81909e+07	2.57266e+07	2.07139e+07	2.55911e+07	2.28461e+07	2.08982e+07	7.47533e+06	1.74727e+07	1.22873e+07	8.80001e+06	1.04246e+07	1.1873e+07	6.23066e+06	2.31842e+07	2.26337e+07	2.76474e+07	6.65308e+06	2.75404e+07	0	-0.457846	-0.878169	-0.396885	0.0941157	0.0147646	0.390907
PG(18:1_18:1)	2566978068	3341688263	2630121843	1853583206	2280098083	2452246730	2883465632	2059991604	3162156100	1677396112	3355263709	3723992389	2074770001	1938425979	2155664534	2797979599	2361992668	2321852212	2273023862	1231236085	-0.0506534	0.0640896	-0.20602	0.815658	0.801456	0.370975
PG(18:1_18:2)	1.15799e+07	1.39445e+06	7.87665e+06	1.32341e+07	6.40955e+06	3.2211e+06	3.93468e+06	1.15881e+07	5.54113e+06	3.50343e+06	2.98452e+06	2.59252e+06	7.97675e+06	4.97914e+06	1.15766e+07	9.64275e+06	7.9836e+06	1.1715e+07	7.18348e+06	6.03574e+06	-0.543249	-0.427511	0.0717836	0.356693	0.459784	0.862067
PG(18:1_20:1)	2.15092e+06	5.26613e+06	3.37775e+06	3.12138e+06	2.98754e+06	3.08698e+06	3.51521e+06	2.43339e+06	4.61331e+06	3.23615e+06	5.42842e+06	6.80968e+06	1.86382e+06	2.51491e+06	2.60964e+06	4.41839e+06	3.08276e+06	3.39333e+06	3.40412e+06	490575	-0.00159523	0.185753	-0.192798	0.995382	0.681478	0.625812
PG(18:1_20:2)	5.58078e+08	7.27904e+08	5.97436e+08	5.72884e+08	5.48093e+08	5.70377e+08	6.04655e+08	5.14062e+08	6.59989e+08	4.97819e+08	6.95254e+08	7.0902e+08	5.18355e+08	5.10669e+08	5.19726e+08	6.02031e+08	5.60483e+08	6.03841e+08	5.59682e+08	4.59909e+08	-0.0776816	-0.0248817	-0.108907	0.496929	0.859476	0.328239
PG(18:1_20:3)	1871947623	1865674362	1801941058	1706794496	1703715421	1815072996	1912480582	1703440192	1959553188	1523971763	1694692436	1820984013	1742879761	1815232183	1906180155	1990205052	1878349293	2019897541	1908836696	1410010907	-0.00574253	0.00481095	0.0408786	0.936438	0.910541	0.671333
PG(18:1_20:4)	507798662	7.44171e+08	5.80415e+08	480250587	4.99993e+08	5.38772e+08	5.66398e+08	4.50612e+08	6.83583e+08	3.9232e+08	7.76349e+08	7.62956e+08	4.52681e+08	4.80997e+08	4.62732e+08	6.3166e+08	5.38907e+08	5.05196e+08	5.09108e+08	3.77095e+08	-0.0959323	0.0617932	-0.134667	0.617686	0.789166	0.451617
PG(18:2_20:4)	5.97889e+07	1.03969e+08	7.23903e+07	5.79639e+07	5.55036e+07	6.51831e+07	6.7305e+07	5.54948e+07	8.60641e+07	4.44232e+07	1.20062e+08	1.18683e+08	5.43224e+07	5.7372e+07	5.31119e+07	7.53211e+07	6.30002e+07	6.07035e+07	5.89641e+07	4.39224e+07	-0.13461	0.206984	-0.211644	0.597879	0.569385	0.3814
PG(20:1_20:2)	4.53726e+06	8.40756e+06	6.30283e+06	5.37862e+06	5.10534e+06	5.91099e+06	6.46034e+06	5.35344e+06	7.22877e+06	5.30348e+06	8.44526e+06	8.75034e+06	5.72072e+06	5.63527e+06	6.14564e+06	7.34687e+06	6.84539e+06	6.05524e+06	6.56568e+06	3.60323e+06	0.0252724	0.222823	0.0328526	0.894651	0.332766	0.888041
PG(20:2_20:3)	1.94617e+08	2.41158e+08	1.89219e+08	1.88284e+08	1.79161e+08	1.81571e+08	2.02966e+08	1.6856e+08	2.1446e+08	1.54088e+08	2.59462e+08	2.56407e+08	1.98931e+08	2.0179e+08	1.93163e+08	207819450	2.04503e+08	2.28465e+08	2.1525e+08	1.48006e+08	-0.106768	0.161188	0.0167704	0.388646	0.237642	0.898581
PG(20:2_20:4)	1182531616	1180373619	1142856055	1086486289	1072294404	1150896243	1206866057	1071734971	1247056511	9.55422e+08	1158631099	1224993123	1188377388	1270361154	1313164293	1313985294	1257883766	1368028881	1279055036	9.09571e+08	-0.00831809	0.119923	0.11358	0.911515	0.0261784	0.303616
PG(20:2_22:5)	1.25044e+07	3.63028e+07	1.42022e+07	1.50537e+07	1.11663e+07	1.41029e+07	1.69326e+07	7.37212e+06	1.80758e+07	6.34009e+06	4.38804e+07	5.04809e+07	8.29301e+06	1.17418e+07	2.5127e+07	3.72909e+07	2.57108e+07	2.58682e+07	3.35221e+07	1.22073e+06	-0.506216	0.644911	0.470235	0.344373	0.326608	0.405181
PG(20:3_20:4)	1.39651e+08	2.52442e+08	1.73691e+08	1.28207e+08	1.35976e+08	153994115	1.69494e+08	1.11816e+08	2.13649e+08	1.02183e+08	3.06507e+08	3.09492e+08	1.30372e+08	1.47448e+08	1.43133e+08	2.08063e+08	173695129	1.59073e+08	1.62561e+08	1.06124e+08	-0.143979	0.321223	-0.0359929	0.620501	0.405526	0.888409
PG(20:3_22:4)	9.45587e+07	8.68016e+07	8.78022e+07	9.14649e+07	8.62649e+07	8.78661e+07	9.48706e+07	6.7266e+07	8.71934e+07	6.86679e+07	8.23652e+07	7.78025e+07	7.93373e+07	8.8775e+07	1.31723e+08	1.31087e+08	1.2341e+08	1.17013e+08	1.25584e+08	6.47058e+07	-0.13893	0.0417148	0.330131	0.193564	0.804178	0.096981
PG(20:3_22:5)	2.97033e+07	4.8947e+07	3.37618e+07	2.40816e+07	2.79738e+07	3.66527e+07	3.52357e+07	1.62962e+07	4.30558e+07	1.51247e+07	6.45802e+07	6.74011e+07	2.68608e+07	2.85084e+07	3.44926e+07	4.7543e+07	3.79299e+07	3.30014e+07	3.64587e+07	1.43808e+07	-0.16823	0.431737	0.0418965	0.625696	0.280397	0.892266
PG(20:4_20:4)	6.92582e+07	1.12866e+08	7.78711e+07	6.43587e+07	6.26885e+07	7.08588e+07	7.22881e+07	6.16114e+07	9.34139e+07	5.26091e+07	1.37234e+08	1.3537e+08	6.45017e+07	6.77804e+07	6.52861e+07	8.43877e+07	7.28844e+07	7.2796e+07	6.96407e+07	5.43473e+07	-0.141918	0.2807	-0.128512	0.545335	0.420663	0.544708
PG(20:4_22:4)	1.4156e+07	3.4934e+07	6.30952e+06	7.96506e+06	1.25172e+07	1.18526e+07	3.13119e+07	9.70771e+06	2.45487e+07	5.34663e+06	3.35144e+07	2.07749e+07	8.19478e+06	6.21989e+06	2.04708e+07	2.51032e+07	2.5337e+07	9.78262e+06	2.6297e+07	2.73976e+06	0.125314	0.232884	0.234254	0.85083	0.71914	0.71533
PG(20:4_22:5)	2.79677e+07	3.42873e+07	2.8186e+07	2.5266e+07	2.50794e+07	2.70055e+07	2.80092e+07	1.85995e+07	3.33911e+07	1.91396e+07	4.15573e+07	4.47758e+07	2.5322e+07	2.25663e+07	2.53356e+07	3.04038e+07	2.82103e+07	2.63462e+07	2.71947e+07	1.94926e+07	-0.158426	0.180564	-0.096827	0.396792	0.469046	0.482291
PG(36:2)	1094338644	1041839655	1100139784	1163475154	1120020797	1083321429	1092619189	1164709721	1039768684	1172725281	1006089350	9.66476e+08	1141758429	1227707239	1151784670	1171073575	1187878518	1191497378	1151822661	1258149812	0.00868522	-0.00681106	0.110795	0.840793	0.923554	0.0107648
PI(16:0_16:1)	8.58455e+06	1.84675e+07	1.67373e+07	3.36631e+06	1.2455e+07	1.47432e+07	1.33426e+07	7.34867e+06	1.71131e+07	6.61222e+06	2.45947e+07	2.53798e+07	2.09583e+06	6.11466e+06	3.88442e+06	1.59131e+07	1.25275e+07	0	3.74361e+06	661865	-0.0109512	0.0583153	-0.85985	0.979732	0.935146	0.242299
PI(16:0_20:4)	1.6263e+08	2.35982e+08	2.35225e+08	1.45278e+08	1.99367e+08	2.3097e+08	2.22356e+08	1.79664e+08	2.47477e+08	1.72849e+08	2.59905e+08	2.62628e+08	1.29108e+08	1.44885e+08	1.49022e+08	2.47718e+08	1.96643e+08	1.12623e+08	1.40013e+08	9.54684e+07	0.10632	-0.0493964	-0.304201	0.543497	0.855155	0.301252
PI(16:1_18:0)	2.28366e+08	2.58631e+08	3.15662e+08	1.56825e+08	2.75833e+08	3.19948e+08	308027181	249625264	331257216	2.12463e+08	3.1046e+08	337130995	1.92815e+08	2.03958e+08	2.51222e+08	3.73643e+08	2.86042e+08	1.21443e+08	1.89784e+08	8.16849e+07	0.202351	0.0687227	-0.230929	0.319433	0.765028	0.55786
PI(16:1_18:1)	2.24236e+08	3.29197e+08	3.3015e+08	187643655	2.81875e+08	3.23914e+08	297064648	2.50796e+08	3.55834e+08	2.34809e+08	3.45499e+08	3.42693e+08	1.55798e+08	1.70308e+08	184294551	3.07883e+08	2.48613e+08	1.14804e+08	1.53253e+08	1.15056e+08	0.112085	-0.174928	-0.526138	0.562721	0.564439	0.12317
PI(18:0_18:1)	7.81431e+07	9.12167e+07	1.01058e+08	7.53173e+07	1.01513e+08	1.02132e+08	9.80442e+07	9.16194e+07	1.0286e+08	9.27912e+07	9.30278e+07	8.83315e+07	7.77327e+07	7.74102e+07	8.18289e+07	1.03203e+08	8.22437e+07	5.96118e+07	6.93978e+07	5.68322e+07	0.124172	-0.0964295	-0.268533	0.21654	0.386679	0.172269
PI(18:0_18:2)	7.5747e+07	9.84571e+07	1.13798e+08	6.88311e+07	1.00134e+08	1.11585e+08	9.72297e+07	8.35011e+07	107992860	9.09613e+07	1.03219e+08	1.06447e+08	6.96333e+07	7.12068e+07	7.69492e+07	1.11745e+08	8.855e+07	4.68466e+07	6.54533e+07	4.57363e+07	0.104425	-0.0963169	-0.350799	0.504358	0.622874	0.22957
PI(18:0_18:3)	9.40279e+08	1137654662	1300435962	6.74668e+08	1095222552	1264660179	1245900310	968281846	1365134263	8.25603e+08	1279148352	1438483714	7.54452e+08	771432279	9.13959e+08	1447114194	1088166166	6.21911e+08	807238417	4.14029e+08	0.139157	0.0025799	-0.233662	0.496699	0.991829	0.483237
PI(18:0_20:3)	575009170	6.30914e+08	7.43572e+08	5.31139e+08	7.29799e+08	7.59333e+08	6.98957e+08	6.55566e+08	7.3486e+08	6.68606e+08	7.19675e+08	7.00673e+08	5.91943e+08	6.04066e+08	6.0962e+08	794508107	6.64734e+08	4.74461e+08	5.71614e+08	4.73951e+08	0.13171	0.00696812	-0.10781	0.220032	0.951631	0.549161
PI(18:0_20:4)	1392049885	1569981534	1777152959	1370361982	1682902786	1826791481	1719677988	1627799330	1728731783	1662612546	1684311444	1734814124	1556244545	1535313917	1622080791	1915586280	1658918740	1291926860	1432769317	1324956951	0.13648	0.0616691	-0.0314988	0.111548	0.461476	0.817832
PI(18:0_22:3)	3.23083e+07	4.5642e+07	6.14068e+07	3.3713e+07	5.39189e+07	5.98831e+07	5.2442e+07	4.52829e+07	5.37092e+07	4.31342e+07	5.90315e+07	5.74969e+07	3.88837e+07	3.95466e+07	4.18809e+07	5.7016e+07	4.67143e+07	2.74546e+07	3.50037e+07	2.07898e+07	0.164769	0.0612896	-0.27975	0.415872	0.791485	0.38083
PI(18:0_22:4)	1.10641e+08	132753482	148535755	1.07187e+08	1.41243e+08	1.51575e+08	1.4145e+08	1.30086e+08	1.50466e+08	1.33132e+08	1.34316e+08	136714886	1.11388e+08	110476017	1.23065e+08	1.54499e+08	1.19821e+08	9.20963e+07	1.12793e+08	7.31384e+07	0.142236	-0.0560472	-0.213308	0.192195	0.635442	0.303121
PI(18:1_18:1)	4.63735e+08	5.23459e+08	6.08618e+08	4.31535e+08	5.93715e+08	6.27986e+08	5.96157e+08	5.50235e+08	596595567	5.64224e+08	5.11201e+08	5.02323e+08	4.45979e+08	4.4913e+08	4.799e+08	5.68831e+08	5.00696e+08	3.18857e+08	4.03941e+08	3.06062e+08	0.163306	-0.134027	-0.320871	0.131215	0.247206	0.129092
PI(18:1_20:3)	4.35397e+08	5.0257e+08	5.3363e+08	415819543	5.34426e+08	5.54897e+08	5.40797e+08	5.0733e+08	543449851	5.08014e+08	4.49409e+08	4.68726e+08	4.21109e+08	4.37848e+08	4.47198e+08	5.29147e+08	478590490	3.60172e+08	4.16573e+08	3.55137e+08	0.132328	-0.12276	-0.178751	0.119712	0.167782	0.215317
PI(18:1_20:4)	684898213	850186807	9.26585e+08	6.39756e+08	8.37008e+08	9.18122e+08	8.59139e+08	7.68678e+08	9.38768e+08	7.38397e+08	8.49971e+08	8.51757e+08	6.51899e+08	6.61085e+08	7.03195e+08	9.43485e+08	7.88621e+08	545172984	635659659	5.01153e+08	0.100682	-0.0831313	-0.20612	0.419733	0.546104	0.31499
PI(18:1_22:4)	2.69134e+07	4.83703e+07	3.47968e+07	2.05043e+07	4.18783e+07	4.77217e+07	4.16713e+07	2.73794e+07	5.16397e+07	3.34581e+07	5.17735e+07	4.85785e+07	2.78645e+07	2.91357e+07	3.35545e+07	4.87071e+07	3.23916e+07	1.40263e+07	2.72405e+07	9.76996e+06	0.227141	0.146581	-0.38427	0.406085	0.61653	0.373459
PI(18:1_22:5)	3.23811e+07	4.22923e+07	4.46779e+07	2.56762e+07	3.88727e+07	4.19949e+07	3.91303e+07	3.11817e+07	4.5181e+07	3.05113e+07	5.41635e+07	5.2624e+07	2.9106e+07	3.15225e+07	3.77842e+07	4.88647e+07	3.67709e+07	2.16771e+07	3.15945e+07	1.62057e+07	0.031804	0.15811	-0.245603	0.860878	0.516957	0.415314
PI(18:2_20:4)	1.1978e+07	3.19389e+07	3.29335e+07	8.74961e+06	2.46047e+07	28385764	1.92139e+07	1.48737e+07	3.35634e+07	1.1857e+07	3.99127e+07	4.11997e+07	6.97911e+06	1.05587e+07	1.37705e+07	3.19421e+07	1.81648e+07	4.20456e+06	9.90108e+06	2.15113e+06	-0.0305736	0.0287211	-0.73172	0.94477	0.961859	0.269188
PI(34:2)	2.01071e+08	2.96325e+08	3.13757e+08	1.76908e+08	2.66079e+08	3.08146e+08	2.74224e+08	242594310	3.13654e+08	2.2806e+08	2.83355e+08	297065647	1.21098e+08	143227955	1.57255e+08	2.67927e+08	1.99909e+08	9.24109e+07	1.30567e+08	9.17267e+07	0.123974	-0.323814	-0.680461	0.49722	0.302332	0.060971
PI(36:2)	4.45291e+08	491000353	6.17787e+08	4.38123e+08	5.82393e+08	6.44491e+08	5.84909e+08	6.07376e+08	5.7594e+08	6.20267e+08	4.43853e+08	4.30182e+08	415300234	4.1494e+08	4.37623e+08	5.57742e+08	4.74408e+08	2.94177e+08	3.57108e+08	2.69792e+08	0.236392	-0.265455	-0.398485	0.0440174	0.0467142	0.095357
PI(36:3)	1.33509e+08	4.20828e+07	1.69064e+08	1.54871e+08	1.79037e+08	1.71391e+08	1.54652e+08	2.1477e+08	1.17705e+08	2.49588e+08	7.19432e+06	3.19432e+07	1.37099e+08	1.46178e+08	1.40232e+08	1.83467e+08	1.6412e+08	8.77935e+07	1.40947e+08	1.93585e+08	0.420376	-0.552576	0.18221	0.210676	0.298874	0.571884
PI(36:4)	1.50252e+08	2.30494e+08	2.5138e+08	1.21144e+08	2.00253e+08	2.52213e+08	1.99905e+08	1.79878e+08	2.48898e+08	1.61473e+08	2.5425e+08	267711915	1.08771e+08	1.22867e+08	1.34512e+08	2.40392e+08	1.74789e+08	9.90316e+07	1.27528e+08	7.7716e+07	0.128522	-0.102526	-0.406358	0.574948	0.763836	0.25203
PI(38:3)	2138078711	2063159771	2720527582	2188884492	2757606192	2898360761	2623998683	2863886203	2432077554	2900580521	1903039908	1947306639	2308034673	2484781840	2518148254	2721636032	2498014428	1883352725	2125094745	1988016696	0.209057	-0.0886015	-0.081535	0.0701886	0.498262	0.567325
PI(38:4)	2529612450	2388470279	3349668376	2648281569	3121827799	3456125110	3005432722	3336829245	2885993669	3250895559	2310424301	2281136559	2787579104	2889728621	3088191871	3350093490	2997900115	2196031384	2599879022	2265079870	0.182901	-0.0717205	-0.0661232	0.110316	0.591736	0.671539
PI(38:5)	9.04856e+08	1196073558	1273702749	8.30034e+08	1176255006	1299664690	1171076636	1031257683	1268910437	9.98704e+08	1340284598	1291401641	7.81603e+08	8.73929e+08	9.12083e+08	1187696950	955937522	6.43872e+08	8.30822e+08	5.33282e+08	0.100621	-0.0495357	-0.374182	0.486619	0.807819	0.128145
PI(38:6)	9.11386e+06	1.59842e+07	1.60159e+07	5.9513e+06	1.3851e+07	1.80057e+07	1.53208e+07	1.01992e+07	1.96504e+07	1.1691e+07	1.88064e+07	1.95118e+07	9.81432e+06	9.65766e+06	9.79855e+06	1.36926e+07	1.23828e+07	3.78653e+06	9.66574e+06	2.92452e+06	0.297508	0.149955	-0.520988	0.330283	0.673678	0.249496
Plasmanyl-PC(O-16:0/18:1)	19622879502	17405687190	19133016716	19408677510	19161321310	19073724306	19047181619	20698943754	18321220307	19741160189	16768755011	15726491419	18435415238	20190994814	19053806445	17121370200	17717883542	17491121173	17167074660	19259789284	0.0323866	-0.0711106	-0.0939807	0.466202	0.336775	0.0643182
Plasmanyl-PC(O-16:0/22:3)	1931065252	2018994829	1977320053	1994443711	1970103054	1945525759	2001163303	2029390596	1981761699	2054748060	1877782147	1863625290	1916461366	2102509772	2071095808	1914556212	1899942309	1964459279	1930260756	2039419218	0.0174916	-0.00884379	-0.0210509	0.34064	0.822833	0.348617
Plasmanyl-PC(O-16:0/22:4)	8661162086	7831677582	8558887716	8825069650	8523871172	8432872619	8454772197	8996630399	8114298211	8974568164	7520666510	7362441564	8247857665	8882257524	8596183269	8362285293	8370186984	8601356281	8221200021	9141191323	0.0193482	-0.0622731	0.0100213	0.647588	0.325307	0.808006
Plasmanyl-PC(O-16:1/22:0)	306693226	4.18271e+08	3.77244e+08	3.27256e+08	3.13452e+08	3.64943e+08	3.47729e+08	2.919e+08	3.86897e+08	2.909e+08	4.52436e+08	4.13499e+08	2.69424e+08	3.06348e+08	2.95662e+08	3.0159e+08	2.67366e+08	2.85627e+08	272384145	2.20162e+08	-0.0510096	-0.00459928	-0.371615	0.685884	0.97948	0.0141894
Plasmanyl-PC(O-18:1/16:1)	4916338057	3957261229	4953890976	4940703736	4921936523	5024284625	4915534827	5644128825	4491775823	5494955075	3593136734	3516600886	4691937553	5045609432	4704765104	4237187829	4478273300	4716772930	4229323259	5146778696	0.110204	-0.136461	-0.0547249	0.223344	0.282046	0.516715
Plasmanyl-PC(O-18:1/22:3)	2873845081	3022366674	2987660696	2981952450	2848384001	2896802296	3044367128	2910834023	3019962865	2905901634	2961106654	2938296870	2688423015	2881562043	2838977199	2873780060	2799325285	2857091677	2825548682	2704762418	0.00622816	-0.0403511	-0.0655612	0.791766	0.207974	0.0205377
Plasmenyl-PC(P-16:1/18:0)	8.26239e+07	7.50279e+07	7.46742e+07	8.00777e+07	7.48405e+07	7.8294e+07	8.04598e+07	8.49073e+07	7.78969e+07	7.84993e+07	7.01643e+07	6.96788e+07	8.36651e+07	8.3469e+07	7.91906e+07	7.3929e+07	7.82271e+07	8.24774e+07	7.77639e+07	9.29236e+07	0.0469638	-0.00401521	0.0658217	0.25643	0.952487	0.351016
Plasmenyl-PC(P-18:1/18:1)	6.20364e+07	5.87904e+07	5.49332e+07	5.91321e+07	5.42588e+07	5.89968e+07	5.85388e+07	5.66573e+07	6.03667e+07	6.29171e+07	6.03484e+07	5.60268e+07	6.3231e+07	6.49221e+07	6.40137e+07	6.29803e+07	6.45665e+07	6.42882e+07	5.92935e+07	7.35337e+07	0.0409542	0.0936446	0.167117	0.376106	0.110695	0.0326315
Plasmenyl-PC(P-18:1/20:4)	2.07118e+07	2.34298e+07	1.87656e+07	2.26634e+07	2.2335e+07	2.04384e+07	2.37151e+07	2.19388e+07	2.24925e+07	2.29931e+07	2.52147e+07	2.49351e+07	2.64374e+07	2.65261e+07	2.83998e+07	3.04028e+07	2.93183e+07	2.85507e+07	2.90624e+07	3.10909e+07	0.0482785	0.285434	0.459963	0.483187	0.00182896	2.79372e-05
Plasmenyl-PC(P-18:1/22:3)	1.81596e+07	1.92816e+07	1.7347e+07	2.07246e+07	1.8038e+07	1.88125e+07	1.7492e+07	1.90919e+07	1.87698e+07	1.77501e+07	1.78792e+07	2.22303e+07	1.87428e+07	1.6758e+07	1.88588e+07	2.17379e+07	1.97487e+07	2.17955e+07	1.97643e+07	1.3476e+07	-0.0254288	0.0140917	0.0451138	0.639643	0.870337	0.725748
Plasmenyl-PC(P-18:1/22:4)	7.77124e+06	7.73793e+06	7.27613e+06	6.13741e+06	5.21298e+06	6.75318e+06	1.05494e+07	5.98988e+06	7.37143e+06	5.37262e+06	7.81769e+06	9.36763e+06	6.38895e+06	7.92287e+06	9.82619e+06	1.00735e+07	1.27335e+07	8.5658e+06	1.07569e+07	2.80677e+06	0.0781788	0.275676	0.396607	0.721864	0.106445	0.253776
PS(16:0_16:0)	1.02309e+08	1.17198e+08	1.43136e+08	8.13318e+07	1.25071e+08	1.43465e+08	128050219	1.01785e+08	1.34358e+08	1.06196e+08	1.3606e+08	138458865	6.09665e+07	7.03534e+07	1.00949e+08	133168462	1.13054e+08	4.11171e+07	7.26553e+07	4.34791e+07	0.109351	-0.167165	-0.496071	0.516707	0.534438	0.157181
PS(16:0_16:1)	2.14428e+08	3.02525e+08	293729900	1.84368e+08	2.56193e+08	2.86558e+08	2.73826e+08	2.45137e+08	3.16653e+08	2.29793e+08	3.53477e+08	3.50061e+08	1.7271e+08	1.97122e+08	1.9504e+08	2.90467e+08	2.29434e+08	1.36625e+08	1.65543e+08	1.36288e+08	0.111696	0.0196571	-0.38473	0.482735	0.942613	0.157698
PS(16:0_18:0)	1.17225e+08	125605848	1.45551e+08	1.11278e+08	1.44357e+08	1.50063e+08	1.35552e+08	1.35305e+08	1.45351e+08	144565833	1.31237e+08	1.32711e+08	1.25013e+08	1.33096e+08	1.35637e+08	1.50832e+08	1.2825e+08	9.79058e+07	1.11813e+08	104174581	0.142419	0.0303161	-0.119128	0.115061	0.713946	0.412434
PS(16:1_18:0)	1347902733	1410308098	1596633252	1145834921	1465543017	1573441849	1590150416	1440978425	1635560318	1405884512	1440445416	1517634408	1271795712	1368615113	1427668742	1648828838	1390475023	1128402592	1260633154	9.49099e+08	0.134332	0.0123599	-0.127399	0.155229	0.891025	0.424221
PS(16:1_18:1)	5.23867e+08	6.69735e+08	6.8528e+08	4.84585e+08	6.05445e+08	6.74795e+08	6.39219e+08	5.82989e+08	7.07488e+08	5.86763e+08	6.96925e+08	6.9704e+08	4.63068e+08	5.08467e+08	5.05844e+08	6.73406e+08	5.66755e+08	4.08615e+08	4.79101e+08	3.78695e+08	0.104189	-0.0482089	-0.244219	0.365224	0.769122	0.203357
PS(18:0_18:1)	1381311553	1486987807	1616042548	1317174113	1546625162	1619867497	1603428332	1606764786	1610350612	1677185099	1538267580	1507784955	1593026075	1622800236	1662374875	1754132503	1519458866	1494639405	1530832037	1436093359	0.143673	0.108896	0.0740511	0.0249137	0.0954303	0.342473
PS(18:0_20:3)	283331725	3.03306e+08	341458498	2.84114e+08	3.37877e+08	342119632	3.217e+08	3.23724e+08	3.36841e+08	3.42417e+08	3.23906e+08	3.25364e+08	3.30124e+08	3.4275e+08	3.4933e+08	3.53896e+08	3.1082e+08	2.84614e+08	3.13618e+08	2.75017e+08	0.104733	0.108772	-0.0113275	0.119738	0.111921	0.899888
PS(18:0_20:4)	4.49448e+07	5.01639e+07	5.64617e+07	4.56026e+07	5.60097e+07	5.70825e+07	5.41762e+07	5.18987e+07	5.66489e+07	5.57316e+07	7.1539e+07	6.55566e+07	6.95091e+07	7.3229e+07	7.62991e+07	6.27041e+07	5.87444e+07	5.20204e+07	5.93879e+07	3.89676e+07	0.122072	0.492237	0.102496	0.127852	0.000143989	0.467251
PS(18:0_22:3)	2.0126e+08	2.04388e+08	4.03916e+08	2.36831e+08	3.8296e+08	3.84935e+08	308962934	3.27631e+08	2.3624e+08	4.65528e+08	2.14605e+08	2.0908e+08	3.24487e+08	3.81329e+08	4.51709e+08	3.59646e+08	2.64454e+08	2.6083e+08	2.9788e+08	2.06862e+08	0.269808	0.145666	-0.040619	0.346569	0.651897	0.880355
PS(18:0_22:4)	3.14413e+08	3.20971e+08	5.0507e+08	384962651	4.97129e+08	4.55248e+08	4.56985e+08	4.98946e+08	4.16035e+08	5.5642e+08	3.12632e+08	3.45811e+08	4.51515e+08	4.8633e+08	5.09032e+08	4.65297e+08	3.84526e+08	3.80462e+08	4.2805e+08	3.78234e+08	0.236991	0.057867	0.00996926	0.168661	0.778099	0.951557
PS(18:1_18:1)	1210355999	1258953143	1431052761	1188638882	1398078965	1430023031	1391364149	1393313739	1376763469	1416180921	1269867323	1254367385	1359706524	1411150667	1385136506	1455787379	1314752136	1194788090	1266107861	1137051435	0.111361	0.0423283	-0.0266185	0.072458	0.527881	0.755885
PS(18:1_18:2)	1.41511e+08	1.77974e+08	1.93579e+08	1.36761e+08	172920737	192188998	178803186	1.50349e+08	1.93784e+08	1.57419e+08	2.02014e+08	1.94938e+08	139933835	1.43897e+08	1.68745e+08	1.97138e+08	1.62144e+08	1.13085e+08	1.44429e+08	9.45782e+07	0.0847805	0.0462138	-0.209839	0.499924	0.75771	0.322679
PS(18:1_20:1)	2.52709e+08	317416323	3.41543e+08	2.5022e+08	312797238	342637171	3.2797e+08	3.14033e+08	335600184	3.08522e+08	3.47811e+08	3.49047e+08	2.99221e+08	3.07465e+08	3.09755e+08	3.48637e+08	2.94995e+08	2.70332e+08	2.90434e+08	231609202	0.143369	0.129607	-0.0383436	0.152591	0.22886	0.777438
PS(18:1_22:1)	2.16346e+08	2.65371e+08	3.40195e+08	2.14005e+08	3.21014e+08	3.5873e+08	3.22572e+08	3.60105e+08	2.95432e+08	3.58722e+08	2.42651e+08	2.51355e+08	3.18395e+08	3.4665e+08	3.61678e+08	3.60946e+08	295350398	2.70042e+08	306102566	2.61283e+08	0.321414	0.164416	0.138566	0.0484194	0.385228	0.408961
PS(18:1_22:3)	5.29728e+07	8.56763e+07	8.42471e+07	5.94758e+07	1.10568e+08	9.24616e+07	9.79756e+07	9.41308e+07	9.06702e+07	1.04684e+08	1.10002e+08	7.38438e+07	6.3988e+07	1.06981e+08	1.10105e+08	1.12057e+08	8.59137e+07	8.67497e+07	9.34774e+07	6.42543e+07	0.288492	0.242674	0.171213	0.139612	0.344788	0.463163
PS(18:1_22:4)	6.30801e+07	8.45881e+07	1.19046e+08	8.72225e+07	121331925	1.03796e+08	9.19885e+07	100824988	1.12791e+08	1.12574e+08	1.23208e+08	130858984	9.40058e+07	1.49088e+08	1.49639e+08	1.08045e+08	8.95657e+07	9.74864e+07	9.09789e+07	5.56046e+07	0.135236	0.444576	-0.10574	0.449755	0.0525176	0.64794
PS(30:0)	2.22413e+07	3.32594e+07	3.23756e+07	1.30852e+07	3.39214e+07	3.63826e+07	3.5022e+07	3.0319e+07	3.67981e+07	2.32409e+07	3.41816e+07	4.3411e+07	1.11661e+07	1.359e+07	1.60165e+07	3.42718e+07	1.87693e+07	6.86906e+06	9.99144e+06	5.77385e+06	0.262172	-0.188462	-0.833808	0.296056	0.674468	0.114503
PS(33:1)	2.25185e+07	2.89136e+07	2.80645e+07	1.82804e+07	2.75195e+07	2.9757e+07	2.73772e+07	1.90756e+07	3.0874e+07	1.91304e+07	3.0106e+07	3.12314e+07	1.28376e+07	1.9373e+07	2.29961e+07	3.13612e+07	2.6387e+07	1.47777e+07	2.03972e+07	1.11764e+07	0.010527	-0.10447	-0.267384	0.956674	0.671584	0.343207
PS(34:3)	7.7219e+06	8.12566e+06	1.44828e+07	5.3085e+06	1.20346e+07	1.32247e+07	1.21148e+07	1.23476e+07	1.07434e+07	1.08871e+07	8.58461e+06	7.75585e+06	5.64705e+06	6.54425e+06	1.04155e+07	6.82869e+06	5.42046e+06	4.12252e+06	6.93137e+06	4.8406e+06	0.315275	-0.291664	-0.760378	0.209431	0.370052	0.0540316
PS(35:1)	2.87458e+07	3.47416e+07	3.89633e+07	2.8001e+07	3.62083e+07	3.72921e+07	3.52521e+07	3.6357e+07	3.93429e+07	3.68976e+07	4.30009e+07	3.86872e+07	3.57544e+07	3.53681e+07	3.53382e+07	4.25443e+07	3.55859e+07	2.62535e+07	3.12023e+07	2.22408e+07	0.151721	0.174965	-0.0785668	0.137729	0.13703	0.6811
PS(38:1)	4.02446e+07	5.05489e+07	5.29396e+07	3.81413e+07	5.06723e+07	5.63181e+07	5.10396e+07	4.70818e+07	5.26068e+07	5.25399e+07	5.61413e+07	5.58742e+07	5.05035e+07	5.09377e+07	54944783	6.34678e+07	4.84477e+07	4.67808e+07	4.84033e+07	3.39196e+07	0.158693	0.206873	0.0516275	0.148401	0.0598807	0.769249
PS(38:3)	3.20141e+07	3.65344e+07	3.80908e+07	3.30084e+07	3.66615e+07	3.24835e+07	4.10899e+07	3.5767e+07	3.96838e+07	4.29508e+07	3.41386e+07	3.48056e+07	3.75195e+07	3.81227e+07	4.16692e+07	3.81964e+07	3.17311e+07	3.45616e+07	3.56473e+07	2.91229e+07	0.12281	0.079176	-0.0588721	0.19618	0.295683	0.491946
PS(38:4)	2.599e+07	2.62042e+07	3.74397e+07	2.59228e+07	3.14889e+07	3.68232e+07	2.83257e+07	32627094	3.27379e+07	3.21547e+07	3.77165e+07	3.3452e+07	3.27923e+07	3.85985e+07	3.81586e+07	3.66501e+07	3.42763e+07	2.56057e+07	3.26745e+07	1.36689e+07	0.145672	0.297476	-0.041505	0.27031	0.0315171	0.86457
PS(38:5)	4.01915e+07	4.75813e+07	5.24297e+07	3.61634e+07	4.38875e+07	4.54051e+07	4.72424e+07	3.42672e+07	5.35649e+07	3.74862e+07	6.88767e+07	6.58774e+07	4.04837e+07	4.71066e+07	5.78818e+07	5.8041e+07	4.598e+07	32684379	3.94643e+07	25927198	-0.0150624	0.347428	-0.124118	0.921044	0.0852331	0.575007
PS(40:0)	1.32657e+07	5.0504e+06	6.03749e+06	1.98511e+07	2.56918e+07	1.12452e+07	1.53556e+07	2.11335e+07	1.02529e+07	2.21676e+07	5.89164e+06	1.72356e+06	1.90299e+07	1.40042e+07	1.21318e+07	7.2945e+06	1.43873e+07	1.53879e+07	1.6985e+07	3.2222e+07	0.197568	-0.405199	0.303752	0.671781	0.513304	0.581312
PS(40:2)	113735414	1.34574e+08	1.48751e+08	1.12297e+08	1.33029e+08	148005130	1.38149e+08	1.33851e+08	1.41493e+08	1.35709e+08	1.4718e+08	1.43129e+08	1.38796e+08	1.49891e+08	1.46427e+08	1.63337e+08	1.30097e+08	1.32599e+08	1.36157e+08	1.05559e+08	0.118146	0.175382	0.0558645	0.17269	0.0485603	0.670442
PS(40:3)	141733513	1.71086e+08	1.89666e+08	1.42933e+08	1.79736e+08	1.92072e+08	1.74303e+08	1.71244e+08	1.78074e+08	1.76427e+08	1.84749e+08	1.81425e+08	1.71537e+08	1.7966e+08	1.81131e+08	205828688	1.67471e+08	1.59564e+08	1.67295e+08	1.33404e+08	0.112574	0.122858	0.0146246	0.232483	0.179399	0.914288
PS(40:4)	2.05555e+08	2.43513e+08	2.56121e+08	2.05997e+08	2.40499e+08	2.55013e+08	2.50972e+08	2.43355e+08	2.54267e+08	2.41288e+08	257266807	2.61005e+08	2.46238e+08	2.49667e+08	2.62361e+08	2.69041e+08	232917422	233338322	2.41805e+08	1.90644e+08	0.112278	0.148491	0.0199803	0.120851	0.0501232	0.84874
PS(40:5)	3.81232e+07	3.96524e+07	4.24333e+07	3.15963e+07	4.66789e+07	4.83178e+07	3.92869e+07	3.42644e+07	3.99854e+07	4.22819e+07	4.45338e+07	4.4361e+07	4.32644e+07	4.15575e+07	4.89883e+07	5.04174e+07	4.42294e+07	3.43961e+07	3.92927e+07	5.20713e+06	0.0405105	0.166111	-0.19373	0.746751	0.119699	0.56104
PS(42:2)	1.2359e+07	2.3665e+07	2.76855e+07	1.1341e+07	1.99941e+07	2.67231e+07	2.30105e+07	2.21928e+07	2.70969e+07	2.17063e+07	2.97214e+07	3.51307e+07	2.764e+07	2.96918e+07	2.99029e+07	3.26918e+07	2.48653e+07	2.19875e+07	2.38951e+07	1.02693e+07	0.345101	0.678217	0.258668	0.166115	0.0101028	0.459665
PS(42:5)	2.13542e+06	4.03786e+06	3.85685e+06	2.57711e+06	4.18565e+06	4.52075e+06	3.37492e+06	2.54126e+06	4.85018e+06	2.46064e+06	6.55353e+06	6.23486e+06	3.6575e+06	3.12579e+06	3.84113e+06	5.31094e+06	3.70788e+06	2.06854e+06	2.92952e+06	719696	0.0797849	0.479449	-0.188448	0.775334	0.146945	0.651814
SM(32:0)	9.96079e+07	1.26014e+08	1.034e+08	9.8799e+07	9.52446e+07	9.67768e+07	1.00913e+08	9.93764e+07	1.16425e+08	8.55059e+07	1.08969e+08	1.05517e+08	8.31156e+07	8.43821e+07	8.35671e+07	9.10138e+07	8.80528e+07	8.84288e+07	8.4276e+07	7.69415e+07	-0.0679602	-0.168054	-0.286981	0.533997	0.188204	0.0139735
SM(32:1)	4.37462e+08	5.38984e+08	4.60926e+08	4.21168e+08	4.01625e+08	4.17324e+08	4.48026e+08	4.30751e+08	5.12328e+08	378295740	4.73315e+08	4.82383e+08	3.50287e+08	3.58125e+08	3.32081e+08	3.83686e+08	3.58047e+08	3.82703e+08	3.57618e+08	3.15928e+08	-0.0476559	-0.179178	-0.330048	0.662489	0.225638	0.00871874
SM(36:0)	3.19416e+07	2.92613e+07	3.251e+07	3.5457e+07	3.15534e+07	3.1382e+07	3.26469e+07	3.65753e+07	32364312	3.61707e+07	2.92576e+07	2.80043e+07	3.02972e+07	3.1962e+07	3.0194e+07	2.98768e+07	3.01713e+07	3.16115e+07	3.1252e+07	3.83335e+07	0.0736309	-0.10236	0.00467587	0.280856	0.10136	0.956314
SM(38:1)	5.42957e+07	5.50143e+07	5.20055e+07	5.9628e+07	5.41838e+07	5.46481e+07	5.55683e+07	5.58534e+07	5.81313e+07	5.75916e+07	5.42789e+07	5.07678e+07	5.37718e+07	5.5572e+07	5.54091e+07	5.34775e+07	5.1957e+07	5.43952e+07	5.24051e+07	6.5114e+07	0.0345352	-0.0282106	0.0116029	0.37353	0.504794	0.875712
SM(40:0)	1.96346e+07	2.33831e+07	1.79269e+07	1.9261e+07	1.85674e+07	1.78103e+07	1.98725e+07	1.83449e+07	2.2718e+07	1.77931e+07	2.11325e+07	2.18956e+07	1.57029e+07	1.75163e+07	1.88395e+07	1.87414e+07	1.64099e+07	1.95591e+07	1.77203e+07	1.67716e+07	-0.033006	-0.0548721	-0.147035	0.746265	0.633294	0.126177
SM(40:1)	9.24457e+07	9.76198e+07	8.82442e+07	1.00385e+08	86859766	8.84748e+07	9.11457e+07	9.58802e+07	9.51968e+07	8.89248e+07	8.06779e+07	8.13353e+07	8.62999e+07	8.84576e+07	8.12896e+07	8.5398e+07	8.65114e+07	8.75978e+07	8.31462e+07	9.61994e+07	-0.0185006	-0.155238	-0.0852117	0.706131	0.0144018	0.158736
SM(40:2)	4.10032e+08	4.04009e+08	3.78354e+08	4.17095e+08	3.80283e+08	3.9568e+08	3.96072e+08	415185636	4.02946e+08	4.15508e+08	353536628	3.46806e+08	392459824	3.92282e+08	3.82391e+08	3.72315e+08	3.75563e+08	4.02784e+08	3.70285e+08	4.58914e+08	0.0255965	-0.0915154	-0.00720479	0.452852	0.0870333	0.917568
SM(41:1)	8.29063e+06	1.05632e+07	8.76567e+06	8.71123e+06	6.87443e+06	7.68651e+06	8.73312e+06	5.89151e+06	8.0088e+06	6.34575e+06	1.19716e+07	1.27592e+07	7.92304e+06	9.56474e+06	8.22178e+06	1.15819e+07	9.88554e+06	7.57002e+06	8.97773e+06	8.8048e+06	-0.236771	0.223377	0.115924	0.137377	0.240772	0.439933
SM(41:2)	3.73776e+07	4.15028e+07	3.71745e+07	4.12841e+07	38376919	3.73197e+07	4.11156e+07	4.14533e+07	4.1314e+07	3.81626e+07	3.88168e+07	3.7838e+07	3.984e+07	4.25019e+07	4.04903e+07	4.04338e+07	3.93162e+07	4.33586e+07	3.87746e+07	4.93877e+07	0.0266529	0.0275342	0.110334	0.587117	0.556906	0.188971
SM(42:0)	9.18735e+06	1.41789e+07	9.20545e+06	1.03128e+07	8.52726e+06	9.97233e+06	1.05413e+07	8.28195e+06	1.2144e+07	8.20269e+06	1.26505e+07	1.2889e+07	8.14029e+06	7.72916e+06	8.59347e+06	9.91162e+06	9.10607e+06	8.86193e+06	9.67061e+06	7.73828e+06	-0.0651342	-0.0400978	-0.182952	0.727158	0.858084	0.291393
SM(42:1)	3.27606e+08	3.75759e+08	3.33814e+08	3.43124e+08	3.12209e+08	3.25365e+08	332596121	3.19697e+08	350518259	3.15533e+08	3.38183e+08	3.43715e+08	311673955	3.15954e+08	3.10913e+08	3.26654e+08	3.14536e+08	3.24974e+08	3.187e+08	3.2574e+08	-0.0422104	-0.0627815	-0.0715632	0.448362	0.288771	0.169377
SM(42:2)	1960245607	2069190925	1930625432	2062107190	1845260475	1896429597	1984159724	2069477746	2027150990	1948599649	1861131839	1877233016	1994848119	1960768324	1903319446	1885112158	1914984900	1987002520	1839609270	2170223281	0.00851163	-0.0400456	-0.0103443	0.827112	0.303601	0.84879
SM(42:3)	3.84492e+08	3.8821e+08	3.61136e+08	4.03827e+08	3.64874e+08	3.5923e+08	3.7449e+08	3.94874e+08	3.73473e+08	3.84119e+08	3.44962e+08	3.31417e+08	3.65687e+08	3.77519e+08	3.48349e+08	3.50541e+08	3.60826e+08	3.80662e+08	3.55322e+08	4.21139e+08	-0.0124548	-0.105861	-0.0260524	0.74854	0.0442961	0.664575
SM(42:4)	9.02951e+06	1.22103e+07	1.05955e+07	1.29165e+07	9.4917e+06	1.10464e+07	1.30265e+07	1.12302e+07	1.07211e+07	9.80422e+06	9.50082e+06	8.76896e+06	1.13676e+07	7.77456e+06	6.81563e+06	1.21326e+07	9.94824e+06	1.01432e+07	1.07333e+07	1.24698e+07	0.0415507	-0.294504	0.0311454	0.738932	0.101223	0.801892
SM(43:2)	1.82446e+07	2.35734e+07	2.00417e+07	2.16144e+07	1.83021e+07	1.96639e+07	1.93206e+07	1.89032e+07	2.14103e+07	1.76554e+07	2.39576e+07	2.40002e+07	1.77024e+07	2.00872e+07	17714017	2.08472e+07	1.97595e+07	1.96141e+07	1.92207e+07	1.92108e+07	-0.0700365	0.023691	-0.044976	0.439477	0.851172	0.572097
SM(44:2)	2.48537e+08	306146118	2.55944e+08	2.65968e+08	2.48586e+08	2.56198e+08	259776982	2.38097e+08	2.84765e+08	2.38533e+08	2.87299e+08	2.83599e+08	2.36602e+08	2.35942e+08	2.30343e+08	2.49425e+08	2.3133e+08	2.49616e+08	2.37764e+08	2.31175e+08	-0.0530138	-0.0570689	-0.143986	0.506529	0.55212	0.0604189
SM(44:3)	1.94336e+08	2.20191e+08	1.9919e+08	2.02636e+08	1.88279e+08	1.96145e+08	1.96575e+08	1.90131e+08	207759416	188804027	194835322	1.92575e+08	1.74774e+08	1.88169e+08	1.759e+08	1.77944e+08	1.79708e+08	1.83273e+08	178319234	1.91699e+08	-0.036677	-0.117189	-0.141235	0.449623	0.0507283	0.0137589
SM(44:4)	2.22046e+07	2.13438e+07	1.94597e+07	2.37868e+07	2.13675e+07	1.87728e+07	2.29233e+07	2.24646e+07	1.90072e+07	2.31151e+07	1.76497e+07	1.52375e+07	2.03075e+07	2.06554e+07	1.5778e+07	1.70394e+07	2.03847e+07	1.75142e+07	1.71049e+07	2.19435e+07	-0.0252882	-0.271175	-0.202672	0.761968	0.0229547	0.048902
SM(d16:1/18:1)	4.52324e+07	6.18938e+07	4.86571e+07	4.66292e+07	4.41738e+07	4.53084e+07	4.69257e+07	3.9707e+07	5.56028e+07	3.83861e+07	5.46326e+07	5.20935e+07	3.63736e+07	3.65845e+07	3.75518e+07	4.19461e+07	3.96579e+07	4.10213e+07	4.05232e+07	3.29466e+07	-0.126216	-0.182829	-0.330538	0.380794	0.291642	0.0233436
SM(d17:0/16:0)	4.78353e+06	5.7728e+06	5.32341e+06	5.24048e+06	4.46515e+06	5.26323e+06	4.96827e+06	3.32152e+06	5.66871e+06	3.83756e+06	5.48474e+06	5.35979e+06	3.82899e+06	2.52211e+06	3.87285e+06	4.4426e+06	4.80835e+06	3.79442e+06	3.93097e+06	3.40506e+06	-0.149971	-0.280233	-0.328066	0.339896	0.167378	0.014526
SM(d17:0/18:1)	6.66377e+06	1.11305e+07	4.5199e+06	7.6408e+06	5.5941e+06	3.22797e+06	3.41881e+06	3.79352e+06	5.61665e+06	2.93386e+06	4.98471e+06	5.83098e+06	2.77611e+06	1.73821e+06	1.77348e+06	4.93895e+06	4.86191e+06	0	4.62161e+06	0	-0.904508	-1.05552	-1.30149	0.0272374	0.0309881	0.0323705
SM(d17:1/16:0)	3.81308e+07	4.8147e+07	3.85587e+07	3.72866e+07	3.46512e+07	3.7461e+07	3.99893e+07	3.22998e+07	4.28641e+07	3.20284e+07	4.63082e+07	4.60139e+07	3.20567e+07	3.13596e+07	3.34305e+07	3.8155e+07	3.7153e+07	3.23673e+07	3.53161e+07	3.06643e+07	-0.0918067	-0.0568678	-0.180313	0.460762	0.721464	0.125265
SM(d18:0/16:0)	6.89497e+08	6.47862e+08	6.44545e+08	7.22147e+08	6.56431e+08	6.386e+08	6.74812e+08	7.09299e+08	639734396	6.88306e+08	5.45704e+08	5.40887e+08	6.69803e+08	6.80328e+08	6.42145e+08	5.95692e+08	6.21067e+08	6.75017e+08	6.11859e+08	7.72384e+08	-0.0041833	-0.126269	-0.0367239	0.925819	0.133098	0.646292
SM(d18:0/16:1)	2.90787e+07	3.72486e+07	3.33779e+07	3.75028e+07	30712498	3.0617e+07	3.41357e+07	4.47513e+07	3.82269e+07	3.76233e+07	1.87247e+07	1.32764e+07	3.32719e+07	2.10587e+07	25093200	2.44123e+07	3.25014e+07	2.38319e+07	3.02938e+07	3.31293e+07	0.142507	-0.591706	-0.22002	0.263706	0.0167418	0.105953
SM(d18:0/18:1)	2.30824e+08	2.13409e+08	2.00897e+08	2.49415e+08	209254188	1.95949e+08	2.14547e+08	2.26975e+08	2.07192e+08	2.23106e+08	1.78218e+08	1.71688e+08	2.12717e+08	213044638	2.03214e+08	1.96911e+08	2.06724e+08	2.27624e+08	2.16773e+08	2.67838e+08	-0.0478792	-0.173271	0.0156912	0.50441	0.0769815	0.876391
SM(d18:1/14:0)	5789135847	7139139849	6350273121	5669590450	5585931472	6243318535	6080992289	5974502126	6701307080	5109538907	6435717960	6147871987	3980073097	4520594149	4415454350	4813338278	4634534037	4533330613	4336913268	3572673255	-0.0201936	-0.259939	-0.480096	0.833021	0.118433	0.00139449
SM(d18:1/16:0)	2887693193	2643293127	2760701629	2982717480	2738762007	2841339740	2730866998	2992633429	2836172993	2873093957	2328860810	2354425833	2740782731	2864783711	2745705298	2672170265	2744886910	2782640570	2636177513	3309695903	0.0266174	-0.104441	0.0135673	0.49408	0.157855	0.851075
SM(d18:1/16:1)	5.36947e+08	9.30401e+08	7.05771e+08	5.12873e+08	5.51655e+08	698011635	6.28886e+08	5.25156e+08	7.85382e+08	4.84574e+08	1023146047	9.90792e+08	3.90016e+08	4.76832e+08	4.2688e+08	6.13974e+08	4.74993e+08	4.45964e+08	4.42375e+08	328674361	-0.0524709	0.0308679	-0.489566	0.815386	0.933248	0.0740815
SM(d18:1/18:0)	9250912351	9007167399	9914403995	9972351192	10089823208	10174791088	9682934597	10948861608	9437953972	10554623318	7655768725	7444782807	8943793848	9409560326	9119085758	8961852659	8811484039	8598625539	8543540999	9436805859	0.0747346	-0.180132	-0.121061	0.182309	0.0381641	0.0204899
SM(d18:1/18:1)	1.02568e+07	1.18734e+07	1.09553e+07	1.21642e+07	1.02894e+07	1.02695e+07	1.01032e+07	1.00083e+07	1.05812e+07	1.206e+07	8.99572e+06	9.29817e+06	1.18791e+07	1.01974e+07	9.4246e+06	9.26153e+06	11394577	1.18743e+07	1.12586e+07	1.21512e+07	-0.0669057	-0.157502	0.0103819	0.383346	0.116301	0.903836
SM(d18:1/20:0)	2244185181	2264550670	2352339656	2424919792	2211381072	2323594749	2206111723	2312590380	2285737753	2354026298	2035354578	2012339193	1967868874	2169269334	2090154966	2073435579	2118241308	2076332146	1990426428	2219034852	-0.00192307	-0.162168	-0.134014	0.949043	0.00158904	0.00538822
SM(d18:1/20:1)	1.18075e+07	1.47557e+07	1.21903e+07	1.3329e+07	1.20413e+07	1.20007e+07	1.30184e+07	1.29464e+07	1.37546e+07	1.29601e+07	1.12645e+07	1.13811e+07	1.08472e+07	1.15563e+07	1.08747e+07	1.2179e+07	1.19992e+07	1.33757e+07	1.28263e+07	1.23392e+07	0.0124647	-0.197396	-0.0319451	0.861105	0.0201052	0.653917
SM(d18:1/22:0)	3879288362	3509460619	3829181122	4183815911	3813422781	3959598882	3818048619	4326953476	3702760849	4125791137	3256812254	3176845690	3923743981	3963143109	3704341558	3531165187	3422344412	3620084598	3554584455	4228017212	0.0529243	-0.0922555	-0.0659785	0.378571	0.260796	0.364136
SM(d18:1/24:0)	4178738769	5249341986	4677412964	4681448333	4268959571	4517246964	4416348404	4348370785	4796646652	3983131552	5151297707	5005211249	3814034140	4236088711	4130468043	4331043868	4021488886	4172199795	4083706160	3683930662	-0.0635892	-0.0456942	-0.184199	0.414536	0.666945	0.0349434
SM(d18:1/24:1)	56040411597	52043841898	56504137121	62151429011	57100998691	57057971454	56913989372	63326367653	52611778021	61488859547	44678901882	44417828304	54737582749	55409652738	53898276558	50629386450	48298456463	52057034642	49882677432	60209616990	0.0379137	-0.165134	-0.120606	0.559476	0.0725367	0.122726
SM(d21:0/20:1)	2.89626e+06	3.36884e+06	2.99404e+06	3.33056e+06	3.48916e+06	3.63824e+06	3.19977e+06	3.66788e+06	3.23529e+06	3.78073e+06	2.55623e+06	2.34604e+06	2.87613e+06	2.76342e+06	2.36096e+06	2.46894e+06	2.8245e+06	2.98318e+06	2.86598e+06	3.59064e+06	0.123995	-0.317485	-0.126091	0.119634	0.00358424	0.246906
So(d18:0)	1.52847e+08	1.86999e+08	1.83239e+08	1.41454e+08	1.59709e+08	171022080	1.71527e+08	1.48762e+08	1.80608e+08	1.48165e+08	2.18477e+08	2.07445e+08	1.53022e+08	1.7579e+08	1.6053e+08	1.77774e+08	1.44313e+08	1.5624e+08	1.60662e+08	1.16131e+08	-0.00730834	0.15111	-0.126371	0.941392	0.276454	0.335739
So(d18:2)	2.33103e+06	2.1498e+06	2.49694e+06	2.14111e+06	2.27022e+06	2.28915e+06	2.54162e+06	2.19866e+06	2.48639e+06	2.2988e+06	2.56932e+06	2.61694e+06	2.16169e+06	2.39538e+06	2.30757e+06	2.61742e+06	1.81854e+06	2.06601e+06	2.13023e+06	1.76387e+06	0.0529215	0.0814877	-0.131614	0.382533	0.248846	0.263657
TG(10:0_12:0_14:0)	3.92457e+06	3.74463e+06	5.37245e+06	1.11605e+07	7.11535e+06	7.55992e+06	1.17017e+07	7.48495e+06	5.11563e+06	1.09272e+07	4.10212e+06	929508	3.00939e+06	4.08351e+06	2.07671e+06	3.75495e+06	4.64204e+06	5.50635e+06	3.05988e+06	1.04544e+07	0.450287	-1.14095	-0.191864	0.244778	0.0513126	0.69099
TG(10:0_14:1_16:1)	5.78585e+06	5.16665e+06	5.3646e+06	7.08877e+06	6.0774e+06	5.61698e+06	6.12741e+06	4.93887e+06	6.19748e+06	8.43053e+06	5.72295e+06	4.66694e+06	4.46359e+06	3.82429e+06	5.46514e+06	6.07726e+06	5.3856e+06	4.27554e+06	4.99602e+06	8.02124e+06	0.0867852	-0.288297	-0.0360504	0.604018	0.0577326	0.845277
TG(12:0_12:0_14:0)	1.50601e+07	7.90929e+06	1.12973e+07	1.39633e+07	1.72487e+07	1.12099e+07	2.28023e+07	1.81367e+07	7.73285e+06	2.26124e+07	5.31312e+06	7.1889e+06	1.1517e+07	1.44392e+07	1.04402e+07	9.94187e+06	1.23753e+07	1.27817e+07	8.85723e+06	1.81546e+07	0.333266	-0.421238	-0.0761822	0.351433	0.183634	0.775057
TG(12:0_14:0_14:0)	8.23311e+07	7.56845e+07	8.7075e+07	107162112	9.65562e+07	9.17562e+07	1.00456e+08	9.43815e+07	9.59863e+07	1.1259e+08	8.56738e+07	7.50276e+07	7.49134e+07	7.48785e+07	7.96109e+07	9.02632e+07	8.30046e+07	8.07909e+07	7.37457e+07	1.20287e+08	0.141823	-0.202241	-0.00230797	0.199525	0.0823041	0.988687
TG(12:0_14:0_16:0)	5.11465e+08	430485436	5.28386e+08	7.21374e+08	5.4603e+08	5.26597e+08	5.45764e+08	534551862	5.07998e+08	6.33327e+08	5.04955e+08	4.58658e+08	4.82642e+08	4.78593e+08	5.61749e+08	5.41552e+08	5.2079e+08	5.01209e+08	4.8606e+08	8.12623e+08	0.00552138	-0.138813	0.0641568	0.969073	0.352834	0.755557
TG(12:0_14:0_16:1)	7.42157e+08	6.6421e+08	7.70221e+08	1027674946	8.12925e+08	799008001	8.10192e+08	7.76682e+08	8.14986e+08	9.76817e+08	7.68622e+08	7.06286e+08	6.94209e+08	7.13558e+08	7.70145e+08	790401363	7.65502e+08	707396459	701390625	1144414593	0.0565178	-0.137175	0.0326383	0.662608	0.28202	0.862223
TG(12:0_14:0_8:0)	4.71419e+06	2.82106e+06	4.74165e+06	6.34384e+06	5.21093e+06	5.322e+06	8.49856e+06	5.71704e+06	3.63196e+06	7.07817e+06	2.83493e+06	2.75845e+06	3.37716e+06	5.24585e+06	4.23523e+06	2.69032e+06	3.48997e+06	5.15306e+06	2.78034e+06	4.92704e+06	0.343947	-0.369132	-0.32379	0.235489	0.182867	0.250097
TG(12:0_14:1_16:1)	2.61235e+08	2.38077e+08	2.67849e+08	3.69059e+08	2.94922e+08	2.94634e+08	2.90952e+08	2.83816e+08	2.95796e+08	3.60283e+08	2.75902e+08	2.46974e+08	243739359	2.39594e+08	2.672e+08	2.9113e+08	2.61563e+08	2.40411e+08	2.3942e+08	3.90453e+08	0.0920981	-0.168471	-0.00825517	0.497694	0.219799	0.964975
TG(12:0_14:1_18:3)	3.29245e+07	3.07123e+07	3.14592e+07	5.40777e+07	37461507	3.08953e+07	3.78418e+07	3.46603e+07	3.17462e+07	5.9736e+07	3.66632e+07	3.13183e+07	3.17363e+07	2.26064e+07	4.42367e+07	3.21098e+07	3.83353e+07	2.70226e+07	3.25938e+07	4.71895e+07	0.0623628	-0.16417	-0.0744264	0.81661	0.494684	0.743662
TG(12:0_16:1_18:3)	478585571	4.62007e+08	5.16882e+08	7.19727e+08	5.18786e+08	5.09375e+08	5.26812e+08	516518875	5.41606e+08	6.17305e+08	552163905	4.96382e+08	4.42655e+08	4.65298e+08	5.10827e+08	5.33249e+08	4.96201e+08	4.62965e+08	456583860	7.80042e+08	0.00833903	-0.127866	0.0175802	0.952047	0.388323	0.932802
TG(13:0_14:0_16:1)	1.55661e+08	1.43865e+08	1.7239e+08	2.19306e+08	1.80494e+08	1.77353e+08	1.80273e+08	1.70739e+08	1.80466e+08	2.24368e+08	169736260	149042445	1.56424e+08	1.56858e+08	1.73392e+08	1.95573e+08	1.70123e+08	1.61815e+08	151816781	2.69026e+08	0.0983308	-0.114054	0.12157	0.466841	0.361618	0.553144
TG(13:0_14:1_16:1)	6.53107e+07	6.59426e+07	7.22581e+07	9.50436e+07	7.51964e+07	7.349e+07	7.53557e+07	6.82202e+07	7.65995e+07	8.95852e+07	7.66475e+07	6.65777e+07	6.08455e+07	5.96316e+07	7.1221e+07	7.89088e+07	6.44076e+07	6.42365e+07	6.09073e+07	9.84515e+07	0.0362093	-0.158249	-0.0266462	0.776213	0.251147	0.880886
TG(14:0_14:0_16:0)	1710170234	1268699107	1736297720	2247757695	1709358483	1721380494	1681326920	1944981080	1550247088	2171208665	1253881897	1264567803	1739714338	1794314931	1794333503	1584117934	1644941763	1731821816	1600907238	2838831537	0.0645546	-0.144305	0.116344	0.687145	0.434211	0.625074
TG(14:0_14:1_16:0)	4093313406	3472571909	4150847040	5766478063	4275589355	4211250335	4394616831	4439981370	3928238617	5280041495	3913533427	3604510008	4132090141	3994376943	4340720635	4343172915	4157906545	3995864485	3975740209	6890844515	0.032474	-0.122665	0.102659	0.828305	0.399994	0.647382
TG(14:0_14:1_16:1)	2262819467	2111513073	2394839519	3111276398	2416799917	2366843012	2489703177	2341619897	2425505610	2893015040	2457123346	2256115025	2168809982	2174269608	2359019991	2522581204	2360833434	2251892273	2126541452	3560543287	0.0255172	-0.107362	0.0603298	0.831126	0.357332	0.743061
TG(14:0_15:0_16:1)	6.10447e+08	5.14547e+08	644791978	8.30998e+08	6.61551e+08	6.57176e+08	6.4708e+08	6.86183e+08	6.3434e+08	8.67446e+08	5.31286e+08	4.95878e+08	6.3201e+08	6.48442e+08	6.93248e+08	6.50771e+08	6.51179e+08	6.10926e+08	5.92303e+08	1087184865	0.0982414	-0.120526	0.139029	0.51238	0.433485	0.55136
TG(14:0_16:0_16:0)	2649743064	1906026551	2425817489	3215352740	2567205525	2568485402	2538838626	3009493907	2263576544	3401134568	1831163810	1786176270	2704875121	2960532132	2855245255	2421724488	2586279256	2608165200	2478152695	4611583669	0.110639	-0.0725671	0.204299	0.503571	0.715189	0.431408
TG(14:0_16:0_16:1)	11897051813	8687806526	10980318462	14339173071	11234794743	11382291601	10836773093	13368989931	10198805683	15481315617	8326776627	8279610280	12045575366	12085627436	12181121843	10646378595	11083055642	11394923460	10478803266	19179465418	0.100658	-0.110702	0.135886	0.550359	0.534272	0.567815
TG(14:0_16:0_17:0)	6.80928e+07	3.42013e+07	4342393	2.1529e+07	57143148	4.47314e+06	1.11587e+08	143629343	1.73169e+07	1.05877e+08	0	6.98296e+07	7.94508e+07	9.08462e+07	4.56087e+07	1.62451e+07	6.12236e+07	1.02058e+08	5.22387e+07	2.01411e+08	1.04698	0.624749	1.22503	0.223989	0.341188	0.180916
TG(14:0_16:0_18:0)	2543143098	1914786607	2347636994	3093783478	2625167213	2529907670	2376261052	2923029023	2113276958	3245635536	1921250574	1796495401	2744740167	2848923570	2739166820	2390216449	2657547783	2690043601	2499308000	4806197516	0.0744828	-0.0556528	0.264367	0.645421	0.757773	0.335479
TG(14:0_16:0_18:1)	17942875193	13043621092	16185024282	21628516996	17319535863	17023962115	16525909982	19623513687	14919355188	22075115852	11625852826	11143653532	18331013327	19684315463	18901131105	15957847416	17094918280	16864910242	16403070312	29628559429	0.0662721	-0.112016	0.155931	0.677321	0.595911	0.525512
TG(14:0_16:1_17:1)	1817038650	1465749266	1793171762	2375786444	1842140580	1821094160	1807622650	1892565091	1736806212	2391143920	1546430718	1449902185	1827517669	1823232136	1927821948	1801565265	1777659871	1772501569	1657559398	3060636811	0.0541321	-0.116161	0.115699	0.715135	0.429184	0.619849
TG(14:0_16:1_18:1)	31367024135	23422013776	29073965716	39009165909	30185716808	30872400435	29722572012	36273375868	27130537646	40196930569	21780884817	22101899724	33450052600	33209250624	32333125968	28754646883	29860481026	30510156921	28215520638	51294655177	0.10134	-0.0993217	0.139831	0.536043	0.596374	0.556048
TG(14:0_16:1_18:2)	19530658752	16137944014	19252425364	26608927222	19186968946	19723997374	19659593481	19767063745	18160906926	24315584710	16686149828	16022590643	19819605042	19800576240	20122627296	18991452936	19436156395	18824187650	18116083588	33487144063	0.0129797	-0.123537	0.112102	0.930426	0.419383	0.64581
TG(14:1_14:1_16:1)	4.51329e+08	4.41231e+08	4.90184e+08	6.56601e+08	510011646	5.0499e+08	5.15451e+08	4.90143e+08	544121585	5.96623e+08	524862694	4.72509e+08	4.24756e+08	4.33997e+08	4.91376e+08	5.24029e+08	4.6692e+08	4.34977e+08	4.21438e+08	7.02454e+08	0.0565824	-0.119008	0.000260301	0.648578	0.374606	0.998893
TG(14:1_14:1_18:3)	2.65132e+07	3.29611e+07	3.35271e+07	4.83636e+07	2.96623e+07	2.66351e+07	3.37516e+07	3.05788e+07	4.02265e+07	3.53063e+07	4.39761e+07	3.33246e+07	1.7617e+07	2.55352e+07	2.6948e+07	3.25735e+07	2.97336e+07	2.82587e+07	2.69507e+07	4.03047e+07	-0.0387203	-0.214483	-0.115937	0.841855	0.437863	0.568835
TG(14:1_15:0_16:1)	4.54111e+08	4.04068e+08	489410337	6.42763e+08	499834211	5.04065e+08	5.03053e+08	481623308	4.771e+08	6.09725e+08	4.97327e+08	4.33469e+08	4.34221e+08	4.49639e+08	5.07211e+08	5.08876e+08	4.83888e+08	4.42015e+08	429533609	7.52328e+08	0.0486359	-0.100968	0.0714621	0.723955	0.455097	0.731627
TG(14:1_15:1_18:2)	3.42964e+07	3.65761e+07	4.0282e+07	7.21765e+07	4.3386e+07	5.47182e+07	3.79235e+07	5.27914e+07	4.99771e+07	3.63466e+07	5.42424e+07	2.91455e+07	3.14648e+07	3.79907e+07	3.71091e+07	5.6776e+07	5.16546e+07	4.74448e+07	3.10959e+07	9.44213e+07	0.0317192	-0.255253	0.311692	0.901462	0.39426	0.408037
TG(14:1_16:1_16:1)	4119785757	3823093903	4351519391	5778515037	4237763843	4247598626	4341882943	4143197240	4247027072	5108886801	4419452581	4057049841	3888622157	4002866840	4353310175	4547304597	4279237284	4048810297	3888374388	6694117565	-0.0144328	-0.10662	0.0723361	0.910596	0.397852	0.719072
TG(14:1_16:1_17:1)	4.25668e+08	3.73548e+08	4.41808e+08	6.34898e+08	4.49921e+08	4.32774e+08	4.31974e+08	4.34281e+08	4.22719e+08	551164894	4.5299e+08	4.1094e+08	4.02076e+08	4.18162e+08	4.67177e+08	4.45963e+08	4.51833e+08	393757299	4.14914e+08	6.92036e+08	-0.0332115	-0.112513	0.0443817	0.83963	0.471894	0.840825
TG(14:1_16:1_18:2)	3847943360	3418745290	3983140448	5512300458	3931935049	3835329927	3984847694	3890143424	3828398227	4679107343	4038644617	3746858248	3683437439	3762401621	4087657356	4049009680	3910854760	3715679756	3639011661	6452559671	-0.0335891	-0.0991967	0.0729332	0.814251	0.475099	0.745653
TG(14:1_16:1_18:3)	4.34681e+08	4.27403e+08	4.77338e+08	638573719	4.51469e+08	4.6054e+08	4.68099e+08	4.45883e+08	4.74486e+08	5.4727e+08	4.9311e+08	4.54893e+08	4.16327e+08	4.28449e+08	4.38533e+08	4.81888e+08	4.55287e+08	4.41387e+08	4.08757e+08	7.25383e+08	-0.019843	-0.122747	0.0486009	0.880946	0.365645	0.815651
TG(14:1_16:1_20:4)	3.58152e+08	357731417	3.88023e+08	5.31054e+08	362512511	3.59123e+08	3.64148e+08	3.60878e+08	3.82499e+08	4.50922e+08	4.00016e+08	3.79778e+08	3.46151e+08	3.48748e+08	3.74308e+08	3.86821e+08	3.75565e+08	3.50341e+08	3.3318e+08	5.95082e+08	-0.0588962	-0.11143	0.0310933	0.682095	0.419006	0.884774
TG(15:0_16:0_16:1)	1481645604	1093576525	1418072775	1816849856	1512498010	1515170771	1447502615	1713629206	1302240125	1896125178	9.87378e+08	951411670	1506537562	1567319253	1590101679	1392969422	1423034768	1420034540	1362444732	2435054961	0.104855	-0.149298	0.133671	0.497639	0.457985	0.565707
TG(15:0_16:0_18:1)	2383211584	1664967705	2173297418	2851482724	2234887619	2114987813	2101539179	2527884993	1915152523	2857623827	1609752397	1529814299	2320260107	2492085284	2294426432	1985329642	2191454140	2195389905	2082055594	3648140489	0.0264643	-0.142216	0.0979653	0.874193	0.463353	0.67349
TG(15:0_16:1_18:1)	4080423561	3176904990	4087178279	5454000907	4245898656	4313246186	4044726884	4708496183	3714448255	5343430804	2957712294	2976676518	4225563886	4389127858	4436505744	3900942748	3991432284	3942608179	3805494396	7020190463	0.0721981	-0.148532	0.106754	0.651286	0.432676	0.66592
TG(15:0_16:1_22:5)	7.97114e+07	8.44332e+07	9.35319e+07	1.21503e+08	9.39435e+07	7.17383e+07	7.48512e+07	9.07975e+07	8.10211e+07	1.00265e+08	8.98196e+07	7.75957e+07	6.60839e+07	8.23526e+07	1.00404e+08	8.87956e+07	8.96974e+07	9.2848e+07	8.11104e+07	187674493	-0.176391	-0.184744	0.19108	0.2586	0.254308	0.546392
TG(15:0_18:1_20:4)	2.42171e+08	9.01619e+07	2.17213e+08	2.65123e+08	113808573	1.5599e+08	186791045	1.67902e+08	1.87759e+08	2.45892e+08	1.4031e+08	1.82405e+08	2.39502e+08	2.80354e+08	1.78865e+08	2.87944e+08	2.54726e+08	2.79399e+08	1.90841e+08	4.4219e+08	0.0244298	0.137658	0.64818	0.936289	0.677104	0.088763
TG(15:1_16:1_18:2)	1.82676e+08	1.54046e+08	1.87144e+08	2.81984e+08	1.69289e+08	170268300	1.94556e+08	1.64252e+08	163258479	1.91591e+08	1.52145e+08	1.38484e+08	157673809	1.84873e+08	1.79334e+08	196863171	1.8593e+08	1.60245e+08	1.64333e+08	2.9898e+08	-0.141682	-0.263222	0.0454542	0.459736	0.213964	0.858433
TG(16:0_16:0_18:0)	1556905711	1202995290	1499674048	2000301356	1531688177	1493345495	1444215276	1755413022	1317928334	1975714671	1158406834	1187128472	1711413338	1728816275	1636819402	1419786833	1549534523	1637792354	1516905617	2865892540	0.0356714	-0.0699915	0.206394	0.828323	0.694107	0.444429
TG(16:0_16:0_18:1)	17292598193	13758066151	16284606455	21719410669	17735565124	17586460773	16721791146	20299023825	14699328909	22732001887	12505123990	11969504084	18908979406	19443688231	18931110498	16019607725	17689209040	17647473537	16671158010	31306430717	0.0847062	-0.0861659	0.194753	0.597283	0.64795	0.449187
TG(16:0_16:1_18:1)	7.56162e+06	8.24499e+06	7.38868e+06	1.41523e+07	7.98994e+06	1.28846e+07	9.10509e+06	1.07121e+07	1.00343e+07	1.15564e+07	1.0718e+07	5.94807e+06	9.62409e+06	6.7913e+06	8.78701e+06	1.12805e+07	9.24623e+06	6.48706e+06	7.91968e+06	2.07138e+07	0.260049	-0.114841	0.295607	0.247085	0.667411	0.486868
TG(16:0_17:0_18:1)	1819672963	1401678586	1693795198	2359899821	1880093732	1859045904	1798157632	2181095321	1635936183	2383096225	1286401497	1285273626	1781729008	1874694779	1931434782	1691799474	1703794300	1739067438	1733759422	3241465154	0.106615	-0.166095	0.143113	0.515932	0.374376	0.592413
TG(16:0_17:0_22:1)	4.06767e+07	4.02298e+07	4.50894e+07	7.42214e+07	2.68743e+07	4.26408e+07	5.23446e+07	4.72764e+07	3.14719e+07	7.02471e+07	5.60876e+07	5.73998e+07	5.17914e+07	5.41868e+07	5.1297e+07	6.53151e+07	5.62826e+07	4.01434e+07	6.67945e+07	1.03515e+08	0.103494	0.253754	0.548127	0.7464	0.30155	0.145735
TG(16:0_17:0_24:1)	1.39389e+07	1.21831e+07	1.99771e+07	2.36853e+07	1.42218e+07	12610337	1.62036e+07	1.42069e+07	1.62163e+07	2.36898e+07	2.19433e+07	1.42048e+07	1.41713e+07	1.46263e+07	1.5307e+07	2.24047e+07	1.91535e+07	1.99369e+07	1.79918e+07	3.94283e+07	-0.0186563	-0.065947	0.501365	0.942087	0.782218	0.16168
TG(16:0_17:1_18:1)	5456845163	3977380597	5119025462	6756413299	5311950629	5146073354	4969708108	5859403805	4483964583	6686603953	3880815632	3695846164	5291348422	5698277782	5251288403	4717463661	5023065098	5074121040	4858596873	8791099154	0.0281284	-0.160571	0.0965578	0.862553	0.378384	0.691151
TG(16:0_18:0_18:0)	288132345	2.66411e+08	3.24078e+08	4.22857e+08	325450920	2.66234e+08	2.74273e+08	334942264	2.91211e+08	3.785e+08	2.47254e+08	2.94245e+08	2.73967e+08	2.97024e+08	2.86295e+08	309472381	3.48607e+08	3.59724e+08	2.98307e+08	5.06303e+08	-0.0743945	-0.217979	0.163698	0.644128	0.145457	0.419235
TG(16:0_18:0_18:1)	9005066643	6983763380	8736533007	11817554265	9053945417	8816817031	8528245685	10180256103	7888451185	11743490844	6889585781	6870003312	9759771846	9906034563	10067535161	8296526896	8821829694	9301114387	8720354639	16427990164	0.0485454	-0.0681536	0.177536	0.771018	0.705499	0.507433
TG(16:0_18:0_20:1)	1669605501	1435057127	1712640543	2474788088	1780173119	1724316790	1670184171	1828428804	1629672810	2245517984	1542700052	1583569024	1747589009	1874414798	1833732655	1756475974	1812581428	1833780052	1695506084	3271663122	0.00410587	-0.0801479	0.192882	0.980732	0.614417	0.476666
TG(16:0_18:0_24:1)	175829915	1.89278e+08	1.9758e+08	3.36075e+08	1.82357e+08	1.86023e+08	1.84747e+08	1.8567e+08	2.0581e+08	2.70608e+08	2.71829e+08	2.8481e+08	2.10798e+08	2.44358e+08	2.34317e+08	2.67408e+08	2.4112e+08	2.36406e+08	2.45208e+08	4.93684e+08	-0.0658852	0.204906	0.456795	0.78608	0.345952	0.2023
TG(16:0_18:1_18:1)	41214987734	33275367643	40289138134	53554657920	43290682338	42423814107	40934174946	48276486420	35820231304	55653285693	29261600533	28794935640	45007933084	47492793419	46087570723	37620725114	41271383006	41012853494	39476867310	72710444946	0.0762333	-0.105917	0.13319	0.639495	0.590414	0.593881
TG(16:0_18:1_20:2)	1.70369e+07	1.72739e+07	2.02761e+07	4.25389e+07	1.52498e+07	2.63512e+07	2.44222e+07	1.6253e+07	1.40718e+07	2.69512e+07	1.92015e+07	2.05913e+07	2.43121e+07	2.25342e+07	2.26052e+07	2.09936e+07	2.28876e+07	1.92974e+07	2.53837e+07	2.46894e+07	-0.0566368	-0.0407696	0.0112055	0.884064	0.906344	0.973968
TG(16:0_18:1_22:0)	6.39718e+08	6.11258e+08	6.91561e+08	1071145436	6.48385e+08	6.59446e+08	6.68518e+08	6.77738e+08	6.60519e+08	8.96879e+08	7.99058e+08	8.01466e+08	7.54431e+08	8.24784e+08	7.94344e+08	8.25461e+08	7.97391e+08	8.16899e+08	7.87609e+08	1562928341	-0.039526	0.117963	0.387454	0.843898	0.490753	0.23066
TG(16:0_18:1_22:1)	4345775089	3778720126	4487617381	6639279730	4669334076	4380118136	4454569695	4730474062	4400587977	6026097856	4243153803	4219307271	4666943068	5061940981	4911419344	4709553327	4807976246	4851058131	4529281688	8808591200	0.00428307	-0.0501957	0.211961	0.981008	0.759451	0.449678
TG(16:0_18:1_24:1)	2704254043	2634287965	2948401737	4653891205	2792655644	2809365234	2837027907	2959467229	2812824963	3916491154	3301105456	3312659941	3160400585	3462649711	3302385498	3399230592	3281660922	3362774487	3287692496	6534717013	-0.036994	0.0720508	0.336468	0.859746	0.685355	0.299598
TG(16:0_20:1_24:0)	1.05407e+07	1.37904e+07	1.36684e+07	2.70454e+07	1.20771e+07	1.18002e+07	1.17229e+07	8.86945e+06	1.45482e+07	2.09833e+07	2.04553e+07	2.19901e+07	1.42516e+07	1.41055e+07	1.557e+07	1.84261e+07	1.71065e+07	1.58017e+07	1.62856e+07	3.66556e+07	-0.183222	0.163428	0.435185	0.623943	0.600475	0.305357
TG(16:0_22:1_24:1)	3.57635e+07	4.19635e+07	4.27573e+07	7.97056e+07	4.10843e+07	4.14438e+07	4.00832e+07	3.56056e+07	4.45228e+07	6.06663e+07	5.82777e+07	6.08142e+07	4.04241e+07	4.60469e+07	4.59644e+07	5.21805e+07	4.47515e+07	4.39046e+07	4.69061e+07	9.7578e+07	-0.118024	0.0600417	0.241911	0.686144	0.823054	0.51588
TG(16:0_22:6_24:1)	1.82695e+07	1.65521e+07	2.04052e+07	2.78099e+07	3.73389e+07	1.43229e+07	1.60198e+07	1.71279e+07	1.42098e+07	1.9019e+07	1.4118e+07	1.9246e+07	1.35383e+07	1.70327e+07	1.30022e+07	1.67947e+07	1.40817e+07	1.52227e+07	1.50784e+07	3.84715e+07	-0.576912	-0.645789	-0.272613	0.0785808	0.0622743	0.511223
TG(16:1_16:1_17:1)	1721824966	1361180818	1742767530	2333684208	1713341820	1736991009	1684680229	1864301742	1581463329	2300389034	1453549685	1355269296	1761560355	1823672637	1820093613	1633851443	1651324562	1687087270	1631391332	2862634149	0.0471902	-0.111279	0.0934096	0.776156	0.497665	0.691818
TG(16:1_16:1_18:1)	44834855192	33848291469	42188103791	57062487979	44665421512	45200523729	43266195957	51430637855	39701683472	57449989637	31794858788	31777555634	47855354102	47962515115	47067364841	41313318086	44020366583	42886004229	41829974535	76153348675	0.0907373	-0.108602	0.1454	0.569632	0.564916	0.556947
TG(16:1_16:1_18:2)	16462867882	13491576594	16101929484	21843023625	15803868611	15876685071	15869439530	16883272410	15437547481	20691607665	14166091122	13483686208	16297858479	16611761378	17081362115	15823448272	16220807250	15951130273	15104502359	28124891758	0.018075	-0.10847	0.124142	0.903224	0.45712	0.609991
TG(16:1_16:1_18:3)	2930240100	2547761123	2973037382	4268448310	2898771902	2862372424	2994303232	2961838870	2738249158	3585966029	2876685908	2700567070	2895259025	2945013988	3102152728	2972411784	2983513248	2890075242	2788283841	4959660359	-0.0446083	-0.105224	0.0874232	0.780671	0.489016	0.710405
TG(16:1_16:1_20:5)	2.78739e+08	2.71174e+08	3.12497e+08	4.2193e+08	279723341	2.82254e+08	3.01901e+08	2.78061e+08	2.95598e+08	3.45059e+08	3.2625e+08	3.00157e+08	2.72177e+08	294202043	307266466	3.15289e+08	3.13051e+08	2.81043e+08	2.7871e+08	4.92128e+08	-0.0575763	-0.0602873	0.10335	0.699796	0.676123	0.646433
TG(16:1_17:1_18:1)	3440226044	2654035650	3259840771	4566630187	3447403843	3500662172	3357151040	3909092367	3073947984	4393046486	2527861039	2423470443	3331359842	3562146774	3531632617	3091228288	3251711441	3199321629	3152765003	5783218366	0.0701802	-0.175719	0.0893848	0.665273	0.344859	0.724133
TG(16:1_17:1_18:2)	744122309	4.8324e+08	7.12496e+08	8.89772e+08	6.49823e+08	6.54993e+08	7.00188e+08	7.32519e+08	5.93893e+08	9.51847e+08	4.52191e+08	4.90738e+08	8.33821e+08	6.37388e+08	6.77452e+08	6.30929e+08	7.36027e+08	6.896e+08	7.01263e+08	1112356832	0.0624756	-0.170512	0.153539	0.740824	0.439292	0.492689
TG(16:1_17:1_18:3)	1.82192e+08	1.31488e+08	1.79651e+08	2.5793e+08	1.72409e+08	1.66641e+08	1.85937e+08	1.87192e+08	1.69565e+08	2.31112e+08	1.75335e+08	1.71158e+08	1.95659e+08	1.68796e+08	1.94759e+08	1.87411e+08	1.73061e+08	1.88551e+08	1.74545e+08	3.31639e+08	0.0259675	-0.0283329	0.192077	0.889957	0.870141	0.492482
TG(16:1_18:1_18:1)	5.37672e+07	4.69695e+07	5.34696e+07	7.29912e+07	3.73506e+07	5.68621e+07	6.08538e+07	5.9322e+07	5.44572e+07	6.43972e+07	4.68651e+07	4.67958e+07	4.66094e+07	3.36612e+07	5.38368e+07	4.76385e+07	4.97508e+07	3.69872e+07	4.20008e+07	1.00714e+08	0.161542	-0.215963	0.0668308	0.332696	0.303763	0.851045
TG(16:1_18:1_18:2)	31035310957	24203772327	30091768149	41158503645	30875710325	31314471524	30208483932	35350156682	27611136427	40104493173	23076609215	22987020326	32378984891	33555724885	33640804971	29264724065	30752966127	30303775881	29326634076	53879141249	0.0647504	-0.111717	0.141047	0.690456	0.544009	0.574561
TG(16:1_18:1_18:3)	10316272910	8303452407	10051477178	13822285485	9894646108	9905736597	9641706173	10895938397	9426451408	13344679609	8287012029	8186302709	10537295821	10792584917	10663821848	9648021327	9959234013	10312290214	9653104304	17727093942	0.0225797	-0.112237	0.129289	0.8901	0.49065	0.603015
TG(16:1_18:1_20:1)	35854681587	28161799795	34954970225	47259164930	38320238936	36850355162	35345962580	41981199048	31599230711	49427561777	25640164574	25727946882	38103569049	41302480144	39979907544	32361111663	35198835219	34843117810	34411945661	63061339998	0.0809665	-0.112098	0.115089	0.638491	0.570274	0.652964
TG(16:1_18:1_20:3)	15814206715	12337983150	15148539371	21249778094	15974208199	15871832097	15284625759	17836598945	14088596289	20705135740	11837992977	11648807909	16325428312	17280508903	16889810961	14758002688	15528151154	15298135556	15094693929	28156872265	0.0572911	-0.122247	0.14171	0.733551	0.513413	0.591549
TG(16:1_18:1_20:4)	4547773745	3488231121	4355413916	5959127340	4430406642	4465132332	4182399913	5017519115	4013784659	5837034659	3361960024	3374382829	4743559304	4838219862	4711178052	4211406773	4447406064	4415930557	4166422118	7779316426	0.0458067	-0.115427	0.135281	0.783533	0.523373	0.591635
TG(16:1_18:1_22:4)	5490379824	4151687074	5141896545	7109983497	5595107752	5224495418	5201264022	6167734675	4762646316	7314907064	3789060859	3743603771	5713887990	5951029210	5810446932	4957981845	5272858547	5179305792	5051111316	9368113152	0.0607373	-0.136466	0.117876	0.729619	0.495606	0.644561
TG(16:1_18:1_22:6)	7.34662e+08	636055287	7.54601e+08	1034410903	7.23721e+08	7.04422e+08	6.86867e+08	7.76247e+08	6.9919e+08	9.68757e+08	6.64917e+08	6.33314e+08	772993259	8.1055e+08	8.26438e+08	7.36298e+08	7.51714e+08	7.95539e+08	7.3088e+08	1359464604	-0.0179311	-0.066616	0.171579	0.913653	0.665269	0.500992
TG(16:1_18:1_24:1)	7572521480	6605526187	7802915158	11680809547	8069614607	7564741922	7658558226	8002189177	7616900424	10417003499	7266630204	7256450642	7810512771	8584553528	8339253349	7873132474	8176334665	8095270831	7668863105	14889008949	-0.0164103	-0.0881682	0.16237	0.929029	0.601777	0.561038
TG(16:1_18:2_18:3)	1937676414	1657478523	1923139059	2779933408	1895797302	1882845110	1890686621	1931374444	1781518859	2341612738	1759979727	1676491793	1956524665	1967764338	1954916463	1906509289	1940083449	1887245344	1810132348	3410972237	-0.0527484	-0.129991	0.103858	0.742701	0.408786	0.68455
TG(16:1_18:2_20:4)	1439689455	1207237020	1444303214	2032855478	1392042570	1362121897	1360187086	1447228483	1298895557	1783684055	1306148864	1259013846	1474712100	1492653688	1481931594	1437310201	1440097653	1427231944	1348750325	2604360057	-0.0515874	-0.0996575	0.135759	0.755741	0.516675	0.60618
TG(16:1_18:2_20:5)	1.75457e+08	1.58942e+08	1.79329e+08	2.55183e+08	167698667	1.70314e+08	1.71047e+08	1.7262e+08	1.64709e+08	1.95768e+08	1.91057e+08	1.79405e+08	1.77458e+08	1.7903e+08	1.84278e+08	1.87678e+08	1.89819e+08	177366586	1.75315e+08	3.16166e+08	-0.0990574	-0.0396337	0.159839	0.512542	0.779117	0.511815
TG(16:1_18:2_22:6)	4.72184e+07	5.34635e+07	6.00959e+07	1.23878e+08	4.74298e+07	5.03941e+07	5.1319e+07	5.22575e+07	5.39521e+07	6.72578e+07	6.45448e+07	5.8311e+07	4.5213e+07	6.18299e+07	5.39653e+07	6.29301e+07	5.95897e+07	6.31051e+07	5.29396e+07	1.19826e+08	-0.271179	-0.226357	0.109974	0.46651	0.536844	0.788661
TG(17:0_18:0_18:1)	3.21919e+08	2.55352e+08	3.38869e+08	4.5495e+08	372221320	2.70107e+08	3.08288e+08	3.146e+08	2.93006e+08	3.32762e+08	2.60833e+08	2.7127e+08	2.94189e+08	348591122	285971904	3.22211e+08	3.23343e+08	2.90315e+08	296653910	7.14283e+08	-0.198934	-0.255018	0.159279	0.227383	0.1559	0.655367
TG(17:0_18:1_20:1)	4.20278e+08	3.87095e+08	4.38591e+08	6.65445e+08	385181345	3.87576e+08	3.73176e+08	4.56906e+08	3.99033e+08	5.73588e+08	3.78623e+08	3.93264e+08	4.02278e+08	4.80089e+08	4.41239e+08	4.50004e+08	4.71754e+08	4.17245e+08	4.12248e+08	9.09367e+08	-0.068379	-0.132204	0.212268	0.74861	0.490487	0.521089
TG(17:0_18:1_20:2)	1227692563	1047965387	1258025601	1745946574	1297363427	1309484937	1216337948	1421796437	1192476948	1773925322	9.87704e+08	9.55483e+08	1285172855	1344766652	1279941433	1234194962	1240327507	1223797190	1199545758	2207014179	0.0720969	-0.168235	0.111382	0.678712	0.337789	0.655935
TG(17:0_18:1_22:1)	1.98953e+08	1.89693e+08	2.2193e+08	3.36934e+08	212368492	2.05136e+08	2.0311e+08	1.71671e+08	200111228	2.84119e+08	2.51769e+08	219876950	2.13626e+08	2.36112e+08	2.32755e+08	2.41152e+08	2.30252e+08	248229297	2.46313e+08	4.79933e+08	-0.124275	-0.00715502	0.317974	0.575098	0.967884	0.327089
TG(17:0_18:1_22:3)	2.6717e+08	2.20703e+08	275098664	3.94643e+08	3.29694e+08	2.6422e+08	2.89549e+08	3.10581e+08	2.5168e+08	4.24485e+08	2.22658e+08	2.24919e+08	297578797	2.85068e+08	2.65733e+08	2.78483e+08	2.48893e+08	2.54107e+08	2.44406e+08	4.60068e+08	0.0507097	-0.198686	-0.00131015	0.810313	0.286754	0.995891
TG(17:0_18:1_24:1)	5.94491e+07	6.04862e+07	7.36634e+07	1.3392e+08	7.02624e+07	7.35627e+07	6.78153e+07	7.11477e+07	7.41867e+07	9.38093e+07	7.63254e+07	9.37814e+07	6.95424e+07	7.62652e+07	6.41042e+07	8.44705e+07	7.93081e+07	7.1688e+07	7.31074e+07	1.55133e+08	-0.0639956	-0.0659048	0.221238	0.819003	0.815581	0.547477
TG(17:1_18:0_18:1)	2890179615	2398677347	2825047475	3885832437	2966005492	2918911390	2826737822	3359897837	2645258850	3906310910	2138553611	2146108815	2843450253	3075772528	2931841942	2741105961	2856443653	2739715102	2745346637	5027902313	0.0651547	-0.188168	0.106339	0.68882	0.280593	0.667576
TG(17:1_18:1_18:1)	3471475001	2570892177	3317848247	4368786112	3510225901	3333848988	3164424197	3786902181	2937624446	4391873762	2503745753	2392025591	3380115320	3572140652	3396153126	3045982542	3277529679	3242972913	3032617700	5574414088	0.0310826	-0.177437	0.0761425	0.850366	0.32307	0.749475
TG(17:1_18:1_18:2)	7.6548e+08	5.73414e+08	6.62223e+08	1015650472	8.16251e+08	8.04068e+08	7.44732e+08	9.20685e+08	6.92404e+08	1067662709	5.00811e+08	4.51126e+08	7.71017e+08	8.15741e+08	7.63688e+08	6.99979e+08	7.28004e+08	6.9829e+08	6.63178e+08	1239932385	0.142023	-0.214973	0.0720779	0.453889	0.350351	0.774226
TG(17:1_18:1_18:3)	2.3907e+07	1.63373e+07	1.90366e+07	2.90053e+07	2.01137e+07	1.88096e+07	1.78464e+07	2.38603e+07	1.66627e+07	2.60219e+07	1.69936e+07	1.65657e+07	2.13611e+07	2.10532e+07	2.38338e+07	1.65097e+07	2.09271e+07	2.21863e+07	2.36566e+07	4.00784e+07	-0.0709079	-0.119144	0.18649	0.725058	0.527044	0.533036
TG(17:1_18:1_20:2)	4.70081e+08	3.14161e+08	4.16849e+08	609616869	505896703	4.00301e+08	4.38713e+08	5.48054e+08	4.07895e+08	6.62073e+08	3.34938e+08	3.19187e+08	4.71348e+08	4.45284e+08	4.40368e+08	4.34238e+08	4.13315e+08	4.0316e+08	4.33285e+08	8.24188e+08	0.0849077	-0.204008	0.114634	0.698832	0.322604	0.695614
TG(17:1_18:1_22:1)	269392495	2.1615e+08	274283153	3.92855e+08	2.65744e+08	2.30267e+08	2.40498e+08	2.27853e+08	2.60572e+08	3.68117e+08	2.2848e+08	2.47889e+08	2.57063e+08	2.60571e+08	2.64195e+08	2.57683e+08	2.86418e+08	2.65165e+08	2.63674e+08	4.91106e+08	-0.0957887	-0.172932	0.140993	0.655428	0.31548	0.601203
TG(17:1_18:1_24:1)	1.66916e+08	1.67177e+08	1.85301e+08	2.99917e+08	1.83057e+08	1.66003e+08	1.79796e+08	1.71138e+08	1.68277e+08	2.44293e+08	2.18043e+08	2.05657e+08	1.88939e+08	1.92183e+08	2.04804e+08	1.99955e+08	1.91182e+08	2.02085e+08	2.00135e+08	3.90683e+08	-0.108878	0.0104076	0.240303	0.630929	0.956336	0.452404
TG(17:1_20:1_22:2)	8.59373e+07	7.07533e+07	7.74227e+07	1.48965e+08	5.3581e+07	9.92506e+07	8.66182e+07	9.95595e+07	8.75529e+07	1.10983e+08	8.98708e+07	7.52782e+07	1.03076e+08	1.14845e+08	1.02305e+08	9.87559e+07	7.01806e+07	6.97601e+07	1.00841e+08	182079667	0.148391	0.152591	0.256483	0.591075	0.595683	0.535293
TG(18:0_18:1_18:1)	4.83056e+06	4.88585e+06	6.98505e+06	9.44647e+06	4.73991e+06	7.87419e+06	7.34996e+06	5.12262e+06	4.503e+06	7.91581e+06	6.1239e+06	5.11373e+06	5.90513e+06	6.29503e+06	5.93249e+06	6.70599e+06	5.81721e+06	5.42421e+06	6.64712e+06	7.61392e+06	0.0851419	-0.0726821	0.0604	0.756433	0.75531	0.797369
TG(18:0_18:1_22:3)	4446388309	3672299275	4457981550	6432763825	4764050649	4428248001	4308979439	5009684555	4145037495	6280908733	3754351443	3713484244	4752471685	4935599366	5145612957	4409225572	4553480863	4483221886	4266207600	8431176126	0.0240347	-0.0922113	0.137089	0.897453	0.605783	0.62145
TG(18:0_18:1_24:1)	5.55967e+08	5.96664e+08	6.237e+08	1061533982	5.79232e+08	5.91937e+08	5.8352e+08	5.85602e+08	6.28388e+08	8.53464e+08	7.76903e+08	7.91629e+08	6.119e+08	6.91014e+08	6.74944e+08	7.4022e+08	6.74959e+08	6.78977e+08	6.75743e+08	1361423518	-0.0754818	0.0535797	0.273832	0.756133	0.804154	0.410903
TG(18:1_18:1_18:1)	3.74913e+07	3.02091e+07	4.35461e+07	5.47618e+07	2.4247e+07	4.10432e+07	4.81147e+07	5.27235e+07	4.18715e+07	5.31281e+07	2.82064e+07	2.82798e+07	3.16302e+07	2.38278e+07	3.68888e+07	3.45913e+07	3.48244e+07	2.16371e+07	2.78851e+07	8.09012e+07	0.316226	-0.354242	0.0709025	0.152185	0.186023	0.874765
TG(18:1_18:1_18:2)	31330615725	22839394289	29284745042	39160808607	30664380905	29307892073	28942316131	34521332787	25904660191	39640722257	22474164640	21774980608	32367730722	33708172031	32219322069	28346188124	30445605272	30043915750	28714988318	52174389897	0.0466465	-0.104758	0.147031	0.784468	0.577291	0.54951
TG(18:1_18:1_20:1)	12468203728	9895411347	12197601411	16956586739	13061120147	12547491379	12025610706	14175799094	11355539961	17527648232	9962339157	9674670303	13495057836	13795678297	14497793138	11864371506	12427813521	12507334463	12148226512	22914849925	0.0666445	-0.0722248	0.154178	0.710899	0.691695	0.564731
TG(18:1_18:1_20:3)	13817679044	10323458778	13191620880	17742813627	14068738572	13197796440	12567679182	15108003324	11644680761	18194814176	10249881045	9932854972	14214629918	14939277983	14028967655	12686948899	13455255848	13303320351	12725985974	23802690762	0.0323644	-0.12591	0.135899	0.854704	0.489018	0.594072
TG(18:1_18:1_22:4)	3730237200	2903648118	3602696581	4814532845	3948186826	3716815912	3505192419	4163377573	3236210353	5179713139	2674408980	2668671392	3821943523	4080492865	3939676480	3442560976	3678010642	3494341836	3442820727	6292194840	0.0596494	-0.14478	0.0990774	0.735879	0.434255	0.682573
TG(18:1_18:1_24:1)	3272916919	3240119089	3607256784	5738038623	3400913109	3435238623	3441357643	3575543862	3468321972	4817298366	3900483859	3837879713	3584513115	3958610648	3788739475	3939877456	3730313992	3819333674	3766987475	7532468349	-0.0396026	-0.0142291	0.242785	0.853404	0.93919	0.447408
TG(18:1_18:2_20:4)	2254207154	1730904465	2183350189	2958935448	2214645787	2148182569	2080464062	2541340232	1941846479	2915488261	1645645958	1654493429	2361597291	2460556542	2429290618	2135040146	2204101802	2201966237	2170461439	3992023830	0.0358383	-0.104221	0.163556	0.8352	0.578056	0.528234
TG(18:1_18:2_22:4)	1619986711	1180032481	1521253760	2078165513	1646239162	1520271827	1476353482	1769645837	1292316061	2079336300	1059003436	1092735783	1691649121	1745043213	1665967229	1441515116	1526484357	1521754817	1467372718	2707465602	0.0164468	-0.149358	0.106918	0.928068	0.473636	0.673765
TG(18:1_20:1_22:2)	2231827249	2033827874	2339187104	3599871193	2449798217	2286594651	2290159627	2246661751	2302365316	3135418848	2289805194	2317040217	2316077409	2576415851	2492770072	2414275701	2485329148	2399321460	2359705846	4621028664	-0.0455516	-0.0775665	0.17431	0.814635	0.650829	0.549964
TG(18:1_20:1_22:3)	1637470775	1427622585	1734260718	2528847115	1769399499	1665923234	1660674797	1895577348	1603173360	2432511079	1475445823	1458148549	1791034031	1891909175	1873275857	1721421315	1730657910	1700518553	1585128380	3240026215	0.0251926	-0.0997533	0.133229	0.89792	0.578978	0.641583
TG(18:1_20:1_24:1)	7.06731e+08	7.54694e+08	7.89349e+08	1354305828	7.29946e+08	7.5371e+08	7.37763e+08	7.48781e+08	8.0122e+08	1077730542	9.27845e+08	9.30752e+08	7.04713e+08	8.05606e+08	7.9305e+08	8.61025e+08	7.79344e+08	7.84534e+08	7.80034e+08	1611753456	-0.073675	-0.0587755	0.152002	0.76323	0.796763	0.64911
TG(18:1_20:2_24:1)	6.73379e+08	6.74341e+08	7.41666e+08	1218996458	6.9696e+08	7.04547e+08	6.90632e+08	7.22425e+08	7.17226e+08	9.90533e+08	8.11807e+08	7.95685e+08	7.13619e+08	7.94905e+08	7.56146e+08	8.15867e+08	7.51617e+08	7.60348e+08	768098107	1550240439	-0.0663296	-0.0487866	0.214116	0.7709	0.809158	0.514382
TG(18:1_20:3_20:4)	8.32708e+08	6.71802e+08	823707885	1142618461	8.28268e+08	8.1145e+08	7.92934e+08	9.61679e+08	7.09856e+08	1098614270	6.16041e+08	6.41362e+08	8.52841e+08	9.45584e+08	9.12803e+08	7.97925e+08	8.496e+08	824766355	8.10865e+08	1571194009	0.0250923	-0.115395	0.175242	0.887638	0.540595	0.529247
TG(18:1_20:3_22:2)	1296136421	1056808045	1256842890	1826433402	1371444915	1293423818	1244716121	1397725760	1219780001	1859641129	1013631309	9.95967e+08	1290878671	1338853598	1324234076	1207379836	1216738266	1192360737	1195947220	2170014398	0.0433419	-0.190985	0.0365712	0.817082	0.289701	0.883761
TG(18:1_20:3_22:3)	1.44041e+08	1.14906e+08	1.44094e+08	1.92242e+08	1.10594e+08	1.15081e+08	1.24625e+08	1.4493e+08	1.25715e+08	1.74977e+08	7.45526e+07	9.68321e+07	1.28353e+08	1.71556e+08	1.6928e+08	9.9955e+07	1.08129e+08	1.11197e+08	1.21662e+08	221947549	-0.0426209	-0.140052	-0.0906445	0.825601	0.603589	0.757483
TG(18:1_20:3_22:4)	2.40317e+08	182354694	2.47736e+08	2.94552e+08	2.86031e+08	2.36926e+08	2.01955e+08	2.91343e+08	1.87956e+08	3.67284e+08	1.66675e+08	1.96616e+08	235185757	2.77769e+08	2.47253e+08	2.06896e+08	2.12252e+08	2.21603e+08	2.47081e+08	3.99012e+08	0.0392179	-0.155072	0.0407659	0.861992	0.387184	0.866232
TG(18:1_20:3_22:5)	1.16179e+08	95231205	125775509	1.80153e+08	132414928	142257040	1.20878e+08	1.5218e+08	1.14293e+08	168568572	8.00174e+07	1.03197e+08	1.35713e+08	1.4983e+08	1.42977e+08	1.25504e+08	1.55155e+08	1.46548e+08	1.18748e+08	2.47223e+08	0.1037	-0.0869891	0.287748	0.589362	0.704017	0.319907
TG(18:1_20:3_24:1)	6.87212e+08	6.64239e+08	7.47496e+08	1174789882	7.496e+08	7.18046e+08	7.26434e+08	6.98508e+08	7.11838e+08	9.78677e+08	7.70215e+08	7.60537e+08	7.16706e+08	8.06504e+08	7.84477e+08	7.91025e+08	7.52365e+08	7.63368e+08	7.54134e+08	1497736240	-0.0697297	-0.0678727	0.180207	0.734318	0.707817	0.555945
TG(18:1_20:4_24:1)	4.52533e+08	4.00157e+08	4.91657e+08	7.10222e+08	4.74384e+08	464292112	4.73581e+08	4.99713e+08	4.62051e+08	6.76365e+08	4.29387e+08	4.27426e+08	5.08818e+08	5.35888e+08	5.09867e+08	4.94926e+08	4.72856e+08	4.65192e+08	455426168	8.98047e+08	0.0265942	-0.0686775	0.139887	0.892109	0.695464	0.623009
TG(18:1_22:3_22:3)	1.45119e+08	1.11688e+08	1.25462e+08	1.80424e+08	1.35339e+08	1.41795e+08	120572928	1.44614e+08	1.16449e+08	2.11573e+08	9.81573e+07	9.57787e+07	1.29826e+08	1.25865e+08	1.46713e+08	1.01981e+08	1.07485e+08	109731530	1.19997e+08	2.06066e+08	0.0744594	-0.227157	-0.113412	0.729544	0.216719	0.653939
TG(18:1_22:3_24:1)	1.38781e+08	1.4843e+08	1.58171e+08	2.87828e+08	1.52898e+08	1.5157e+08	1.53995e+08	155764930	1.54718e+08	2.13218e+08	1.88296e+08	1.76283e+08	1.44258e+08	163188885	1.64998e+08	1.90521e+08	1.64746e+08	1.64675e+08	166434236	3.40029e+08	-0.0956447	-0.082212	0.212047	0.716888	0.741849	0.541225
TG(18:1_22:4_24:1)	1.50224e+08	1.57405e+08	1.66592e+08	2.82786e+08	1.64597e+08	1.61846e+08	171155569	1.68103e+08	1.68817e+08	2.38392e+08	1.83141e+08	1.75239e+08	1.64578e+08	1.80293e+08	1.81128e+08	186593477	1.67949e+08	1.7358e+08	1.70208e+08	3.50172e+08	-0.0209561	-0.059482	0.186111	0.928231	0.77352	0.572243
TG(18:1_22:5_24:1)	4.99743e+07	5.13906e+07	6.27472e+07	9.18761e+07	6.08823e+07	4.97638e+07	4.98239e+07	5.45375e+07	6.0104e+07	8.8639e+07	4.78435e+07	6.23698e+07	5.4713e+07	6.0952e+07	5.57942e+07	5.24113e+07	5.14961e+07	5.047e+07	4.9748e+07	1.17996e+08	-0.0652025	-0.169875	0.0237117	0.796164	0.403645	0.947251
TG(18:3_18:3_18:3)	1.14395e+07	9.26638e+06	1.06457e+07	1.37968e+07	1.03494e+07	9.34235e+06	9.77249e+06	1.05804e+07	9.35396e+06	1.25157e+07	1.27692e+07	1.05417e+07	1.13286e+07	9.57331e+06	1.07879e+07	1.3262e+07	1.28784e+07	1.20965e+07	1.07346e+07	1.61853e+07	-0.10604	-0.0129782	0.231487	0.438283	0.916913	0.139276
TG(20:1_20:2_24:1)	8.50137e+07	9.20937e+07	9.48856e+07	1.6375e+08	8.88223e+07	9.26542e+07	8.63012e+07	9.09149e+07	9.9167e+07	1.31574e+08	1.17009e+08	1.16391e+08	8.5594e+07	1.01779e+08	9.63615e+07	1.08462e+08	9.60954e+07	9.69064e+07	9.75948e+07	2.00825e+08	-0.0674314	-0.0205851	0.193559	0.783843	0.928164	0.565831

## Sheet: T4_Total lipid level per class
Lipid class	Sum of abundance normalized against total ion count																				log 2 Fold change (treated/control)			p Value (treated/control)
	Control					Protease inhibitor					LLOMe					LLOMe + Protease inhibitor					Prot inh	LLOMe	LLOMe + Prot inh	Prot inh	LLOMe	LLOMe + Prot inh	Identified lipids
AcCar	6.15649e+06	8.28449e+06	6.75073e+06	5.88588e+06	4.83407e+06	7.23081e+06	9.61957e+06	8.91799e+06	8.83954e+06	6.26483e+06	4.1573e+06	3.74177e+06	2.34019e+06	2.12653e+06	2.78806e+06	5.37329e+06	2.17766e+06	2.01321e+06	1.8688e+06	752474	0.357056	-1.0744	-1.38893	0.0650963	0.00128244	0.00341623	1
BMP	4.18452e+08	6.44348e+08	5.04554e+08	4.04945e+08	4.26048e+08	4.67322e+08	4.56641e+08	4.06717e+08	5.53852e+08	3.34841e+08	7.23013e+08	7.15112e+08	3.78809e+08	3.99706e+08	4.02679e+08	5.24855e+08	4.52793e+08	4.54784e+08	4.56806e+08	3.00956e+08	-0.111889	0.127151	-0.130981	0.550622	0.641918	0.492838	8		Lowest = -1.2	-2
Cer-NDS	4.84738e+08	5.07507e+08	5.34163e+08	4.97515e+08	4.91146e+08	4.88265e+08	5.1714e+08	4.93788e+08	5.25269e+08	4.52086e+08	7.41883e+08	6.84761e+08	6.03481e+08	6.72925e+08	6.34665e+08	5.03917e+08	4.6211e+08	4.959e+08	4.59904e+08	5.01691e+08	-0.0222669	0.408263	-0.0534928	0.632007	0.000174287	0.198096	6		Highest = +1.2	2
Cer-NS	4.29971e+09	5.03117e+09	4.31203e+09	4.05621e+09	3.90363e+09	4.11055e+09	4.30536e+09	3.76228e+09	4.59063e+09	3.50851e+09	6.38205e+09	6.10486e+09	4.74456e+09	5.05152e+09	5.03136e+09	4.26195e+09	4.0046e+09	4.024e+09	3.91031e+09	3.64455e+09	-0.0913477	0.338444	-0.122409	0.35931	0.0167743	0.145117	22
CL	1.47361e+10	2.05841e+10	2.01401e+10	1.82565e+10	1.74092e+10	16521568196	1.77559e+10	1.60372e+10	1.90548e+10	1.63217e+10	2.01023e+10	1.86849e+10	1.4706e+10	1.5457e+10	1.62479e+10	1.80448e+10	1.6243e+10	1.63813e+10	1.67552e+10	1.68256e+10	-0.0887159	-0.0970405	-0.113189	0.388231	0.440797	0.245626	27
CoQ	4.11048e+09	3611613094	4.12429e+09	6.10565e+09	4.10383e+09	4.03027e+09	4.18798e+09	4.06988e+09	3.78011e+09	4.96816e+09	3.55028e+09	3.5024e+09	4.01425e+09	4.14945e+09	4.10446e+09	3.7354e+09	3.83904e+09	3.91489e+09	3.71885e+09	6.73964e+09	-0.0682746	-0.191005	-0.00708472	0.681602	0.265157	0.977162	2
DG	1.24679e+09	9.28683e+08	1.12517e+09	1.10201e+09	1.2978e+09	1.33945e+09	1.31395e+09	1.37794e+09	1.17066e+09	1.22605e+09	1.66616e+09	1.46402e+09	1.88583e+09	1.91046e+09	2.10592e+09	1.53012e+09	1.47981e+09	1.32788e+09	1.17778e+09	1.63858e+09	0.173306	0.664034	0.327709	0.0872634	0.000805855	0.0225115	16
DMPE	9.34666e+07	1.08051e+08	9.91556e+07	1.00908e+08	9.74862e+07	9.90357e+07	1.01597e+08	9.43842e+07	1.08509e+08	9.13707e+07	9.69901e+07	9.81101e+07	9.00683e+07	9.00094e+07	8.64087e+07	9.79069e+07	9.04764e+07	9.08462e+07	9.67173e+07	8.87515e+07	-0.0121075	-0.112634	-0.10294	0.832618	0.0519347	0.0522439	5
ether-LPC	2.90856e+08	3.57235e+08	3.26648e+08	2.73147e+08	2.91094e+08	3.04509e+08	3.10947e+08	2.91687e+08	3.43826e+08	2.55803e+08	4.96933e+08	4.79507e+08	2.92086e+08	3.38978e+08	3.39236e+08	3.0696e+08	2.90078e+08	2.82338e+08	2.80456e+08	2.39809e+08	-0.0305122	0.339087	-0.136917	0.764553	0.101152	0.175086	6
ether-LPE	2.67094e+07	3.727e+07	2.87364e+07	2.33877e+07	2.64925e+07	2.51069e+07	2.6446e+07	2.46288e+07	3.33719e+07	2.21474e+07	4.55416e+07	4.49313e+07	2.44334e+07	2.55068e+07	2.73111e+07	2.44437e+07	2.23944e+07	2.06533e+07	1.99558e+07	1.3868e+07	-0.114666	0.234159	-0.493083	0.490463	0.374215	0.023087	2
ether-PC	2.32747e+10	2.00891e+10	2.22201e+10	2.35743e+10	2.3229e+10	2.28031e+10	2.29065e+10	2.55505e+10	2.15628e+10	2.48813e+10	2.00935e+10	1.97656e+10	2.55853e+10	2.69191e+10	2.60581e+10	2.32563e+10	2.40986e+10	2.43047e+10	2.33855e+10	2.77104e+10	0.0666895	0.0754547	0.127311	0.305456	0.491808	0.0802577	35
ether-PE	2.64943e+10	2.63031e+10	2.76538e+10	2.71177e+10	2.67357e+10	2.73256e+10	2.69002e+10	2.75692e+10	2.72342e+10	2.79513e+10	2.43354e+10	2.40141e+10	2.49787e+10	2.65157e+10	2.54051e+10	2.57216e+10	2.45132e+10	2.53075e+10	2.52501e+10	2.58356e+10	0.0284624	-0.100708	-0.0849105	0.109817	0.00682827	0.00178122	40
ether-PS	2.70636e+08	2.05077e+08	2.58827e+08	2.87642e+08	2.78722e+08	2.89173e+08	2.5627e+08	3.402e+08	2.27197e+08	3.37923e+08	1.82749e+08	1.76608e+08	3.01966e+08	2.95735e+08	2.81821e+08	2.86178e+08	2.78946e+08	2.93937e+08	2.94205e+08	3.69569e+08	0.157297	-0.0704778	0.227245	0.292402	0.704644	0.0784269	14
ether-TG	5.16421e+10	4.39168e+10	5.25328e+10	7.79951e+10	5.33751e+10	5.18177e+10	5.17249e+10	5.71244e+10	4.97416e+10	7.00254e+10	4.62531e+10	4.55863e+10	5.24666e+10	5.63056e+10	5.53512e+10	5.24476e+10	5.20588e+10	5.24228e+10	5.04312e+10	9.78747e+10	0.00500961	-0.126718	0.127269	0.978077	0.470087	0.648203	58
Ganglioside	2.15733e+08	4.33491e+08	4.47375e+08	1.97227e+08	4.86277e+08	4.53242e+08	4.06513e+08	3.05311e+08	5.48229e+08	2.10358e+08	6.42666e+08	7.27042e+08	1.41586e+08	1.18929e+08	1.46802e+08	4.68167e+08	4.25597e+08	5.77755e+07	7.07704e+07	9.64905e+07	0.111888	-0.00249725	-0.670008	0.744506	0.996797	0.265265	4
HexCer-NDS	1.51103e+08	1.58795e+08	1.46731e+08	1.52874e+08	1.53603e+08	1.59234e+08	1.38894e+08	1.79433e+08	1.54471e+08	1.70059e+08	1.21569e+08	1.06753e+08	1.3871e+08	1.11622e+08	1.21649e+08	1.26618e+08	1.43481e+08	1.28307e+08	1.09378e+08	1.45144e+08	0.0718822	-0.346192	-0.224958	0.309065	0.000512465	0.0118778	2
HexCer-NS	2.35108e+09	2.86679e+09	2.64803e+09	2.53727e+09	2.37315e+09	2.48512e+09	2.44904e+09	2.4237e+09	2.76633e+09	2.27877e+09	2.83939e+09	2.82327e+09	2.30207e+09	2.40663e+09	2.33745e+09	2.66679e+09	2.45249e+09	2.57422e+09	2.5453e+09	2.51473e+09	-0.0427885	-0.00764286	-0.0025739	0.563682	0.931704	0.96529	13
LPC	3.42235e+08	4.43445e+08	3.95008e+08	3.35661e+08	3.54233e+08	3.48447e+08	3.58428e+08	3.48522e+08	4.21977e+08	2.93436e+08	7.83397e+08	6.79641e+08	3.89473e+08	4.6486e+08	4.99272e+08	3.39961e+08	3.16914e+08	3.10178e+08	3.0617e+08	2.45147e+08	-0.0790782	0.590489	-0.300964	0.506932	0.0366618	0.0249638	10
LPE	2.86938e+07	3.8389e+07	3.32932e+07	2.77297e+07	2.98826e+07	3.05473e+07	3.02596e+07	2.91997e+07	3.73967e+07	2.64387e+07	7.47161e+07	6.72608e+07	3.99223e+07	4.5838e+07	4.87727e+07	3.27906e+07	3.09227e+07	3.18621e+07	3.0473e+07	2.22963e+07	-0.038369	0.807513	-0.0908651	0.762603	0.00916421	0.49627	5
MG	1.30861e+08	1.20713e+08	1.27103e+08	9.16787e+07	1.44662e+08	1.10256e+08	1.12633e+08	9.57128e+07	1.11218e+08	1.23869e+08	1.41488e+08	1.19901e+08	1.49163e+08	1.20475e+08	1.21948e+08	1.41726e+08	1.59369e+08	1.53919e+08	1.83211e+08	7.09321e+07	-0.151551	0.0863992	0.205479	0.247819	0.498115	0.393729	3
MMPE	8.19704e+07	8.25311e+07	7.7474e+07	7.80532e+07	7.43516e+07	7.75904e+07	8.31513e+07	7.47471e+07	8.00581e+07	7.2484e+07	5.93371e+07	6.36732e+07	7.63245e+07	7.72052e+07	7.72357e+07	7.60438e+07	7.49605e+07	7.659e+07	7.2915e+07	7.59013e+07	-0.0234159	-0.156752	-0.0672798	0.614122	0.0848455	0.0609991	1
OxLPC	2.54593e+07	2.99463e+07	2.73713e+07	3.47239e+07	2.50216e+07	2.47497e+07	2.3207e+07	2.39247e+07	2.11041e+07	2.49589e+07	2.97442e+07	2.46726e+07	2.86556e+07	3.56228e+07	2.91113e+07	2.06884e+07	2.09439e+07	2.92866e+07	2.88687e+07	3.76956e+07	-0.273081	0.0525223	-0.0519317	0.0330712	0.683792	0.787669	4
OxLPE	1.50019e+06	1.86535e+06	1.16463e+06	2.44223e+06	1.42852e+06	1.38037e+06	1.27014e+06	1.1646e+06	1.288e+06	1.42448e+06	1.97418e+06	1.25013e+06	1.36585e+06	1.49745e+06	1.19015e+06	920858	1.07719e+06	1.40751e+06	1.50483e+06	1.36033e+06	-0.363998	-0.207053	-0.421917	0.135304	0.415375	0.122358	1
OxPG	1.68335e+06	1.56977e+06	1.44636e+06	1.24364e+06	1.3129e+06	1.14202e+06	1.1155e+06	1.49228e+06	1.55079e+06	1.88605e+06	384628	562795	1.31217e+06	596858	488430	1.26448e+06	921346	1.73678e+06	1.41001e+06	1.6665e+06	-0.0138635	-1.11722	-0.0520064	0.934657	0.00275516	0.767078	1
OxTG	3.63241e+09	3.82574e+09	3.90182e+09	5.87169e+09	3.61855e+09	3.79407e+09	3.83447e+09	3.60632e+09	4.00023e+09	4.21829e+09	4.3206e+09	4.16072e+09	3.34182e+09	3.46862e+09	3.60989e+09	3.86767e+09	3.63041e+09	3.59042e+09	3.39564e+09	6.08582e+09	-0.100042	-0.141551	-0.0195237	0.544215	0.431864	0.93418	26
PC	3.64046e+10	3.35792e+10	3.57527e+10	3.65828e+10	3.57514e+10	3.63867e+10	3.62413e+10	3.88999e+10	3.5643e+10	3.77659e+10	3.09769e+10	2.99765e+10	3.43383e+10	3.58057e+10	3.55475e+10	3.18993e+10	3.2722e+10	3.3705e+10	3.25074e+10	3.50342e+10	0.0545822	-0.0956719	-0.102416	0.123521	0.120474	0.0129381	36
PE	1.21647e+10	1.18432e+10	1.26242e+10	1.25945e+10	1.26455e+10	1.2588e+10	1.25346e+10	1.32915e+10	1.23369e+10	1.36133e+10	9.56415e+09	9.5208e+09	1.12118e+10	1.16608e+10	1.13012e+10	1.1272e+10	1.09063e+10	1.11592e+10	1.1119e+10	1.20615e+10	0.0569757	-0.216269	-0.130577	0.127296	0.007578	0.00298681	43
PEtOH	6.62181e+07	4.20391e+07	7.37688e+07	6.48153e+07	7.04501e+07	6.20127e+07	6.73545e+07	7.25953e+07	5.72172e+07	7.62294e+07	3.86858e+07	4.04764e+07	6.44066e+07	6.39682e+07	4.07337e+07	5.78279e+07	5.06699e+07	4.66346e+07	4.96898e+07	3.21344e+07	0.0801134	-0.353895	-0.421186	0.595769	0.128963	0.0510048	2
PG	8.77456e+09	1.03514e+10	8.93083e+09	7.77928e+09	8.14816e+09	8.6213e+09	9.35569e+09	7.74311e+09	1.00277e+10	6.92165e+09	1.02496e+10	1.07725e+10	7.95297e+09	8.11093e+09	8.48516e+09	9.73602e+09	8.87665e+09	9.01515e+09	8.73948e+09	6.27982e+09	-0.043783	0.0511335	-0.0445395	0.720049	0.675552	0.725448	24
PI	1.19951e+10	1.32713e+10	1.60369e+10	1.14606e+10	1.50421e+10	1.6433e+10	1.50201e+10	1.4676e+10	1.52675e+10	1.44513e+10	1.35308e+10	1.37623e+10	1.19323e+10	1.24393e+10	1.31711e+10	1.62225e+10	1.38257e+10	9.52774e+09	1.14276e+10	9.31491e+09	0.161699	-0.0646207	-0.168814	0.125313	0.544393	0.371594	25
Plasmanyl-PC	3.85033e+10	3.48385e+10	3.8161e+10	3.86668e+10	3.79138e+10	3.79214e+10	3.80015e+10	4.07604e+10	3.65028e+10	3.96498e+10	3.33553e+10	3.20032e+10	3.6448e+10	3.96089e+10	3.77608e+10	3.50099e+10	3.57376e+10	3.61221e+10	3.48424e+10	3.87259e+10	0.0360013	-0.0699941	-0.05987	0.380453	0.288684	0.162784	11
PS	7.21454e+09	8.06865e+09	9.26628e+09	6.93691e+09	8.77613e+09	9.18099e+09	8.84464e+09	8.60434e+09	8.95294e+09	8.92591e+09	8.50329e+09	8.52802e+09	8.01433e+09	8.56656e+09	8.86115e+09	9.52027e+09	8.07296e+09	7.10871e+09	7.76412e+09	6.41598e+09	0.144654	0.0771204	-0.0503332	0.0981226	0.369012	0.697237	31
SM	9.02415e+10	8.85998e+10	9.24156e+10	9.82619e+10	9.15025e+10	9.30381e+10	9.19308e+10	1.00315e+11	8.87766e+10	9.62873e+10	7.77049e+10	7.6665e+10	8.57151e+10	8.8276e+10	8.55503e+10	8.26929e+10	7.96159e+10	8.36178e+10	8.04716e+10	9.26846e+10	0.0288939	-0.155511	-0.137598	0.487943	0.0109715	0.0187275	36
So	1.55178e+08	1.89149e+08	1.85736e+08	1.43595e+08	1.61979e+08	1.73311e+08	1.74068e+08	1.5096e+08	1.83094e+08	1.50464e+08	2.21046e+08	2.10062e+08	1.55184e+08	1.78186e+08	1.62838e+08	1.80392e+08	1.46132e+08	1.58306e+08	1.62792e+08	1.17895e+08	-0.00647032	0.150183	-0.126442	0.947592	0.275461	0.333165	2
TG	4.83158e+11	3.80708e+11	4.67086e+11	6.3792e+11	4.87555e+11	4.80625e+11	4.677e+11	5.39765e+11	4.31086e+11	6.32127e+11	3.71922e+11	3.64918e+11	5.04541e+11	5.23748e+11	5.15962e+11	4.55545e+11	4.78377e+11	4.74473e+11	4.5607e+11	8.41859e+11	0.0546735	-0.106837	0.139774	0.735993	0.540907	0.576951	121
