# Supplementary material for: Lysosomal damage drives mitochondrial proteome remodelling and reprograms macrophage immunometabolism
Source: Nat Commun. 2022 Nov 28;13:7338. doi: 10.1038/s41467-022-34632-8 (PMC9705561; doi:10.1038/s41467-022-34632-8)
Supplement: Supplementary file 11 — Supplementary Data 3 [file 41467_2022_34632_MOESM11_ESM.csv]

p_val	avg_logFC	pct.1	pct.2	p_val_adj	cluster	gene
1.32E-222	5.934959504	1	0.247	2.65E-219	M1	Srgn
3.06E-221	7.740132095	0.934	0.041	6.12E-218	M1	S100a9
1.61E-218	6.581406615	0.967	0.132	3.21E-215	M1	Ier3
1.01E-215	4.26909928	0.959	0.07	2.03E-212	M1	Marcks
9.05E-212	7.40844286	0.953	0.173	1.81E-208	M1	Csf3r
1.07E-211	8.502530221	0.69	0.001	2.13E-208	M1	Cd177
3.13E-210	8.532249456	0.833	0.009	6.26E-207	M1	Il1r2
1.32E-205	6.797239682	0.86	0.039	2.64E-202	M1	Slfn1
8.65E-205	7.111900682	0.942	0.215	1.73E-201	M1	S100a8
2.65E-202	10.41869524	0.781	0.006	5.30E-199	M1	Mmp9
3.57E-202	5.418462004	0.956	0.214	7.15E-199	M1	Clec4d
4.91E-202	7.445668111	0.877	0.042	9.82E-199	M1	Csf1
6.09E-201	4.609189563	0.773	0.013	1.22E-197	M1	Ifitm1
1.33E-199	6.037113201	0.934	0.196	2.66E-196	M1	Ptafr
6.52E-196	4.405732978	0.967	0.341	1.30E-192	M1	Btg1
1.64E-194	7.986120451	0.899	0.13	3.28E-191	M1	Ninj1
4.18E-193	3.461259437	0.849	0.062	8.35E-190	M1	Adgre5
3.90E-192	5.87376583	0.742	0.038	7.80E-189	M1	Oasl2
1.84E-191	6.829849449	0.753	0.039	3.67E-188	M1	H2-Q10
1.52E-190	2.483623083	0.501	0.021	3.04E-187	M1	Gm38134
4.45E-190	4.737156827	0.556	0.019	8.91E-187	M1	Ifitm6
1.57E-188	1.739026354	0.808	0.056	3.14E-185	M1	9130015A21Rik
1.47E-185	3.176933233	0.518	0.023	2.95E-182	M1	F5
4.38E-185	4.156613354	0.904	0.215	8.76E-182	M1	Basp1
1.02E-184	4.330838414	0.323	0.009	2.04E-181	M1	Crispld2
1.36E-181	7.7951595	0.762	0.03	2.71E-178	M1	Osgin1
4.06E-181	1.159450284	0.767	0.06	8.13E-178	M1	Zmynd10
4.11E-181	0.952883223	0.926	0.079	8.22E-178	M1	Actn2
1.23E-180	6.313717928	0.803	0.095	2.46E-177	M1	Arg2
1.39E-180	8.815300128	0.797	0.079	2.78E-177	M1	Cxcr2
1.72E-180	4.501951881	0.578	0.002	3.43E-177	M1	Padi4
1.97E-180	6.293905292	0.863	0.171	3.94E-177	M1	Socs3
8.32E-180	6.278238797	0.951	0.323	1.66E-176	M1	Cd24a
1.69E-179	8.82017528	0.945	0.37	3.39E-176	M1	Mcl1
4.18E-179	8.371470383	0.956	0.384	8.36E-176	M1	Cebpb
4.26E-179	3.193810681	0.512	0.026	8.52E-176	M1	Ston2
8.41E-179	6.13841932	0.721	0.056	1.68E-175	M1	Hp
3.35E-177	2.93912312	0.353	0.032	6.70E-174	M1	Ggt1
1.60E-176	5.449363979	0.953	0.366	3.21E-173	M1	Ubc
1.97E-176	3.32255672	0.945	0.349	3.95E-173	M1	Eif1
1.41E-175	7.675063615	0.942	0.339	2.83E-172	M1	Il1rn
1.65E-175	5.408198117	0.948	0.373	3.30E-172	M1	Ier5
1.76E-175	6.671425111	0.712	0.03	3.52E-172	M1	Acod1
2.15E-175	5.925734163	0.734	0.02	4.30E-172	M1	Ankrd33b
4.03E-175	6.711910793	0.592	0.001	8.06E-172	M1	Stfa2l1
3.80E-174	2.858991088	0.666	0.042	7.61E-171	M1	Ifitm3
2.92E-173	1.97472148	0.4	0.026	5.85E-170	M1	Adam19
7.81E-173	5.650330917	0.789	0.103	1.56E-169	M1	Itgam
1.05E-172	0.887897996	0.238	0.03	2.09E-169	M1	Crtam
2.60E-172	5.237510158	0.784	0.073	5.21E-169	M1	Fgl2
3.33E-172	0.533353382	0.211	0.023	6.66E-169	M1	Csprs
5.79E-172	3.908237647	0.803	0.127	1.16E-168	M1	Cxcl2
1.24E-171	0.49210389	0.236	0.017	2.48E-168	M1	Nedd4
1.46E-171	0.795059	0.173	0.033	2.92E-168	M1	Tex15
3.95E-171	8.547416654	0.751	0.032	7.90E-168	M1	Il1f9
5.53E-170	4.059762633	0.855	0.18	1.11E-166	M1	Ccl3
1.06E-169	0.513594026	0.923	0.101	2.13E-166	M1	Gm4610
1.07E-169	5.816683739	0.762	0.077	2.14E-166	M1	Egr1
2.30E-169	0.907247199	0.827	0.08	4.60E-166	M1	Lmo7
4.26E-169	1.240958418	0.395	0.041	8.52E-166	M1	Adam28
3.83E-168	1.731863421	0.742	0.064	7.66E-165	M1	Nrg1
7.94E-168	5.168510495	0.671	0.052	1.59E-164	M1	Il18rap
4.22E-167	4.91839096	0.904	0.271	8.44E-164	M1	Dusp1
5.46E-167	6.702914547	0.751	0.029	1.09E-163	M1	Sorl1
1.17E-166	1.344528491	0.411	0.039	2.34E-163	M1	Nsmaf
6.09E-166	4.704687045	0.586	0.016	1.22E-162	M1	Arap3
5.12E-165	1.724115846	0.438	0.038	1.02E-161	M1	Il1rl1
2.75E-163	9.386352773	0.633	0.015	5.50E-160	M1	Gm5483
1.43E-162	2.434647362	0.94	0.228	2.87E-159	M1	S100a6
1.86E-162	2.592055269	0.493	0.042	3.72E-159	M1	Rap1gap2
2.49E-162	6.620184695	0.685	0.015	4.97E-159	M1	Thbs1
1.28E-161	5.943329267	0.874	0.26	2.55E-158	M1	Mxd1
3.14E-161	7.277558774	0.704	0.077	6.29E-158	M1	Slfn4
4.57E-161	3.623208955	0.614	0.012	9.13E-158	M1	Sell
7.37E-161	0.449031678	0.633	0.057	1.47E-157	M1	Mab21l3
4.12E-160	4.141578924	0.447	0.04	8.24E-157	M1	Pi16
1.11E-159	1.7979703	0.896	0.094	2.23E-156	M1	Amotl2
3.49E-159	1.621780871	0.447	0.059	6.98E-156	M1	Elovl7
1.19E-158	1.540645523	0.219	0.048	2.39E-155	M1	Myl4
7.59E-158	2.274456828	0.751	0.063	1.52E-154	M1	Dmkn
7.97E-158	10.05481349	0.836	0.201	1.59E-154	M1	Trem1
1.41E-157	2.64775199	0.814	0.063	2.82E-154	M1	D630024D03Rik
1.58E-157	5.005345848	0.753	0.152	3.15E-154	M1	Ccrl2
1.76E-157	1.203826847	0.537	0.08	3.52E-154	M1	Fcrla
5.44E-157	4.731735974	0.838	0.245	1.09E-153	M1	Klf2
2.70E-156	5.628001146	0.907	0.317	5.40E-153	M1	Junb
1.47E-155	1.550153391	0.203	0.04	2.94E-152	M1	Fosl1
3.42E-155	0.311473818	0.348	0.045	6.84E-152	M1	Hspb8
1.27E-154	3.101111324	0.641	0.085	2.55E-151	M1	Isg20
1.91E-154	6.180324454	0.921	0.41	3.81E-151	M1	Tyrobp
3.03E-154	0.458116145	0.216	0.015	6.05E-151	M1	Cd3d
7.32E-154	2.093954679	0.532	0.023	1.46E-150	M1	St3gal5
3.87E-153	5.964038233	0.597	0.021	7.75E-150	M1	4732465J04Rik
1.23E-151	10.00302484	0.879	0.332	2.46E-148	M1	Ccr1
2.90E-151	4.312813181	0.542	0.025	5.80E-148	M1	Gm2511
5.18E-150	2.552428407	0.534	0.021	1.04E-146	M1	S1pr1
1.19E-149	4.411195964	0.803	0.17	2.37E-146	M1	Gadd45b
8.39E-149	6.61020819	0.858	0.319	1.68E-145	M1	Trib1
4.95E-148	0.602872291	0.318	0.023	9.89E-145	M1	Chn2
5.25E-148	8.20698701	0.841	0.316	1.05E-144	M1	Cd14
7.24E-147	0.934719225	0.833	0.093	1.45E-143	M1	Ifit3b
3.77E-146	3.817823236	0.636	0.076	7.53E-143	M1	Pla2g7
4.73E-146	9.407998093	0.907	0.391	9.45E-143	M1	Fcgr3
1.24E-145	1.406220941	0.452	0.027	2.48E-142	M1	Jaml
2.00E-145	2.895237445	0.523	0.041	4.00E-142	M1	Slc36a3
2.26E-145	5.826391986	0.734	0.137	4.52E-142	M1	Lrg1
2.61E-145	3.62691499	0.6	0.045	5.22E-142	M1	Pglyrp1
6.92E-145	1.18739864	0.307	0.044	1.38E-141	M1	Ifit1bl1
1.79E-144	2.978809178	0.307	0.032	3.57E-141	M1	Il1bos
2.30E-143	4.009547053	0.721	0.072	4.60E-140	M1	Marcksl1
5.60E-143	6.53259458	0.822	0.324	1.12E-139	M1	Card19
6.41E-143	1.201120597	0.877	0.097	1.28E-139	M1	Acpp
1.29E-142	0.768020287	0.701	0.045	2.59E-139	M1	Pip5k1b
1.52E-142	8.5346811	0.789	0.253	3.04E-139	M1	Ets2
2.76E-140	2.350508449	0.57	0.075	5.53E-137	M1	Bcr
2.26E-139	3.811254244	0.57	0.073	4.53E-136	M1	A530064D06Rik
2.98E-139	4.247608593	0.866	0.344	5.97E-136	M1	Samsn1
4.69E-138	5.132973318	0.679	0.098	9.39E-135	M1	Mirt1
6.22E-138	1.364075788	0.219	0.048	1.24E-134	M1	Gm15247
3.22E-137	2.567471598	0.433	0.012	6.44E-134	M1	Sema7a
4.99E-137	3.233890596	0.564	0.075	9.98E-134	M1	Mcf2l
1.15E-136	5.763727636	0.6	0.022	2.30E-133	M1	Tarm1
1.25E-136	6.181115723	0.855	0.338	2.51E-133	M1	2810474O19Rik
1.42E-136	1.232875208	0.225	0.07	2.85E-133	M1	Slc24a1
9.41E-136	4.533860287	0.868	0.083	1.88E-132	M1	4930519G04Rik
2.50E-135	0.770976285	0.819	0.083	5.00E-132	M1	Slc1a4
1.70E-134	8.705110115	0.882	0.403	3.41E-131	M1	Rab7
1.98E-134	5.641455199	0.8	0.299	3.96E-131	M1	Ifitm2
2.47E-134	8.976453027	0.811	0.325	4.95E-131	M1	Entpd1
3.29E-134	5.708058917	0.701	0.078	6.57E-131	M1	Sema4d
1.08E-133	2.572067716	0.301	0.065	2.17E-130	M1	Steap4
3.06E-133	3.150717545	0.885	0.308	6.12E-130	M1	Neat1
8.51E-133	6.609118043	0.871	0.358	1.70E-129	M1	Lilr4b
8.54E-133	1.287812841	0.608	0.042	1.71E-129	M1	Gm42722
2.11E-132	4.435767775	0.732	0.176	4.22E-129	M1	Slc7a11
2.87E-132	4.568087212	0.775	0.224	5.73E-129	M1	Clec4e
2.20E-131	1.000531649	0.748	0.154	4.40E-128	M1	AA467197
8.37E-131	2.938638118	0.482	0.014	1.67E-127	M1	Fcrl1
3.50E-130	2.776507892	0.595	0.027	7.01E-127	M1	B3gnt5
5.47E-130	6.327652735	0.427	0	1.09E-126	M1	Camkk1
6.60E-130	3.254096854	0.627	0.113	1.32E-126	M1	Ripor2
5.61E-129	4.084488599	0.674	0.034	1.12E-125	M1	Ltb
9.04E-129	6.89107319	0.682	0.14	1.81E-125	M1	Csrnp1
1.88E-128	0.446953839	0.208	0.063	3.76E-125	M1	Tiam2
1.26E-127	5.705476728	0.63	0.078	2.52E-124	M1	Gm31718
2.36E-127	5.23254155	0.86	0.363	4.73E-124	M1	Pnrc1
3.56E-127	6.926062448	0.811	0.294	7.11E-124	M1	Hcar2
8.74E-126	4.587277572	0.668	0.101	1.75E-122	M1	Neurl3
1.59E-125	4.277879365	0.614	0.124	3.18E-122	M1	Nfkbiz
1.97E-125	1.628202743	0.425	0.117	3.94E-122	M1	Siglecg
2.01E-125	0.715565456	0.23	0.029	4.03E-122	M1	Car2
8.68E-125	3.310829112	0.608	0.117	1.74E-121	M1	Rtp4
9.53E-125	6.800904138	0.603	0.115	1.91E-121	M1	Trem3
1.60E-124	0.64540521	0.268	0.067	3.21E-121	M1	Ahr
1.99E-124	6.577311613	0.858	0.378	3.98E-121	M1	Litaf
5.41E-124	5.543808069	0.699	0.182	1.08E-120	M1	Nfkbid
1.15E-123	5.309143558	0.745	0.081	2.30E-120	M1	Ccl4
2.00E-123	5.22951783	0.866	0.372	3.99E-120	M1	H3f3b
8.94E-123	3.672021723	0.644	0.148	1.79E-119	M1	Ggt5
2.77E-122	6.415201436	0.827	0.311	5.53E-119	M1	Cxcr4
3.57E-122	3.930648006	0.841	0.322	7.13E-119	M1	Nfkbia
7.73E-122	5.775082005	0.542	0.026	1.55E-118	M1	Ceacam10
1.07E-121	7.901605761	0.619	0.009	2.15E-118	M1	Upp1
3.91E-121	6.383850531	0.86	0.363	7.82E-118	M1	Cd300lf
9.31E-121	1.00777753	0.279	0.021	1.86E-117	M1	Airn
1.70E-120	0.663311218	0.219	0.035	3.40E-117	M1	Klf5
4.44E-120	5.055083948	0.877	0.401	8.88E-117	M1	Rnf149
1.32E-119	1.147496532	0.29	0.095	2.64E-116	M1	Zc3h12c
2.64E-119	9.656800009	0.611	0.017	5.28E-116	M1	AC110211.1
2.78E-119	1.953002189	0.375	0.046	5.55E-116	M1	Gm8013
3.79E-118	2.37799221	0.482	0.029	7.58E-115	M1	Pik3ip1
9.87E-118	5.664779175	0.512	0.004	1.97E-114	M1	Gm39321
1.82E-117	2.65194395	0.551	0.056	3.64E-114	M1	Cpne2
8.23E-117	1.104755036	0.468	0.032	1.65E-113	M1	Pdzk1ip1
8.78E-117	5.077176543	0.488	0.005	1.76E-113	M1	Nlrp12
3.30E-116	0.409328073	0.203	0.049	6.61E-113	M1	Gbp9
4.41E-116	2.146153482	0.658	0.07	8.81E-113	M1	4930459C07Rik
1.45E-115	0.716927504	0.148	0.105	2.90E-112	M1	Snca
5.25E-115	4.185293026	0.625	0.029	1.05E-111	M1	Plbd1
1.90E-114	3.806588935	0.868	0.38	3.81E-111	M1	Ubb
3.40E-114	3.450596884	0.482	0.015	6.81E-111	M1	Cebpe
3.67E-114	0.3303153	0.556	0.046	7.34E-111	M1	Pxylp1
2.34E-113	1.654687678	0.493	0.06	4.69E-110	M1	Gpr132
2.98E-113	1.6002389	0.416	0.091	5.96E-110	M1	AC139347.1
4.16E-113	7.884836398	0.805	0.385	8.32E-110	M1	Snx20
1.38E-112	4.546203904	0.504	0.058	2.77E-109	M1	Soat2
8.40E-112	4.566503283	0.871	0.371	1.68E-108	M1	Klf6
4.75E-111	3.744570333	0.526	0.038	9.50E-108	M1	Chst11
8.76E-111	5.899050852	0.847	0.418	1.75E-107	M1	Sdcbp
9.40E-111	6.044169746	0.521	0.005	1.88E-107	M1	Ptgs2
2.17E-110	3.681928823	0.584	0.097	4.33E-107	M1	Ckap4
2.58E-110	3.65817687	0.562	0.128	5.15E-107	M1	Nr4a1
2.69E-110	0.417726363	0.14	0.086	5.38E-107	M1	Arl5c
3.16E-110	4.395278671	0.668	0.164	6.32E-107	M1	Osm
7.22E-110	5.614599198	0.682	0.22	1.44E-106	M1	Sertad1
7.77E-110	4.14869593	0.318	0.095	1.55E-106	M1	Gm9733
9.75E-109	2.249333813	0.526	0.065	1.95E-105	M1	Slfn5
1.58E-108	2.419549292	0.682	0.172	3.15E-105	M1	Cdkn2d
4.87E-108	2.578029644	0.356	0.023	9.74E-105	M1	5430425K12Rik
5.16E-108	4.00251772	0.592	0.144	1.03E-104	M1	Acap1
9.63E-108	1.531738607	0.236	0.025	1.93E-104	M1	Gimap9
2.12E-107	1.97627328	0.247	0.028	4.25E-104	M1	Plac8
5.58E-107	4.163928838	0.581	0.059	1.12E-103	M1	Vps37b
1.08E-106	5.711769802	0.819	0.367	2.17E-103	M1	Lyst
1.80E-106	4.747701708	0.803	0.313	3.59E-103	M1	Zfp36
2.24E-106	8.108390391	0.816	0.383	4.49E-103	M1	Grina
3.07E-106	2.638177273	0.647	0.108	6.14E-103	M1	Slc11a1
5.26E-106	2.870492114	0.318	0.081	1.05E-102	M1	B230208H11Rik
5.48E-106	2.598216013	0.312	0.068	1.10E-102	M1	Dbp
7.95E-106	3.323163842	0.66	0.206	1.59E-102	M1	Atf3
2.49E-105	2.751483148	0.46	0.027	4.97E-102	M1	Gpc1
3.30E-105	4.518257283	0.764	0.307	6.60E-102	M1	Jun
3.44E-105	5.288148589	0.616	0.151	6.89E-102	M1	Bcl3
1.53E-104	9.244468372	0.526	0.01	3.07E-101	M1	Hdc
1.70E-104	2.148569472	0.318	0.047	3.40E-101	M1	Card10
2.46E-104	3.423892653	0.532	0.14	4.93E-101	M1	2900060B14Rik
5.55E-104	5.146578605	0.392	0.002	1.11E-100	M1	Hrh2
7.17E-104	0.861451221	0.23	0.117	1.43E-100	M1	Vcan
1.27E-103	1.229896476	0.11	0.094	2.53E-100	M1	Cmpk2
1.69E-103	3.580521179	0.578	0.106	3.38E-100	M1	Gm12840
1.71E-103	3.120837859	0.507	0.085	3.43E-100	M1	Gm17619
6.04E-103	3.331508996	0.427	0.075	1.21E-99	M1	Rragd
1.07E-102	5.711347783	0.548	0.1	2.13E-99	M1	Trim30b
3.40E-102	2.256485914	0.515	0.122	6.80E-99	M1	D830025C05Rik
3.80E-102	1.261570512	0.367	0.057	7.60E-99	M1	Ddit4
5.05E-102	6.942075151	0.49	0.013	1.01E-98	M1	Igfbp6
1.12E-101	4.328061183	0.586	0.097	2.24E-98	M1	Arid5a
5.57E-101	5.36863938	0.701	0.282	1.11E-97	M1	Tnfrsf23
6.43E-101	2.341488386	0.584	0.135	1.29E-97	M1	Lbr
1.17E-100	8.126142103	0.567	0.017	2.34E-97	M1	Mefv
7.49E-98	0.280984712	0.216	0.114	1.50E-94	M1	Tnfrsf4
9.96E-98	2.391807885	0.323	0.107	1.99E-94	M1	Rflnb
1.36E-97	4.485983649	0.578	0.096	2.72E-94	M1	Stx11
1.93E-97	2.850531898	0.855	0.321	3.85E-94	M1	Fth1
3.49E-97	0.411493615	0.225	0.109	6.98E-94	M1	Inhba
5.08E-97	6.567576058	0.518	0.083	1.02E-93	M1	Acta2
6.49E-97	3.844500698	0.622	0.159	1.30E-93	M1	Ppp1r15a
6.92E-97	0.962721411	0.419	0.129	1.38E-93	M1	Zcchc11
9.18E-97	0.663581983	0.184	0.108	1.84E-93	M1	Dnaja4
1.46E-96	4.302228327	0.674	0.158	2.93E-93	M1	Il1b
1.91E-96	5.25117813	0.493	0.019	3.82E-93	M1	Adgrg3
8.50E-96	3.172327167	0.479	0.118	1.70E-92	M1	Trpm2
2.54E-95	0.310517463	0.592	0.18	5.08E-92	M1	Hbb-bt
2.59E-94	6.865457672	0.784	0.383	5.18E-91	M1	Skil
3.33E-94	1.351277476	0.416	0.012	6.65E-91	M1	Dab2ip
3.46E-94	0.910763167	0.293	0.11	6.92E-91	M1	Scgb3a2
5.07E-94	5.586139348	0.523	0.021	1.01E-90	M1	Dhrs9
2.99E-93	3.240333697	0.751	0.337	5.98E-90	M1	Lilrb4a
3.25E-93	6.679673462	0.715	0.286	6.49E-90	M1	Rab20
3.41E-93	4.021811466	0.463	0.102	6.83E-90	M1	Sycp2
8.13E-93	4.322680211	0.482	0.094	1.63E-89	M1	Gpr84
1.29E-92	2.215250318	0.482	0.049	2.59E-89	M1	Ltf
1.42E-92	7.179733445	0.636	0.189	2.83E-89	M1	Jdp2
2.75E-92	1.779014126	0.441	0.048	5.49E-89	M1	Oas3
1.24E-91	3.76836725	0.468	0.106	2.47E-88	M1	Frat2
1.58E-91	4.096767532	0.562	0.043	3.15E-88	M1	Adam8
1.59E-91	2.573463308	0.463	0.091	3.19E-88	M1	Peak1
1.03E-90	0.732879566	0.236	0.064	2.05E-87	M1	Tnfsf9
1.26E-90	0.544973127	0.263	0.109	2.51E-87	M1	Gas7
1.40E-90	6.205017207	0.474	0.003	2.80E-87	M1	Gm13822
1.74E-90	5.066564846	0.647	0.249	3.48E-87	M1	Cpeb2
2.60E-90	3.335813306	0.51	0.083	5.20E-87	M1	Gm26669
3.02E-90	7.430266947	0.819	0.435	6.04E-87	M1	Msrb1
1.05E-89	5.603165152	0.526	0.114	2.10E-86	M1	Lrrc25
1.24E-89	8.54708812	0.641	0.234	2.47E-86	M1	Dedd2
2.14E-89	8.259265882	0.693	0.317	4.27E-86	M1	Il1rap
3.90E-89	0.442597701	0.005	0.102	7.79E-86	M1	Tuft1
6.78E-89	1.598651724	0.353	0.05	1.36E-85	M1	Oasl1
7.10E-89	2.39212019	0.37	0.039	1.42E-85	M1	Lamb3
1.87E-88	5.519971432	0.6	0.155	3.74E-85	M1	Smox
2.34E-88	3.179459716	0.54	0.179	4.68E-85	M1	Nfkbie
2.48E-88	5.802247447	0.564	0.145	4.97E-85	M1	Lpcat2
3.72E-88	0.911496452	0.616	0.212	7.45E-85	M1	Cnn2
4.99E-88	3.370084538	0.734	0.349	9.97E-85	M1	Rbpj
3.86E-86	0.482196717	0.079	0.113	7.72E-83	M1	Hspa1a
3.60E-85	4.676241962	0.8	0.369	7.20E-82	M1	Pim1
7.90E-85	6.428988873	0.592	0.187	1.58E-81	M1	Cd300lb
1.17E-84	2.352613616	0.471	0.112	2.33E-81	M1	Cystm1
1.37E-84	4.54101345	0.803	0.365	2.74E-81	M1	Bhlhe40
2.75E-84	3.765026936	0.499	0.059	5.49E-81	M1	St3gal6
1.01E-83	1.908435302	0.422	0.032	2.01E-80	M1	Susd3
1.92E-83	7.694759375	0.575	0.206	3.84E-80	M1	Hlx
2.77E-83	0.847848406	0.458	0.108	5.54E-80	M1	Lpar6
3.03E-83	4.30331128	0.753	0.347	6.06E-80	M1	Btg2
3.43E-83	5.402413832	0.575	0.036	6.86E-80	M1	Ltb4r1
3.58E-83	1.205369419	0.797	0.093	7.16E-80	M1	Dnase1l3
4.18E-83	6.537015316	0.773	0.412	8.37E-80	M1	Vasp
1.89E-82	7.025911015	0.66	0.277	3.78E-79	M1	Cd300ld
2.53E-82	3.506004409	0.485	0.022	5.06E-79	M1	Slco3a1
3.46E-82	4.220511208	0.477	0.029	6.92E-79	M1	Egr3
5.85E-82	8.434385438	0.668	0.333	1.17E-78	M1	Gm14005
8.41E-82	2.03090434	0.375	0.066	1.68E-78	M1	Rsad2
1.58E-81	5.108164122	0.655	0.316	3.17E-78	M1	Cish
1.74E-81	7.538931937	0.767	0.381	3.49E-78	M1	Cd33
2.45E-81	0.338684136	0.293	0.026	4.90E-78	M1	Il21r
3.08E-81	5.064004705	0.534	0.027	6.17E-78	M1	Gm34084
1.37E-80	4.709499787	0.655	0.263	2.73E-77	M1	Cd300a
1.49E-80	3.56721845	0.808	0.39	2.97E-77	M1	S100a11
5.46E-80	3.349546324	0.512	0.022	1.09E-76	M1	Gucy2c
1.38E-79	1.81703633	0.589	0.206	2.76E-76	M1	Arl4c
2.68E-79	1.976792228	0.255	0.144	5.35E-76	M1	Ptgs1
8.50E-79	2.026262643	0.348	0.111	1.70E-75	M1	Tspan13
1.39E-78	6.886959676	0.658	0.33	2.77E-75	M1	Nlrp3
6.51E-78	5.430974548	0.542	0.092	1.30E-74	M1	Slc40a1
7.99E-78	4.870190545	0.784	0.335	1.60E-74	M1	Cstb
5.17E-77	3.838992929	0.638	0.314	1.03E-73	M1	Zfp36l1
6.15E-77	5.675580999	0.488	0.133	1.23E-73	M1	Gpr35
1.76E-76	3.207388497	0.63	0.215	3.51E-73	M1	Lmnb1
2.04E-76	5.879439619	0.595	0.247	4.09E-73	M1	2310001H17Rik
2.07E-76	5.052817025	0.551	0.089	4.14E-73	M1	Igf1r
3.64E-76	1.647412876	0.186	0.045	7.28E-73	M1	Kalrn
1.47E-75	3.464247957	0.759	0.354	2.93E-72	M1	Clec4n
2.32E-75	2.80156556	0.452	0.098	4.64E-72	M1	Ndrg1
2.62E-75	2.206664951	0.553	0.195	5.23E-72	M1	Tmem131l
5.22E-75	4.501839773	0.764	0.081	1.04E-71	M1	Clec4b2
6.99E-75	3.300684379	0.332	0.059	1.40E-71	M1	Enah
7.00E-75	1.04095605	0.184	0.12	1.40E-71	M1	Ager
7.43E-75	0.691353884	0.364	0.121	1.49E-71	M1	Mastl
7.89E-75	4.262778756	0.693	0.344	1.58E-71	M1	Plk3
9.31E-75	2.238873221	0.658	0.343	1.86E-71	M1	Cd37
1.05E-74	0.596102741	0.151	0.034	2.10E-71	M1	Tbc1d10c
2.34E-73	5.141995525	0.619	0.253	4.68E-70	M1	Gng12
7.46E-73	6.965921759	0.762	0.389	1.49E-69	M1	Bri3
7.79E-73	3.665659974	0.614	0.221	1.56E-69	M1	Tmem243
1.31E-72	3.542879091	0.699	0.381	2.63E-69	M1	Rac2
7.68E-72	5.897806478	0.449	0.007	1.54E-68	M1	Chil1
1.30E-71	2.463003614	0.356	0.015	2.60E-68	M1	Stk26
2.27E-71	3.036691786	0.452	0.094	4.55E-68	M1	Hnmt
1.06E-70	2.116292331	0.37	0.086	2.13E-67	M1	Gm26545
6.88E-70	3.70027727	0.427	0.03	1.38E-66	M1	Rasip1
8.25E-70	5.440594723	0.6	0.257	1.65E-66	M1	Lilra6
3.78E-69	1.765552557	0.395	0.014	7.57E-66	M1	Atp1a3
4.16E-69	5.413266424	0.592	0.269	8.32E-66	M1	Xylt1
4.52E-68	0.462995889	0.014	0.154	9.05E-65	M1	Ube2t
1.58E-67	1.955658141	0.395	0.19	3.15E-64	M1	Cd69
1.71E-67	1.575118318	0.203	0.046	3.41E-64	M1	Tspan2
2.02E-67	3.165403814	0.425	0.175	4.03E-64	M1	Gabbr1
2.52E-67	5.021030623	0.633	0.32	5.03E-64	M1	Nudt4
5.38E-67	1.378106415	0.46	0.159	1.08E-63	M1	Fchsd2
6.55E-67	6.107756584	0.762	0.394	1.31E-63	M1	Plek
7.97E-67	0.781916775	0.148	0.136	1.59E-63	M1	Slc16a14
3.89E-66	3.585404445	0.726	0.349	7.77E-63	M1	Cd52
8.22E-66	0.894385366	0.575	0.249	1.64E-62	M1	Hba-a2
1.49E-65	0.501958475	0.518	0.204	2.97E-62	M1	Ifi27l2a
1.58E-65	4.208232194	0.468	0.049	3.17E-62	M1	Fmnl2
2.98E-65	4.056548933	0.438	0.053	5.96E-62	M1	4933432I03Rik
4.44E-65	3.438191593	0.619	0.306	8.87E-62	M1	Alcam
9.88E-65	4.005891711	0.6	0.305	1.98E-61	M1	Fas
6.37E-64	2.367403323	0.345	0.016	1.27E-60	M1	Mmp25
1.04E-63	1.809692648	0.773	0.102	2.08E-60	M1	Gm15910
1.49E-63	1.505352615	0.345	0.018	2.98E-60	M1	Satb1
1.74E-63	3.922282714	0.458	0.017	3.47E-60	M1	Pstpip1
4.80E-63	5.850193544	0.521	0.138	9.61E-60	M1	AB124611
5.19E-63	2.18072768	0.504	0.226	1.04E-59	M1	Gm46224
6.40E-63	0.493230774	0.312	0.138	1.28E-59	M1	Cxcl3
1.39E-62	4.573782994	0.658	0.295	2.79E-59	M1	Jak2
2.06E-62	0.932705858	0.255	0.031	4.11E-59	M1	Rgs18
2.43E-62	7.607829474	0.471	0.015	4.87E-59	M1	Egln3
1.46E-61	6.338166599	0.693	0.385	2.93E-58	M1	Il10rb
2.94E-61	5.407871243	0.386	0.011	5.87E-58	M1	Cass4
3.04E-61	3.471932399	0.041	0.428	6.08E-58	M1	Slc7a2
3.33E-61	1.269540056	0.14	0.164	6.65E-58	M1	Bpgm
5.96E-60	6.30232702	0.529	0.124	1.19E-56	M1	Fgd3
5.98E-59	5.376637877	0.671	0.385	1.20E-55	M1	Plekho2
7.90E-59	5.386560214	0.477	0.09	1.58E-55	M1	B430306N03Rik
8.87E-59	2.993037835	0.277	0.108	1.77E-55	M1	Rasgrp2
1.03E-58	6.383379303	0.718	0.393	2.07E-55	M1	Slfn2
1.39E-58	2.921635542	0.332	0.04	2.77E-55	M1	Gm47230
9.76E-58	5.521546442	0.638	0.356	1.95E-54	M1	Rhob
1.08E-57	5.848500714	0.614	0.345	2.15E-54	M1	Sgms2
1.22E-57	2.857172516	0.534	0.179	2.45E-54	M1	Gm19951
1.41E-57	5.039478927	0.482	0.186	2.82E-54	M1	Sh2d3c
1.80E-57	4.99181338	0.403	0.074	3.60E-54	M1	Abtb2
1.92E-57	3.939353478	0.723	0.409	3.85E-54	M1	Fxyd5
2.61E-57	5.411827949	0.625	0.368	5.22E-54	M1	Ncf4
5.55E-57	6.490177742	0.644	0.335	1.11E-53	M1	Emilin2
6.73E-57	3.461283077	0.548	0.331	1.35E-53	M1	Maff
7.09E-57	2.682746149	0.219	0.085	1.42E-53	M1	Nedd4l
2.10E-56	1.836144553	0.573	0.287	4.21E-53	M1	Ddit3
4.89E-56	1.157247809	0.348	0.123	9.78E-53	M1	Fosb
6.13E-56	7.299718692	0.677	0.385	1.23E-52	M1	Mapkapk2
6.50E-56	5.444822258	0.422	0.097	1.30E-52	M1	Gm14286
1.69E-55	0.988195919	0.378	0.017	3.37E-52	M1	Kit
2.27E-55	3.55276536	0.381	0.09	4.54E-52	M1	Slc39a4
3.09E-55	2.908952245	0.699	0.093	6.18E-52	M1	Itgb3
3.99E-55	6.691466874	0.605	0.34	7.97E-52	M1	Igsf6
4.85E-55	4.916186338	0.677	0.407	9.70E-52	M1	Selplg
7.28E-55	3.101559085	0.225	0.083	1.46E-51	M1	Proscos
9.30E-55	3.124944824	0.397	0.104	1.86E-51	M1	Sfn
1.35E-54	1.881074478	0.277	0.033	2.70E-51	M1	Stab1
1.77E-54	6.373785297	0.381	0.005	3.55E-51	M1	Ankrd22
3.07E-54	6.292761015	0.677	0.345	6.14E-51	M1	Cyp4f18
5.28E-54	0.969074305	0.252	0.043	1.06E-50	M1	2010310C07Rik
7.80E-54	2.266036355	0.375	0.042	1.56E-50	M1	Nr4a3
1.03E-53	4.521457828	0.553	0.282	2.06E-50	M1	Trim30d
1.63E-53	5.082585403	0.386	0.227	3.26E-50	M1	Nt5e
1.90E-53	7.241989722	0.4	0.005	3.80E-50	M1	Retnlg
2.46E-53	2.318714097	0.427	0.075	4.92E-50	M1	Fyb
2.58E-53	3.066000524	0.411	0.091	5.15E-50	M1	Ebi3
3.95E-53	1.975780784	0.595	0.275	7.89E-50	M1	Wfdc17
4.36E-53	2.558095784	0.178	0.046	8.72E-50	M1	9830107B12Rik
7.44E-53	3.640292849	0.501	0.102	1.49E-49	M1	Igf2r
7.94E-53	1.935365442	0.441	0.209	1.59E-49	M1	Tnf
3.25E-52	1.174980656	0.367	0.125	6.50E-49	M1	Plk2
3.88E-52	4.096127923	0.419	0.075	7.75E-49	M1	Treml2
4.89E-52	3.800806946	0.474	0.264	9.77E-49	M1	Mir142hg
1.23E-51	5.451370871	0.411	0.136	2.45E-48	M1	Ccdc180
1.70E-51	4.663805137	0.688	0.383	3.40E-48	M1	C5ar1
2.20E-51	0.831721399	0.299	0.05	4.39E-48	M1	Gstp3
3.57E-51	6.548206667	0.515	0.19	7.15E-48	M1	G0s2
8.22E-51	0.726249942	0.063	0.452	1.64E-47	M1	Trf
3.50E-50	1.882369101	0.148	0.434	7.00E-47	M1	Ahnak
5.40E-50	0.449713117	0.433	0.248	1.08E-46	M1	Tuba1a
1.27E-49	3.406522099	0.403	0.023	2.54E-46	M1	Rcsd1
1.62E-49	6.560694581	0.438	0.007	3.24E-46	M1	Asprv1
1.70E-49	5.938495719	0.477	0.125	3.39E-46	M1	1600010M07Rik
2.58E-49	3.744926377	0.647	0.38	5.15E-46	M1	Mar-07
1.64E-48	4.175106914	0.608	0.369	3.27E-45	M1	Ier2
5.63E-48	4.10873299	0.701	0.406	1.13E-44	M1	Jund
6.33E-48	3.395230123	0.353	0.173	1.27E-44	M1	Mreg
1.27E-47	4.694364564	0.721	0.458	2.54E-44	M1	Fcer1g
2.48E-47	1.044492126	0.649	0.319	4.96E-44	M1	Cd63
4.20E-47	0.504412848	0.148	0.183	8.40E-44	M1	Arhgap15
6.82E-47	1.772662349	0.362	0.059	1.36E-43	M1	Prkcb
9.31E-47	5.582466072	0.471	0.108	1.86E-43	M1	4833407H14Rik
1.03E-46	1.58197625	0.677	0.378	2.07E-43	M1	Bcl2a1b
1.29E-46	6.861120179	0.608	0.313	2.58E-43	M1	Id1
1.43E-46	1.496768444	0.422	0.191	2.85E-43	M1	Utrn
2.11E-46	6.882504311	0.592	0.282	4.21E-43	M1	E230032D23Rik
2.83E-46	4.554212423	0.485	0.295	5.67E-43	M1	Pde4b
3.30E-46	5.552628104	0.49	0.291	6.59E-43	M1	C5ar2
3.44E-46	1.897915873	0.318	0.076	6.88E-43	M1	Hsd11b1
3.69E-46	6.34702269	0.518	0.344	7.37E-43	M1	Zc3h12a
5.37E-46	5.944867561	0.592	0.369	1.07E-42	M1	Lfng
1.47E-45	0.837619167	0.225	0.12	2.93E-42	M1	Prkce
1.61E-45	3.86204915	0.375	0.053	3.22E-42	M1	Lcn2
1.64E-45	0.890247502	0.033	0.106	3.27E-42	M1	Hist4h4
6.83E-45	1.303345688	0.729	0.379	1.37E-41	M1	AY036118
1.34E-44	4.971847864	0.682	0.387	2.67E-41	M1	Ccnl1
1.87E-44	2.577765335	0.627	0.379	3.74E-41	M1	Prdx6
3.49E-44	2.17075719	0.271	0.076	6.97E-41	M1	Oas2
5.69E-44	4.212739634	0.638	0.372	1.14E-40	M1	Clk1
9.94E-44	5.929875634	0.427	0.061	1.99E-40	M1	Tnfsf14
1.38E-43	6.391839804	0.592	0.339	2.75E-40	M1	Kdm6b
3.14E-43	2.716531054	0.167	0.449	6.29E-40	M1	Hspa8
3.99E-43	4.209475349	0.479	0.244	7.98E-40	M1	Cd80
4.33E-43	6.840867576	0.479	0.285	8.65E-40	M1	Zdhhc18
6.25E-43	0.497749912	0.14	0.084	1.25E-39	M1	Map1b
1.20E-42	3.017727208	0.348	0.025	2.40E-39	M1	Gm45805
1.37E-42	2.355800599	0.216	0.041	2.74E-39	M1	Retn
1.69E-42	5.643271353	0.356	0.003	3.38E-39	M1	Ifit1bl2
2.50E-42	4.331147879	0.638	0.382	5.00E-39	M1	Sbno2
2.93E-42	1.585883419	0.175	0.032	5.86E-39	M1	Rnf144a
4.83E-42	2.63507431	0.353	0.101	9.66E-39	M1	1700058P15Rik
1.15E-41	3.300787767	0.268	0.032	2.30E-38	M1	Ly6c2
2.50E-41	7.199256411	0.567	0.35	5.01E-38	M1	Midn
1.39E-40	3.884956639	0.452	0.133	2.77E-37	M1	Rgs3
1.49E-40	4.575092528	0.611	0.402	2.99E-37	M1	Cyth4
1.89E-40	5.864622042	0.6	0.363	3.77E-37	M1	C3
2.97E-40	3.145042877	0.408	0.31	5.94E-37	M1	Rhoh
3.51E-40	5.418662411	0.6	0.377	7.01E-37	M1	Gcnt2
4.34E-40	1.31484864	0.299	0.143	8.67E-37	M1	Sag
4.37E-40	4.180512792	0.342	0.004	8.74E-37	M1	Ptgs2os2
6.72E-40	4.701242267	0.419	0.043	1.34E-36	M1	Hbegf
7.27E-40	4.960153245	0.422	0.3	1.45E-36	M1	Ffar2
1.73E-39	2.12425379	0.227	0.09	3.46E-36	M1	Card6
2.03E-38	3.79134621	0.463	0.162	4.05E-35	M1	Pmaip1
2.30E-38	4.968246015	0.57	0.319	4.60E-35	M1	Lst1
2.67E-38	2.598842287	0.427	0.123	5.34E-35	M1	Fam20c
2.93E-38	2.619705634	0.452	0.303	5.86E-35	M1	Tnfaip3
5.79E-38	5.137063355	0.638	0.401	1.16E-34	M1	Txnip
7.33E-38	2.478549287	0.323	0.149	1.47E-34	M1	Letm2
2.33E-37	2.714516032	0.342	0.037	4.65E-34	M1	A630001O12Rik
2.55E-37	6.791919181	0.523	0.32	5.11E-34	M1	Irak2
3.31E-37	2.699699875	0.493	0.356	6.62E-34	M1	Tes
3.58E-37	4.191333641	0.416	0.3	7.17E-34	M1	Tcp11l2
7.83E-37	3.303164137	0.37	0.074	1.57E-33	M1	D930030I03Rik
8.33E-37	1.92941524	0.236	0.027	1.67E-33	M1	Hdac7
9.65E-37	5.161502685	0.419	0.142	1.93E-33	M1	Amer2
4.73E-36	2.543675778	0.54	0.37	9.46E-33	M1	Rab44
6.21E-36	3.541118631	0.468	0.284	1.24E-32	M1	Gm26532
1.57E-35	1.185046384	0.195	0.058	3.14E-32	M1	Hsh2d
4.45E-35	3.270612332	0.567	0.348	8.91E-32	M1	Dusp5
9.35E-35	3.852859707	0.411	0.1	1.87E-31	M1	Spata13
1.13E-34	1.800174156	0.178	0.138	2.25E-31	M1	Clec1a
1.26E-34	3.840392654	0.43	0.327	2.52E-31	M1	Cdc42ep2
1.70E-34	5.360601577	0.57	0.367	3.39E-31	M1	Il4ra
4.19E-34	2.810783054	0.627	0.083	8.39E-31	M1	Tinagl1
4.82E-34	2.793998035	0.578	0.381	9.64E-31	M1	Tet2
4.97E-34	6.64086196	0.411	0.214	9.94E-31	M1	Rell1
6.86E-34	3.002083986	0.356	0.11	1.37E-30	M1	Tbx6
1.21E-33	4.958752684	0.236	0.164	2.42E-30	M1	Hip1r
2.05E-33	3.032595908	0.449	0.28	4.10E-30	M1	Slc20a1
2.50E-33	6.641962947	0.592	0.4	5.01E-30	M1	Cdk2ap2
3.61E-33	1.588130805	0.2	0.085	7.23E-30	M1	Ppp1r16b
5.71E-33	2.966467276	0.425	0.18	1.14E-29	M1	Mfsd6
1.29E-32	3.304224933	0.386	0.165	2.58E-29	M1	Gm28809
1.94E-32	5.731617821	0.622	0.392	3.89E-29	M1	Tnfrsf1b
2.59E-31	3.230138623	0.63	0.366	5.18E-28	M1	Vmp1
4.72E-31	1.645916841	0.345	0.252	9.45E-28	M1	Icosl
4.94E-31	6.433568921	0.663	0.431	9.88E-28	M1	Sat1
9.24E-31	1.139862047	0.225	0.081	1.85E-27	M1	Pou2f2
1.03E-30	0.388668104	0.038	0.425	2.05E-27	M1	Lpin1
1.40E-30	1.790454911	0.321	0.055	2.80E-27	M1	Txlnb
1.48E-30	3.125105653	0.31	0.261	2.97E-27	M1	Prdm1
2.02E-30	2.746374297	0.271	0.014	4.04E-27	M1	Spry2
2.42E-30	0.623860533	0.071	0.263	4.83E-27	M1	Cd93
3.78E-30	6.468822008	0.529	0.376	7.55E-27	M1	Vsir
4.43E-30	6.457563615	0.559	0.39	8.87E-27	M1	Rara
4.70E-30	1.398694787	0.551	0.39	9.41E-27	M1	Zfand5
8.40E-30	2.768268214	0.422	0.217	1.68E-26	M1	Pfkfb3
1.28E-29	0.852783981	0.044	0.157	2.56E-26	M1	Hpgds
1.63E-29	5.138291927	0.597	0.325	3.25E-26	M1	Ftl1
1.65E-29	4.614954019	0.644	0.413	3.31E-26	M1	Picalm
1.98E-29	1.245083944	0.641	0.394	3.95E-26	M1	Fus
3.84E-29	1.001866469	0.216	0.287	7.67E-26	M1	Srxn1
1.74E-28	4.754063742	0.518	0.344	3.48E-25	M1	Tgif1
4.41E-28	2.820570679	0.567	0.38	8.82E-25	M1	Atf7ip
7.30E-28	1.330868371	0.058	0.14	1.46E-24	M1	Dhfr
9.39E-28	1.294721906	0.181	0.083	1.88E-24	M1	Prnp
1.27E-27	1.046098	0.444	0.254	2.54E-24	M1	Cks2
1.48E-27	6.0303097	0.534	0.374	2.97E-24	M1	Gcnt1
1.53E-27	4.498711197	0.592	0.391	3.06E-24	M1	Fosl2
2.92E-27	0.607850784	0.474	0.278	5.85E-24	M1	Hmox1
3.18E-27	3.362596549	0.378	0.319	6.36E-24	M1	Abcc1
5.40E-27	7.299616847	0.444	0.331	1.08E-23	M1	Clec5a
6.35E-27	6.065190256	0.436	0.237	1.27E-23	M1	Hk3
2.35E-26	1.855817074	0.293	0.322	4.71E-23	M1	Gdap10
2.43E-26	2.063142402	0.666	0.399	4.87E-23	M1	Rsrp1
4.37E-26	2.091624617	0.463	0.317	8.75E-23	M1	Rasa2
6.55E-26	0.657532847	0.321	0.202	1.31E-22	M1	Map3k14
8.84E-26	1.050900311	0.507	0.351	1.77E-22	M1	Txnrd1
1.46E-25	2.532028569	0.167	0.422	2.92E-22	M1	Lgmn
2.61E-25	4.832858034	0.395	0.085	5.22E-22	M1	Rbm38
4.07E-25	3.996520663	0.611	0.408	8.13E-22	M1	Bcl2a1a
4.57E-25	3.8661993	0.427	0.362	9.15E-22	M1	Icam1
8.93E-25	0.62442708	0.57	0.37	1.79E-21	M1	Atf4
9.24E-25	1.232135715	0.142	0.267	1.85E-21	M1	Ptgr1
1.70E-24	2.857527192	0.57	0.388	3.41E-21	M1	Trim30a
1.76E-24	4.218316739	0.518	0.372	3.53E-21	M1	Bcl2l11
1.79E-24	4.616063843	0.31	0.016	3.58E-21	M1	Entpd3
7.80E-24	2.909471825	0.351	0.107	1.56E-20	M1	Gadd45a
8.56E-24	4.691649764	0.537	0.368	1.71E-20	M1	Rgs2
1.06E-23	4.575038793	0.622	0.429	2.12E-20	M1	Cd44
3.29E-23	1.924392906	0.562	0.343	6.58E-20	M1	Sqstm1
4.67E-23	1.217843051	0.392	0.313	9.35E-20	M1	F630028O10Rik
7.58E-23	2.401845284	0.186	0.197	1.52E-19	M1	Hilpda
1.83E-22	4.458453446	0.567	0.404	3.66E-19	M1	Plaur
2.01E-22	1.103271002	0.025	0.131	4.01E-19	M1	Lat
2.13E-22	3.77602675	0.244	0.036	4.25E-19	M1	Pla1a
2.19E-22	3.656450371	0.611	0.351	4.39E-19	M1	Ctsb
3.96E-22	4.69938017	0.534	0.049	7.91E-19	M1	Gm36660
4.05E-22	1.423578016	0.279	0.111	8.11E-19	M1	Irf7
1.07E-21	3.221686934	0.301	0.178	2.13E-18	M1	4732440D04Rik
1.19E-21	2.485610751	0.362	0.359	2.39E-18	M1	Trim12a
1.85E-21	3.101366391	0.589	0.397	3.69E-18	M1	Slc38a2
2.01E-21	4.261095045	0.441	0.348	4.03E-18	M1	Hgsnat
3.22E-21	4.648258092	0.436	0.367	6.45E-18	M1	Cebpd
4.05E-21	0.567358818	0.025	0.155	8.09E-18	M1	Gm20045
4.50E-21	2.4991407	0.249	0.047	9.00E-18	M1	5830416I19Rik
5.28E-21	3.236148078	0.373	0.061	1.06E-17	M1	CT009713.1
5.46E-21	1.036686235	0.142	0.284	1.09E-17	M1	Il1a
5.47E-21	5.005804611	0.477	0.38	1.09E-17	M1	Crebrf
1.25E-20	0.71123706	0.225	0.04	2.49E-17	M1	Tbc1d8
1.84E-20	3.047720611	0.589	0.399	3.67E-17	M1	Atp2b1
2.08E-20	3.694233521	0.258	0.121	4.17E-17	M1	AI463229
2.17E-20	3.334994981	0.285	0.164	4.35E-17	M1	Fam102a
2.31E-20	3.426287508	0.142	0.045	4.62E-17	M1	Prrg1
2.33E-20	4.11660951	0.573	0.386	4.66E-17	M1	Ubald2
7.72E-20	2.035308744	0.268	0.059	1.54E-16	M1	Rhou
8.17E-20	5.795883457	0.523	0.393	1.63E-16	M1	Kctd12
1.30E-19	1.801491002	0.518	0.377	2.60E-16	M1	Slc3a2
2.38E-19	3.385892009	0.142	0.141	4.75E-16	M1	Plcxd2
2.87E-19	4.533887281	0.392	0.125	5.73E-16	M1	E030030I06Rik
3.19E-19	2.480354244	0.296	0.053	6.37E-16	M1	Dusp2
3.67E-19	1.47936564	0.304	0.412	7.33E-16	M1	Psap
4.52E-19	3.396402302	0.425	0.373	9.04E-16	M1	Tle3
7.32E-19	2.88729632	0.153	0.25	1.46E-15	M1	Sc5d
1.07E-18	0.978194466	0.263	0.278	2.14E-15	M1	Ifi204
1.59E-18	3.044861155	0.345	0.368	3.18E-15	M1	Gclc
1.61E-18	1.074578357	0.51	0.378	3.22E-15	M1	Jmjd1c
1.69E-18	2.602602812	0.542	0.389	3.38E-15	M1	Fbxl5
2.61E-18	3.679517699	0.288	0.065	5.23E-15	M1	Matk
2.83E-18	1.112839449	0.332	0.254	5.65E-15	M1	Relb
4.62E-18	1.499681173	0.258	0.018	9.23E-15	M1	Ly6a
6.13E-18	4.05241573	0.266	0.011	1.23E-14	M1	Gm19510
8.11E-18	2.229143437	0.181	0.238	1.62E-14	M1	Gm21188
9.77E-18	1.566260567	0.589	0.471	1.95E-14	M1	Actg1
3.25E-17	2.717826617	0.438	0.328	6.50E-14	M1	Fos
5.53E-17	3.416846808	0.455	0.345	1.11E-13	M1	Tnfrsf26
5.61E-17	4.992739486	0.534	0.376	1.12E-13	M1	Ftl1-ps1
8.21E-17	1.101182292	0.197	0.173	1.64E-13	M1	Rassf2
1.51E-16	1.539246955	0.17	0.268	3.01E-13	M1	Tnfrsf12a
1.82E-16	4.289468713	0.408	0.347	3.64E-13	M1	Gla
7.77E-16	1.821626965	0.452	0.339	1.55E-12	M1	Slpi
9.65E-16	4.751064614	0.523	0.357	1.93E-12	M1	Cited2
1.56E-15	4.688363924	0.29	0.072	3.12E-12	M1	Slc26a11
1.65E-15	1.59170343	0.381	0.266	3.29E-12	M1	Rilpl2
2.47E-15	5.204636323	0.296	0.041	4.94E-12	M1	Gm49368
2.60E-15	6.501196748	0.334	0.131	5.20E-12	M1	Gm20406
3.63E-15	5.141030308	0.422	0.32	7.27E-12	M1	Sft2d2
4.68E-15	1.359292837	0.164	0.153	9.35E-12	M1	Gm12216
5.33E-15	3.167312103	0.216	0.047	1.07E-11	M1	Gm44658
6.19E-15	2.731813086	0.282	0.069	1.24E-11	M1	Slco4a1
6.68E-15	0.642122017	0.233	0.309	1.34E-11	M1	Pcgf5
8.71E-15	3.236664289	0.227	0.151	1.74E-11	M1	Dgkh
8.94E-15	7.209635707	0.463	0.39	1.79E-11	M1	1700017B05Rik
1.37E-14	4.614972994	0.252	0.354	2.74E-11	M1	Impact
1.75E-14	1.75359189	0.627	0.419	3.50E-11	M1	Ctsd
2.00E-14	1.303917282	0.567	0.43	3.99E-11	M1	Coro1a
2.40E-14	5.113463454	0.414	0.389	4.81E-11	M1	Klf7
2.72E-14	1.81790259	0.173	0.258	5.44E-11	M1	D430042O09Rik
4.59E-14	1.372082468	0.11	0.294	9.19E-11	M1	Atp11a
5.00E-14	4.152079285	0.479	0.372	1.00E-10	M1	Il6ra
6.99E-14	5.082677666	0.266	0.195	1.40E-10	M1	Kansl1l
8.21E-14	4.454868774	0.282	0.016	1.64E-10	M1	Rab15
9.05E-14	5.269968549	0.449	0.344	1.81E-10	M1	Arid5b
1.05E-13	1.88703495	0.441	0.372	2.10E-10	M1	Rnf19b
1.70E-13	1.940062493	0.348	0.14	3.40E-10	M1	Isg15
1.70E-13	2.188296933	0.351	0.366	3.41E-10	M1	Samd9l
1.98E-13	1.688232328	0.156	0.029	3.97E-10	M1	AC130815.2
2.00E-13	1.170704293	0.178	0.076	4.00E-10	M1	Txk
2.11E-13	1.643173435	0.099	0.111	4.22E-10	M1	C730034F03Rik
2.49E-13	2.704871132	0.233	0.363	4.98E-10	M1	Chka
2.57E-13	1.052278184	0.186	0.246	5.14E-10	M1	Gpr141
2.84E-13	2.206945262	0.315	0.136	5.68E-10	M1	Tns3
3.03E-13	2.678426995	0.227	0.031	6.07E-10	M1	1700019L13Rik
4.69E-13	4.492924689	0.29	0.117	9.38E-10	M1	Gm37800
4.98E-13	1.890816961	0.603	0.469	9.96E-10	M1	B2m
1.04E-12	1.956352247	0.156	0.379	2.09E-09	M1	A930007I19Rik
1.11E-12	4.129422745	0.512	0.369	2.22E-09	M1	Fcgr2b
1.29E-12	2.695520011	0.471	0.404	2.59E-09	M1	Tgm2
1.86E-12	5.531960014	0.452	0.389	3.72E-09	M1	Zyx
1.88E-12	1.097048891	0.384	0.395	3.76E-09	M1	Rel
3.87E-12	1.378232397	0.2	0.435	7.75E-09	M1	Olr1
4.02E-12	0.935707556	0.2	0.31	8.03E-09	M1	4930523C07Rik
4.96E-12	1.065681809	0.088	0.106	9.91E-09	M1	Fam46c
5.19E-12	2.12637102	0.534	0.406	1.04E-08	M1	Cotl1
6.22E-12	3.535050885	0.578	0.409	1.24E-08	M1	Ctsz
1.06E-11	2.751552	0.356	0.37	2.11E-08	M1	Nfat5
1.16E-11	0.38325363	0.564	0.4	2.32E-08	M1	Serinc3
1.42E-11	4.505973177	0.093	0.418	2.83E-08	M1	Fpr2
1.49E-11	2.289614666	0.258	0.344	2.98E-08	M1	Cspp1
1.91E-11	3.055364808	0.482	0.376	3.82E-08	M1	Ankrd12
3.73E-11	2.1984002	0.238	0.13	7.47E-08	M1	Slfn8
4.12E-11	2.342477317	0.408	0.381	8.25E-08	M1	Mdm2
4.45E-11	2.881973851	0.389	0.39	8.90E-08	M1	Gmfg
4.83E-11	2.941771772	0.263	0.291	9.66E-08	M1	5031425E22Rik
5.73E-11	3.772132888	0.471	0.333	1.15E-07	M1	Fnip2
7.25E-11	3.075278529	0.436	0.378	1.45E-07	M1	Tsc22d3
1.82E-10	4.408985913	0.329	0.354	3.64E-07	M1	Siglece
4.65E-10	3.678204975	0.4	0.373	9.31E-07	M1	Cpeb4
6.70E-10	2.202456227	0.342	0.148	1.34E-06	M1	Smad7
7.39E-10	3.741160439	0.268	0.056	1.48E-06	M1	Pecam1
1.03E-09	2.234684604	0.485	0.321	2.05E-06	M1	Gclm
1.07E-09	5.530506186	0.532	0.43	2.15E-06	M1	Tnfaip2
1.94E-09	6.153747341	0.532	0.397	3.89E-06	M1	B4galt1
2.33E-09	4.938922761	0.425	0.389	4.66E-06	M1	Ssh2
3.73E-09	2.269679089	0.227	0.139	7.46E-06	M1	Cdca7
5.60E-09	3.928689554	0.277	0.109	1.12E-05	M1	Sik1
6.00E-09	2.218960967	0.288	0.289	1.20E-05	M1	Irf1
6.45E-09	0.577051254	0.019	0.112	1.29E-05	M1	Sep-01
8.23E-09	4.163281875	0.373	0.265	1.65E-05	M1	Tnfrsf13b
8.56E-09	3.164250332	0.553	0.411	1.71E-05	M1	Rbm25
9.51E-09	3.120010761	0.455	0.36	1.90E-05	M1	Dennd4a
1.00E-08	3.751088942	0.233	0.017	2.00E-05	M1	Smad3
1.09E-08	2.836946782	0.364	0.384	2.19E-05	M1	Arhgap45
1.64E-08	2.312627515	0.258	0.245	3.28E-05	M1	Rasgrp4
1.97E-08	1.90630139	0.156	0.233	3.94E-05	M1	Aph1c
2.03E-08	3.173741338	0.482	0.409	4.06E-05	M1	Klhl24
2.14E-08	0.38041763	0.079	0.161	4.29E-05	M1	Slc43a3
3.46E-08	2.666510322	0.17	0.349	6.92E-05	M1	Mylip
3.64E-08	2.290107533	0.148	0.377	7.27E-05	M1	Syne1
5.01E-08	1.675808431	0.227	0.11	1.00E-04	M1	Limd2
5.67E-08	3.882107131	0.244	0.085	1.13E-04	M1	Slc36a3os
1.03E-07	1.521569873	0.175	0.016	2.07E-04	M1	Ifnlr1
1.60E-07	5.175378924	0.458	0.375	3.20E-04	M1	Ypel3
2.44E-07	1.184796154	0.137	0.243	4.88E-04	M1	Arrdc3
5.58E-07	3.941458508	0.526	0.406	0.001116448	M1	Atp6v1e1
7.69E-07	3.03720335	0.255	0.216	0.00153821	M1	Pdcd1lg2
7.79E-07	0.838117208	0.014	0.116	0.00155862	M1	B3galt2
8.35E-07	3.724912596	0.192	0.368	0.001669261	M1	Tecpr1
8.50E-07	3.475170685	0.205	0.412	0.001700641	M1	Cdk6
1.02E-06	3.655297312	0.258	0.156	0.002040294	M1	Ahi1
1.46E-06	3.494405954	0.247	0.049	0.00291075	M1	Vegfa
1.57E-06	0.968383776	0.104	0.393	0.003149612	M1	Fam208a
1.74E-06	0.785748075	0.337	0.362	0.003486857	M1	Anxa3
1.83E-06	1.505013016	0.049	0.332	0.003653953	M1	BC005561
1.94E-06	5.086239632	0.301	0.339	0.003877994	M1	Clec12a
3.99E-06	4.20770205	0.537	0.418	0.007985759	M1	Txn1
4.25E-06	1.628864914	0.104	0.312	0.008491278	M1	Atf5
4.62E-06	5.955572737	0.422	0.37	0.009244577	M1	Slc31a2
5.55E-06	4.583687789	0.518	0.419	0.011092597	M1	Zfp36l2
6.06E-06	1.707248224	0.26	0.426	0.012119768	M1	Tgfbi
6.59E-06	1.599154031	0.112	0.066	0.013180135	M1	Gm13411
7.38E-06	0.390074942	0.238	0.36	0.014766462	M1	Emb
1.08E-05	2.613934854	0.216	0.092	0.021546051	M1	Slc2a3
1.15E-05	5.202094624	0.247	0.133	0.022939057	M1	Med12l
1.23E-05	5.995568507	0.427	0.394	0.024644532	M1	Tra2a
1.30E-05	1.748520964	0.195	0.035	0.026036415	M1	Traf1
3.53E-05	0.87593457	0.159	0.1	0.070616718	M1	Fnbp1l
4.26E-05	2.009457414	0.416	0.415	0.08526629	M1	Ncf1
5.22E-05	1.138819286	0.386	0.062	0.104451001	M1	Krt18
7.69E-05	5.2610097	0.389	0.367	0.15380435	M1	Rest
8.71E-05	1.537140515	0.282	0.374	0.174297224	M1	Glipr1
9.69E-05	2.982811357	0.159	0.291	0.193769928	M1	Rps6ka2
1.14E-04	0.534879591	0.156	0.03	0.227959673	M1	Ets1
1.79E-04	2.106023624	0.373	0.412	0.358527658	M1	Alas1
2.77E-04	0.312522317	0.156	0.355	0.553169553	M1	Siva1
2.93E-04	4.410415828	0.205	0.02	0.586864411	M1	Slc6a13
2.95E-04	5.752584575	0.386	0.415	0.589592113	M1	Pilra
3.04E-04	2.672589043	0.249	0.107	0.608771608	M1	Socs1
3.08E-04	1.958658477	0.405	0.341	0.615108928	M1	Ifrd1
3.26E-04	3.101078135	0.205	0.356	0.652025706	M1	Egr2
3.29E-04	1.519445549	0.458	0.401	0.657014289	M1	Tlr2
3.41E-04	3.531303147	0.482	0.422	0.682774901	M1	Stk17b
3.67E-04	3.643770988	0.26	0.024	0.733882596	M1	Gm26535
3.73E-04	1.197683374	0.301	0.41	0.746150932	M1	Gpr137b
6.49E-04	4.648270863	0.263	0.372	1	M1	Kdm7a
6.93E-04	2.979007564	0.214	0.361	1	M1	Gas2l3
0.00110541	5.134445193	0.422	0.402	1	M1	Cd274
0.001317088	2.260272843	0.337	0.37	1	M1	Timp2
0.001350476	4.330047938	0.134	0.196	1	M1	Snx29
0.002305126	0.624960669	0.167	0.292	1	M1	Psip1
0.002859267	1.718812874	0.121	0.122	1	M1	Tacstd2
0.003362199	6.47089229	0.425	0.397	1	M1	Pts
0.004666642	2.071105816	0.115	0.374	1	M1	Acp5
0.005863595	0.609699529	0.255	0.367	1	M1	Rgs10
0.006292917	1.951991024	0.34	0.393	1	M1	Hsp90aa1
1.75E-106	7.576744778	0.977	0.156	3.49E-103	M2	Cxcl16
6.68E-90	5.464942249	0.873	0.066	1.34E-86	M2	Lat2
1.58E-88	3.391333702	0.919	0.078	3.16E-85	M2	Adgre5
5.14E-88	4.081540758	0.809	0.011	1.03E-84	M2	Ighm
4.79E-86	2.512463544	0.023	0.479	9.57E-83	M2	Chil3
6.01E-86	8.36626467	0.827	0.016	1.20E-82	M2	Fgfr1
5.20E-85	2.763518552	0.983	0.285	1.04E-81	M2	Crip1
1.29E-83	5.175709762	0.85	0.085	2.58E-80	M2	Pdgfb
1.53E-80	6.98790522	0.925	0.4	3.06E-77	M2	Cst3
2.47E-80	5.64407276	0.873	0.042	4.94E-77	M2	Slamf7
4.79E-80	3.663507265	0.838	0.105	9.57E-77	M2	Ccl17
9.09E-80	7.457207548	0.792	0.07	1.82E-76	M2	C1qc
1.58E-79	5.425700706	0.74	0.032	3.17E-76	M2	Tmem176a
1.94E-79	5.98025003	0.815	0.079	3.87E-76	M2	Ckb
5.50E-79	6.631142317	0.884	0.133	1.10E-75	M2	Cd86
3.35E-77	3.454724055	0.775	0.034	6.70E-74	M2	Susd3
1.50E-75	4.739240769	0.734	0.022	3.00E-72	M2	Chn2
2.36E-75	4.332686229	0.751	0.013	4.73E-72	M2	Hmgn3
3.52E-75	6.145947255	0.757	0.005	7.04E-72	M2	H2-Ob
1.40E-74	2.651929238	0.908	0.091	2.80E-71	M2	Marcks
5.04E-74	6.798568286	0.803	0.083	1.01E-70	M2	Hepacam2
5.23E-74	6.40299907	0.815	0.058	1.05E-70	M2	Zbtb46
2.39E-73	6.185817526	0.89	0.22	4.78E-70	M2	Plekho1
2.63E-73	4.791601138	0.815	0.026	5.25E-70	M2	Adam19
1.25E-72	5.91482738	0.803	0.029	2.50E-69	M2	Gpr68
8.85E-72	6.576906287	0.746	0.074	1.77E-68	M2	C1qb
2.26E-71	4.943812917	0.665	0.034	4.51E-68	M2	St8sia6
2.73E-69	4.688172131	0.717	0.023	5.46E-66	M2	Il18r1
5.06E-69	5.684726905	0.792	0.032	1.01E-65	M2	Kcnn4
1.42E-68	3.941589503	0.884	0.165	2.85E-65	M2	H2-Q7
8.55E-68	3.253990166	0.699	0.082	1.71E-64	M2	4930459C07Rik
1.13E-67	2.167947686	0.705	0.035	2.26E-64	M2	Egr3
1.88E-67	1.55664667	0.728	0.081	3.75E-64	M2	Bank1
4.61E-67	4.841402196	0.855	0.165	9.21E-64	M2	AA467197
5.73E-67	3.476024127	0.809	0.107	1.15E-63	M2	Tspan13
8.58E-67	1.075520431	0.543	0.04	1.72E-63	M2	Ankrd33b
1.32E-66	2.808539339	0.74	0.04	2.63E-63	M2	Plbd1
1.53E-66	4.804305557	0.798	0.102	3.06E-63	M2	Ciita
3.33E-66	6.213523259	0.879	0.351	6.67E-63	M2	Rgs10
4.07E-62	4.646356732	0.618	0.027	8.13E-59	M2	H1fx
9.06E-62	0.426681779	0.387	0.028	1.81E-58	M2	Ets1
1.48E-61	3.876742661	0.728	0.131	2.96E-58	M2	Tns3
4.76E-61	3.812273512	0.59	0.04	9.51E-58	M2	Tmem37
5.58E-61	3.687891111	0.792	0.189	1.12E-57	M2	H2-Eb1
8.23E-61	4.743887751	0.74	0.031	1.65E-57	M2	Jaml
1.24E-59	10.79790112	0.705	0.003	2.49E-56	M2	A530099J19Rik
5.90E-59	6.327554576	0.792	0.094	1.18E-55	M2	Cfh
1.21E-58	2.58100554	0.786	0.211	2.41E-55	M2	H2-Aa
1.58E-58	7.418531067	0.821	0.333	3.16E-55	M2	Irf5
1.69E-58	4.730773398	0.717	0.044	3.39E-55	M2	Aif1
1.74E-56	2.670238647	0.798	0.211	3.48E-53	M2	S100a4
2.03E-55	6.063598658	0.647	0.031	4.05E-52	M2	Pdlim4
3.59E-54	2.993211287	0.624	0.085	7.18E-51	M2	Tspan8
1.40E-53	6.002706145	0.723	0.177	2.81E-50	M2	Rabgap1l
2.37E-53	2.27251754	0.751	0.104	4.75E-50	M2	Stx11
3.83E-53	4.31334966	0.688	0.124	7.66E-50	M2	Gm4610
5.42E-53	5.391524943	0.601	0.1	1.08E-49	M2	Slc27a3
8.05E-53	4.439986604	0.786	0.146	1.61E-49	M2	Ecm1
9.09E-53	1.960837789	0.85	0.255	1.82E-49	M2	Cd74
2.53E-52	4.240775053	0.595	0.032	5.06E-49	M2	BC147527
4.53E-52	3.756020118	0.682	0.007	9.07E-49	M2	Grap
1.01E-51	7.814643768	0.694	0.019	2.01E-48	M2	Tspan33
1.29E-51	3.544938888	0.682	0.056	2.59E-48	M2	Ifitm3
1.79E-51	4.463810508	0.63	0.085	3.58E-48	M2	C3ar1
1.89E-51	9.291117221	0.665	0.002	3.77E-48	M2	Adam23
2.72E-51	3.458212606	0.705	0.226	5.45E-48	M2	H2-Ab1
4.05E-51	5.062271772	0.671	0.019	8.10E-48	M2	Airn
2.97E-49	0.941511729	0.682	0.068	5.94E-46	M2	Vps37b
4.72E-49	3.827415341	0.653	0.125	9.44E-46	M2	Plk2
6.09E-49	5.036615	0.682	0.028	1.22E-45	M2	Slamf8
2.17E-48	2.94536479	0.734	0.106	4.35E-45	M2	Igf2r
3.67E-48	3.296513484	0.815	0.356	7.35E-45	M2	Rbpj
1.31E-47	4.369096748	0.63	0.038	2.61E-44	M2	Ifi209
1.32E-47	5.625373996	0.705	0.024	2.64E-44	M2	Cd40
2.82E-47	4.951322795	0.329	0.024	5.64E-44	M2	Atp1a3
1.48E-46	2.911171856	0.694	0.095	2.96E-43	M2	Peak1
3.02E-46	4.444469712	0.694	0.126	6.03E-43	M2	Irf4
6.40E-46	2.944911341	0.775	0.247	1.28E-42	M2	S100a6
8.71E-46	5.429613751	0.491	0.082	1.74E-42	M2	Gas6
9.29E-46	4.488973468	0.665	0.052	1.86E-42	M2	Dcstamp
9.36E-46	4.250686149	0.682	0.122	1.87E-42	M2	Arhgap22
2.10E-45	2.818824463	0.827	0.549	4.19E-42	M2	Tpt1
2.21E-45	0.994155499	0.405	0.04	4.41E-42	M2	Hspb1
2.48E-45	3.278052452	0.723	0.073	4.96E-42	M2	Il7r
2.59E-45	3.964266949	0.682	0.133	5.17E-42	M2	Tpm1
2.81E-45	0.764078733	0.659	0.053	5.62E-42	M2	Bcl2
3.14E-45	4.095644314	0.688	0.066	6.28E-42	M2	Akt3
3.18E-45	6.985739889	0.566	0.016	6.35E-42	M2	Stxbp6
5.75E-45	3.479761336	0.844	0.466	1.15E-41	M2	Rps19
6.49E-45	1.444145826	0.642	0.047	1.30E-41	M2	Ltb4r1
1.52E-44	5.365371381	0.803	0.217	3.03E-41	M2	Cbfa2t3
1.53E-44	5.330959567	0.815	0.382	3.06E-41	M2	Bcl2a1b
6.33E-44	4.59870624	0.711	0.091	1.27E-40	M2	Fnbp1l
8.41E-44	4.095288478	0.717	0.299	1.68E-40	M2	Apobec3
8.89E-44	0.80326029	0.301	0.037	1.78E-40	M2	Ifitm6
9.71E-44	5.187247701	0.439	0.087	1.94E-40	M2	Ms4a14
1.43E-43	1.254560266	0.092	0.414	2.86E-40	M2	Nabp1
2.84E-42	0.388916616	0.809	0.335	5.68E-39	M2	Card19
6.33E-42	10.44306046	0.584	0.004	1.27E-38	M2	Adcy6
6.36E-42	3.933858406	0.665	0.064	1.27E-38	M2	Cpne2
3.87E-41	5.124328778	0.699	0.164	7.74E-38	M2	Rassf2
5.24E-41	0.730039354	0.289	0.065	1.05E-37	M2	4933432I03Rik
5.75E-41	7.759539654	0.775	0.355	1.15E-37	M2	Rap2a
7.74E-41	0.989019969	0.277	0.02	1.55E-37	M2	Spry2
1.33E-40	5.229615546	0.578	0.018	2.67E-37	M2	Gramd2
1.49E-40	2.719592605	0.064	0.418	2.98E-37	M2	Selenop
2.94E-40	4.548714376	0.59	0.054	5.88E-37	M2	Igfbp4
4.81E-40	5.997267158	0.549	0.02	9.62E-37	M2	Grasp
5.33E-40	3.751444371	0.798	0.468	1.07E-36	M2	Rps11
5.70E-40	7.819926764	0.532	0.003	1.14E-36	M2	Pcdh7
1.73E-39	0.614553371	0.694	0.218	3.46E-36	M2	Ptafr
5.57E-39	6.602989991	0.532	0.067	1.11E-35	M2	Dkk3
8.43E-39	9.043785061	0.509	0.063	1.69E-35	M2	Ccdc149
1.15E-38	2.950506588	0.694	0.151	2.29E-35	M2	Ass1
1.70E-38	4.67744666	0.497	0.006	3.39E-35	M2	Clnk
2.41E-38	1.890105937	0.509	0.055	4.81E-35	M2	Oas3
3.34E-38	2.632977928	0.613	0.031	6.68E-35	M2	S1pr1
8.08E-38	4.481698982	0.497	0.003	1.62E-34	M2	Aff3
8.16E-38	1.899913341	0.584	0.012	1.63E-34	M2	Inpp4b
1.26E-37	0.88529261	0.561	0.148	2.51E-34	M2	Letm2
2.97E-37	0.974452651	0.497	0.092	5.93E-34	M2	Wfdc2
3.01E-37	1.038930971	0.792	0.45	6.03E-34	M2	Rpl27a
3.30E-37	1.166003468	0.301	0.046	6.60E-34	M2	Sftpc
3.38E-37	3.214719416	0.728	0.324	6.77E-34	M2	Cdkn1a
1.14E-36	0.555632165	0.792	0.449	2.27E-33	M2	Rpl18a
3.19E-36	2.466340464	0.416	0.014	6.37E-33	M2	Gm19510
3.50E-36	9.805095927	0.728	0.383	7.00E-33	M2	Pkib
3.84E-36	1.125629181	0.798	0.31	7.68E-33	M2	Ifitm2
4.12E-36	1.455865029	0.78	0.459	8.24E-33	M2	Rpl21
4.19E-36	2.000246952	0.757	0.481	8.37E-33	M2	Rpl34
4.88E-36	1.812164627	0.445	0.127	9.76E-33	M2	Trpm2
5.61E-36	7.039916243	0.665	0.029	1.12E-32	M2	Ifi205
7.97E-36	2.252511696	0.329	0.059	1.59E-32	M2	Gm45620
8.69E-36	6.071544921	0.497	0.017	1.74E-32	M2	Esyt3
3.92E-35	6.379154007	0.705	0.29	7.84E-32	M2	Cd83
6.28E-35	4.344330831	0.503	0.023	1.26E-31	M2	Mx1
7.24E-35	8.842391471	0.63	0.214	1.45E-31	M2	Tbc1d4
7.69E-35	0.822394243	0.769	0.469	1.54E-31	M2	Rps14
9.48E-35	1.437635842	0.416	0.042	1.90E-31	M2	Srpk3
1.45E-34	1.850172046	0.786	0.512	2.90E-31	M2	Rps29
2.96E-34	8.934079391	0.717	0.014	5.91E-31	M2	Zmynd15
2.99E-34	0.347606567	0.78	0.385	5.97E-31	M2	H3f3b
5.31E-34	3.94699905	0.566	0.011	1.06E-30	M2	Klrd1
1.02E-33	3.76119957	0.555	0.018	2.03E-30	M2	Rai14
1.09E-33	3.341850294	0.572	0.096	2.18E-30	M2	Fam46c
1.19E-33	2.373975464	0.428	0.052	2.38E-30	M2	Gm8013
1.36E-33	3.257449827	0.775	0.461	2.72E-30	M2	Rpsa
2.34E-33	7.258467246	0.601	0.265	4.69E-30	M2	Cblb
2.68E-33	7.831250907	0.555	0.008	5.36E-30	M2	Flt3
3.00E-33	1.432764087	0.78	0.476	6.01E-30	M2	Rps3a1
5.85E-33	2.821804016	0.728	0.356	1.17E-29	M2	Dennd4a
9.71E-33	2.175702009	0.763	0.456	1.94E-29	M2	Rps27
1.70E-32	2.707123677	0.474	0.036	3.40E-29	M2	Dpy19l3
1.90E-32	4.707769307	0.618	0.064	3.79E-29	M2	Palld
6.62E-32	3.832405075	0.734	0.343	1.32E-28	M2	Id2
1.11E-31	2.41062789	0.757	0.452	2.23E-28	M2	Rpl5
1.17E-31	4.564069955	0.503	0.036	2.34E-28	M2	Ccr7
1.69E-31	6.852903606	0.503	0.114	3.38E-28	M2	Ccl7
1.98E-31	3.012903763	0.595	0.118	3.96E-28	M2	Cystm1
2.91E-31	5.01350165	0.584	0.029	5.82E-28	M2	Rgs18
2.93E-31	1.176368064	0.422	0.098	5.86E-28	M2	Timp1
3.36E-31	2.441142783	0.665	0.18	6.73E-28	M2	Rgs1
4.96E-31	0.291490848	0.792	0.467	9.93E-28	M2	Rps15a
4.98E-31	2.045735338	0.549	0.214	9.95E-28	M2	Epsti1
5.15E-31	1.49013898	0.705	0.316	1.03E-27	M2	Sft2d2
6.23E-31	8.080709964	0.52	0.114	1.25E-27	M2	Fscn1
6.37E-31	2.30153406	0.162	0.416	1.27E-27	M2	Plaur
9.15E-31	4.84460348	0.653	0.064	1.83E-27	M2	Ahr
1.35E-30	4.447640691	0.399	0.112	2.70E-27	M2	Cldn7
1.35E-30	5.520081454	0.618	0.25	2.71E-27	M2	Relb
1.49E-30	4.853297135	0.676	0.274	2.98E-27	M2	Ly86
1.89E-30	0.868330518	0.601	0.057	3.78E-27	M2	Oasl2
3.05E-30	3.900053886	0.757	0.479	6.09E-27	M2	Rpl17
3.23E-30	1.318393679	0.266	0.03	6.47E-27	M2	1500035N22Rik
5.57E-30	3.058043382	0.734	0.311	1.11E-26	M2	Alcam
6.53E-30	0.567503398	0.26	0.071	1.31E-26	M2	Elovl7
8.23E-30	1.440785653	0.37	0.022	1.65E-26	M2	Cxcr3
8.84E-30	0.958430594	0.301	0.038	1.77E-26	M2	Il1bos
1.06E-29	3.192901378	0.358	0.037	2.12E-26	M2	F5
1.12E-29	4.730056474	0.665	0.015	2.25E-26	M2	Runx3
1.19E-29	2.556794981	0.723	0.36	2.37E-26	M2	Btg1
1.46E-29	1.428527564	0.318	0.032	2.92E-26	M2	Car2
2.34E-29	3.968951036	0.595	0.026	4.69E-26	M2	Il21r
2.40E-29	4.206147106	0.74	0.297	4.81E-26	M2	4930523C07Rik
2.45E-29	2.391127499	0.289	0.015	4.90E-26	M2	Crb3
2.51E-29	2.221646801	0.74	0.233	5.02E-26	M2	Basp1
5.77E-29	2.693760767	0.618	0.094	1.15E-25	M2	Ebi3
6.97E-29	3.022656775	0.486	0.015	1.39E-25	M2	Rasgrp1
1.22E-28	1.445262523	0.653	0.091	2.44E-25	M2	Fgl2
1.94E-28	4.255442438	0.688	0.355	3.87E-25	M2	Tes
2.57E-28	4.301013265	0.474	0.08	5.13E-25	M2	Arl5c
3.32E-28	4.685914567	0.514	0.046	6.64E-25	M2	Nr4a3
3.67E-28	2.695240718	0.595	0.124	7.34E-25	M2	Rasa4
4.48E-28	2.475395393	0.59	0.027	8.97E-25	M2	Rcsd1
8.05E-28	3.129791513	0.613	0.099	1.61E-24	M2	Apbb2
8.07E-28	0.599227317	0.439	0.109	1.61E-24	M2	Sik1
1.35E-27	7.956924653	0.717	0.375	2.69E-24	M2	Map4k4
2.57E-27	0.91863798	0.728	0.46	5.13E-24	M2	Rps7
3.72E-27	6.98013733	0.457	0.012	7.43E-24	M2	Ighg2c
5.18E-27	0.940852514	0.74	0.496	1.04E-23	M2	Rpl19
5.93E-27	2.861809369	0.526	0.09	1.19E-23	M2	Marcksl1
9.28E-27	2.657423617	0.306	0.068	1.86E-23	M2	Maf
1.08E-26	1.733277929	0.503	0.111	2.17E-23	M2	Itgb3
1.65E-26	1.636267521	0.734	0.394	3.30E-23	M2	Ubb
1.99E-26	2.170179274	0.249	0.03	3.97E-23	M2	Cebpe
2.09E-26	1.754305723	0.503	0.061	4.19E-23	M2	Ddit4
5.32E-26	2.492147022	0.59	0.253	1.06E-22	M2	Gm42031
5.46E-26	2.753861853	0.393	0.036	1.09E-22	M2	Stab1
7.11E-26	2.119411924	0.751	0.386	1.42E-22	M2	AY036118
9.56E-26	1.425495616	0.324	0.047	1.91E-22	M2	Ttc26
9.88E-26	2.705026895	0.769	0.496	1.98E-22	M2	Rpl26
1.16E-25	0.970879181	0.601	0.147	2.32E-22	M2	Smad7
1.25E-25	3.207936242	0.462	0.094	2.50E-22	M2	Spib
1.74E-25	2.755987409	0.133	0.39	3.49E-22	M2	F10
3.36E-25	1.684105994	0.723	0.38	6.72E-22	M2	Pim1
3.46E-25	4.780119702	0.543	0.153	6.92E-22	M2	Lpcat1
6.21E-25	3.253554116	0.613	0.054	1.24E-21	M2	Phf11b
8.22E-25	3.28392656	0.734	0.481	1.64E-21	M2	Rpl10
8.46E-25	7.544083007	0.688	0.412	1.69E-21	M2	Sub1
9.67E-25	1.320056131	0.584	0.315	1.93E-21	M2	Ptpn18
1.02E-24	2.802567869	0.566	0.031	2.05E-21	M2	Slco3a1
1.67E-24	6.399417046	0.451	0.026	3.34E-21	M2	Ramp3
2.48E-24	3.456238729	0.607	0.127	4.96E-21	M2	H2-Q6
2.91E-24	3.431078678	0.601	0.106	5.83E-21	M2	Gas7
3.05E-24	2.290030107	0.711	0.468	6.10E-21	M2	Rpl9
3.76E-24	8.539206755	0.717	0.399	7.52E-21	M2	Syngr2
4.46E-24	0.705857377	0.653	0.271	8.91E-21	M2	Srgn
1.26E-23	9.535834229	0.555	0.109	2.52E-20	M2	Tspan3
1.45E-23	4.984438768	0.549	0.062	2.91E-20	M2	Tnfsf9
1.63E-23	2.950599229	0.295	0.09	3.26E-20	M2	Slc6a8
2.49E-23	4.473859769	0.613	0.104	4.99E-20	M2	Trim7
2.67E-23	5.443305661	0.538	0.041	5.34E-20	M2	Tmem176b
2.89E-23	4.270735193	0.607	0.075	5.78E-20	M2	Msi2
3.00E-23	6.548621865	0.434	0.009	6.00E-20	M2	Macc1
3.15E-23	2.818308185	0.266	0.062	6.30E-20	M2	Txlnb
4.38E-23	5.972348236	0.607	0.021	8.76E-20	M2	Kit
5.38E-23	1.122166299	0.728	0.478	1.08E-19	M2	Rps3
5.43E-23	1.752914247	0.11	0.096	1.09E-19	M2	Slc2a3
5.48E-23	2.313486635	0.428	0.131	1.10E-19	M2	Procr
5.63E-23	4.057562735	0.434	0.067	1.13E-19	M2	Serpinb6b
6.00E-23	1.068914806	0.624	0.293	1.20E-19	M2	Ddit3
6.43E-23	1.426066334	0.728	0.473	1.29E-19	M2	Rpl37
7.37E-23	0.469357921	0.145	0.014	1.47E-19	M2	Gimap1
1.09E-22	1.379990745	0.249	0.093	2.17E-19	M2	Mcf2l
1.32E-22	2.239428616	0.705	0.377	2.65E-19	M2	Arhgap45
1.54E-22	3.460466294	0.63	0.125	3.09E-19	M2	Ccr2
1.57E-22	3.330319287	0.682	0.368	3.14E-19	M2	Eif1
2.01E-22	5.185360994	0.659	0.248	4.02E-19	M2	Tuba1a
3.04E-22	7.811032301	0.48	0.064	6.08E-19	M2	Gpr82
3.70E-22	3.047810253	0.705	0.401	7.40E-19	M2	Atp2b1
5.19E-22	5.763663578	0.578	0.345	1.04E-18	M2	H2-DMb1
5.27E-22	2.061601648	0.59	0.23	1.05E-18	M2	Tmem243
5.85E-22	4.040738165	0.618	0.312	1.17E-18	M2	Nav1
7.07E-22	4.3003679	0.613	0.067	1.41E-18	M2	Gpr132
7.29E-22	5.347145867	0.59	0.08	1.46E-18	M2	Tnip3
1.20E-21	1.049239549	0.11	0.039	2.41E-18	M2	Cxcl10
1.41E-21	3.307085492	0.445	0.078	2.82E-18	M2	Emp2
1.67E-21	4.657904028	0.728	0.481	3.35E-18	M2	Fau
1.83E-21	3.714041433	0.566	0.185	3.65E-18	M2	Gm26699
3.34E-21	0.2679242	0.751	0.48	6.68E-18	M2	Rps10
3.56E-21	4.895923094	0.532	0.062	7.13E-18	M2	Fcrls
5.01E-21	2.97375835	0.671	0.22	1.00E-17	M2	Cnn2
5.53E-21	8.974638432	0.457	0.009	1.11E-17	M2	Sep-03
1.28E-20	5.389191367	0.572	0.009	2.56E-17	M2	Clec2i
1.51E-20	1.601437154	0.543	0.133	3.03E-17	M2	Zcchc11
1.58E-20	3.310070435	0.509	0.041	3.16E-17	M2	Blnk
1.60E-20	2.323445611	0.387	0.029	3.21E-17	M2	Ifit3
1.88E-20	4.76156628	0.329	0.008	3.76E-17	M2	Stat4
3.17E-20	1.411009288	0.549	0.324	6.34E-17	M2	Slc29a3
4.56E-20	3.162534219	0.618	0.035	9.12E-17	M2	Cadm1
5.27E-20	4.46590077	0.566	0.123	1.05E-16	M2	Nbl1
5.65E-20	1.463615322	0.711	0.496	1.13E-16	M2	Rpl23
6.37E-20	1.086039408	0.272	0.117	1.27E-16	M2	Tbx6
1.08E-19	0.905581732	0.231	0.071	2.16E-16	M2	Gm26870
1.21E-19	4.358752505	0.399	0.031	2.42E-16	M2	Tnfrsf9
1.70E-19	1.871558196	0.462	0.085	3.39E-16	M2	Vpreb3
2.12E-19	1.178591284	0.728	0.499	4.23E-16	M2	Rpl35a
2.83E-19	0.935694565	0.324	0.069	5.66E-16	M2	Matk
2.89E-19	3.939578194	0.405	0.065	5.78E-16	M2	Prkcb
2.96E-19	2.686191997	0.595	0.054	5.92E-16	M2	Adam8
3.32E-19	2.445036975	0.653	0.303	6.65E-16	M2	Jak2
4.49E-19	7.732154314	0.636	0.389	8.98E-16	M2	Bcl2a1d
6.19E-19	0.764227019	0.723	0.505	1.24E-15	M2	Rps8
7.46E-19	2.786559003	0.439	0.03	1.49E-15	M2	Ehf
8.98E-19	2.399815883	0.249	0.111	1.80E-15	M2	A330069E16Rik
9.51E-19	2.510331496	0.584	0.056	1.90E-15	M2	Fmnl2
1.40E-18	2.075505329	0.121	0.135	2.80E-15	M2	Hspa1b
4.08E-18	1.696474316	0.613	0.215	8.17E-15	M2	Arl4c
4.57E-18	1.877540952	0.676	0.386	9.15E-15	M2	Klf6
6.46E-18	7.934643186	0.555	0.031	1.29E-14	M2	Tiam1
8.73E-18	4.265620548	0.578	0.021	1.75E-14	M2	Gpr183
9.60E-18	6.819842184	0.595	0.397	1.92E-14	M2	Tspo
1.01E-17	3.577340435	0.416	0.045	2.02E-14	M2	Tspan2
1.46E-17	5.723700543	0.659	0.272	2.91E-14	M2	Etv3
1.49E-17	5.503540078	0.457	0.116	2.98E-14	M2	C1qa
1.89E-17	2.84553342	0.422	0.011	3.77E-14	M2	Serpina3g
2.41E-17	3.375372888	0.549	0.041	4.82E-14	M2	Itgb7
2.51E-17	7.663668509	0.468	0.004	5.01E-14	M2	Chst7
2.65E-17	4.805409628	0.52	0.036	5.31E-14	M2	B4galt6
2.76E-17	0.429230006	0.121	0.323	5.53E-14	M2	Spp1
2.77E-17	1.882481131	0.682	0.479	5.53E-14	M2	Rps4x
2.87E-17	2.355541305	0.653	0.359	5.74E-14	M2	Cd52
3.77E-17	5.142514601	0.191	0.418	7.53E-14	M2	Lima1
3.85E-17	3.143532406	0.474	0.114	7.70E-14	M2	Epha2
4.43E-17	3.038855879	0.549	0.283	8.86E-14	M2	Irf1
4.87E-17	0.649521376	0.694	0.496	9.74E-14	M2	Rpl39
6.22E-17	0.648131064	0.665	0.392	1.24E-13	M2	Ier5
6.61E-17	1.373970233	0.618	0.325	1.32E-13	M2	Pmepa1
6.74E-17	1.343628771	0.26	0.09	1.35E-13	M2	Muc1
7.81E-17	3.729013386	0.451	0.008	1.56E-13	M2	Gem
9.96E-17	2.947951284	0.642	0.321	1.99E-13	M2	Zfp36l1
1.22E-16	0.87291172	0.688	0.493	2.44E-13	M2	Rpl30
1.34E-16	3.635035195	0.543	0.357	2.68E-13	M2	Anxa3
1.37E-16	3.136236692	0.613	0.298	2.74E-13	M2	Mthfd2
1.48E-16	8.296106504	0.532	0.011	2.95E-13	M2	Adgrg6
1.57E-16	3.677966525	0.509	0.021	3.14E-13	M2	Cd38
2.19E-16	3.122010321	0.561	0.167	4.37E-13	M2	Pmaip1
2.21E-16	2.430431069	0.671	0.482	4.41E-13	M2	Rps26
2.78E-16	6.612202328	0.624	0.304	5.57E-13	M2	Napsa
3.14E-16	0.915046922	0.179	0.134	6.28E-13	M2	Slfn8
3.60E-16	2.354687602	0.607	0.339	7.20E-13	M2	Nfkbia
3.71E-16	9.645024336	0.439	0.104	7.42E-13	M2	Scin
4.10E-16	5.504615052	0.26	0.439	8.21E-13	M2	Ctss
4.17E-16	5.867312143	0.491	0.176	8.33E-13	M2	BC028528
5.54E-16	6.023357641	0.618	0.299	1.11E-12	M2	Pcgf5
6.18E-16	3.714249557	0.509	0.079	1.24E-12	M2	9130015A21Rik
6.56E-16	0.749036113	0.301	0.133	1.31E-12	M2	Fam20c
1.32E-15	5.130345054	0.364	0.024	2.63E-12	M2	Mir155hg
1.59E-15	5.886728858	0.578	0.135	3.17E-12	M2	Klrb1b
2.80E-15	1.357078152	0.688	0.469	5.60E-12	M2	Rplp0
2.91E-15	4.627583663	0.312	0.056	5.83E-12	M2	Sphk1
3.81E-15	4.801541836	0.324	0.019	7.62E-12	M2	Arc
3.90E-15	2.309408605	0.624	0.344	7.79E-12	M2	Malat1
4.59E-15	5.661404247	0.422	0.101	9.18E-12	M2	Cd207
5.00E-15	2.276150496	0.647	0.356	1.00E-11	M2	Eps8
5.69E-15	0.300987544	0.647	0.402	1.14E-11	M2	Slfn2
5.94E-15	4.226221114	0.653	0.37	1.19E-11	M2	Rnf19b
6.97E-15	2.15825287	0.364	0.089	1.39E-11	M2	Sesn3
8.30E-15	0.862451124	0.439	0.132	1.66E-11	M2	D830025C05Rik
1.02E-14	6.498841859	0.561	0.348	2.04E-11	M2	Spint1
1.08E-14	2.887943992	0.636	0.381	2.16E-11	M2	H2-T23
1.17E-14	6.565551636	0.538	0.023	2.34E-11	M2	Mgl2
1.17E-14	9.301833583	0.306	0.069	2.35E-11	M2	Cd70
1.57E-14	0.936762958	0.249	0.121	3.13E-11	M2	4833407H14Rik
1.68E-14	2.733744757	0.393	0.107	3.36E-11	M2	Ndrg1
1.80E-14	4.420431118	0.578	0.031	3.60E-11	M2	Traf1
1.96E-14	5.059267641	0.514	0.115	3.93E-11	M2	Dnase1l3
2.58E-14	3.851839066	0.445	0.196	5.17E-11	M2	Fam49a
2.80E-14	0.265200021	0.023	0.113	5.61E-11	M2	B3galt2
3.37E-14	3.963050396	0.202	0.395	6.74E-11	M2	Clec4a2
3.39E-14	3.967212785	0.283	0.068	6.77E-11	M2	Lad1
3.61E-14	0.801000137	0.653	0.491	7.23E-11	M2	Rpl28
3.75E-14	1.264141228	0.607	0.325	7.51E-11	M2	Cish
6.77E-14	3.573507222	0.266	0.422	1.35E-10	M2	Tgfbi
6.90E-14	1.436491407	0.671	0.481	1.38E-10	M2	Rps13
7.64E-14	3.349173609	0.497	0.043	1.53E-10	M2	Bcl11a
7.95E-14	1.149180003	0.532	0.171	1.59E-10	M2	Ppp1r15a
1.05E-13	3.608619828	0.451	0.045	2.10E-10	M2	Fxyd2
1.35E-13	2.745942479	0.503	0.05	2.70E-10	M2	Chst11
1.38E-13	2.41398915	0.335	0.127	2.76E-10	M2	Cyfip2
1.44E-13	2.539484581	0.486	0.047	2.88E-10	M2	Gpr18
2.01E-13	3.283503189	0.266	0.065	4.02E-10	M2	Ccl12
2.12E-13	3.392429712	0.324	0.178	4.23E-10	M2	Mreg
2.53E-13	2.534624442	0.439	0.141	5.06E-10	M2	Mef2c
2.79E-13	1.818243606	0.399	0.039	5.59E-10	M2	Eya1
2.98E-13	1.074915303	0.37	0.062	5.97E-10	M2	Pglyrp1
3.01E-13	4.521373952	0.26	0.026	6.02E-10	M2	Il2ra
3.47E-13	3.362429616	0.584	0.302	6.94E-10	M2	Snhg12
3.53E-13	3.284267459	0.26	0.073	7.06E-10	M2	Ccl2
3.55E-13	2.57953204	0.301	0.388	7.09E-10	M2	Ctsl
4.49E-13	3.511240339	0.647	0.486	8.99E-10	M2	Rps9
6.07E-13	2.138894289	0.601	0.337	1.21E-09	M2	Hist1h1c
7.59E-13	5.679358454	0.243	0.413	1.52E-09	M2	Net1
7.89E-13	4.253399077	0.555	0.092	1.58E-09	M2	Ccnd1
9.13E-13	1.127127277	0.092	0.339	1.83E-09	M2	Rnase4
1.06E-12	1.223773815	0.289	0.073	2.13E-09	M2	Gm10827
1.19E-12	2.975004431	0.451	0.078	2.38E-09	M2	Alpk2
1.40E-12	3.904927279	0.555	0.165	2.79E-09	M2	H2-DMb2
1.75E-12	1.391678995	0.41	0.072	3.50E-09	M2	Slamf1
1.88E-12	2.289932126	0.422	0.133	3.76E-09	M2	Hopx
2.14E-12	1.801022951	0.214	0.023	4.27E-09	M2	Gbp4
2.85E-12	5.864956343	0.601	0.39	5.70E-09	M2	Rel
3.07E-12	3.413407595	0.272	0.067	6.13E-09	M2	Mafb
4.12E-12	0.833371041	0.329	0.075	8.25E-09	M2	Cdkn2a
4.20E-12	1.697811336	0.098	0.343	8.39E-09	M2	Gpr155
4.30E-12	2.937615753	0.647	0.412	8.61E-09	M2	Bcl2a1a
5.79E-12	0.54002426	0.451	0.276	1.16E-08	M2	Cd300a
6.18E-12	4.220516107	0.358	0.02	1.24E-08	M2	Fndc4
6.98E-12	3.17802677	0.353	0.052	1.40E-08	M2	H2-M2
8.00E-12	3.635845592	0.636	0.418	1.60E-08	M2	Ahnak
8.01E-12	4.271196119	0.509	0.278	1.60E-08	M2	Tcf4
1.07E-11	2.133781603	0.618	0.429	2.13E-08	M2	S100a10
1.22E-11	1.204724403	0.208	0.232	2.44E-08	M2	Hr
1.74E-11	2.355882399	0.301	0.022	3.48E-08	M2	Ms4a4c
1.87E-11	8.737307436	0.532	0.028	3.73E-08	M2	Gnb4
3.63E-11	4.308019429	0.48	0.055	7.26E-08	M2	Pdgfa
4.17E-11	4.045708625	0.549	0.164	8.35E-08	M2	Fchsd2
4.30E-11	1.698055335	0.497	0.335	8.59E-08	M2	Clec12a
4.35E-11	0.764988438	0.405	0.089	8.70E-08	M2	Bcr
4.85E-11	2.741034666	0.555	0.264	9.69E-08	M2	Tnfrsf13b
5.17E-11	5.891805961	0.497	0.187	1.03E-07	M2	Cldn1
6.08E-11	2.997222429	0.445	0.046	1.22E-07	M2	Il1rl1
6.95E-11	6.118030466	0.538	0.038	1.39E-07	M2	Tbc1d8
7.01E-11	2.66878663	0.179	0.071	1.40E-07	M2	Gm15987
8.77E-11	2.78347026	0.474	0.249	1.75E-07	M2	Cd80
9.15E-11	3.954249564	0.243	0.042	1.83E-07	M2	Slc25a29
1.13E-10	1.136505652	0.272	0.045	2.25E-07	M2	Ryk
1.43E-10	7.988439983	0.387	0.011	2.85E-07	M2	Barx2
1.45E-10	2.870409941	0.462	0.027	2.90E-07	M2	Pstpip1
2.06E-10	1.187891281	0.434	0.111	4.11E-07	M2	Arid5a
2.50E-10	2.216102896	0.133	0.031	4.99E-07	M2	Tnfsf8
4.75E-10	4.494177681	0.387	0.175	9.50E-07	M2	Serpinb9
5.01E-10	3.403787745	0.347	0.036	1.00E-06	M2	Gucy2c
5.07E-10	4.262586599	0.457	0.299	1.01E-06	M2	Xlr
6.12E-10	0.916650389	0.283	0.417	1.22E-06	M2	Ly6e
7.07E-10	1.775174001	0.087	0.334	1.41E-06	M2	Clec1b
7.80E-10	2.517216112	0.491	0.083	1.56E-06	M2	Nedd4l
8.08E-10	0.756837757	0.503	0.219	1.62E-06	M2	Atf3
9.22E-10	3.238203443	0.514	0.276	1.84E-06	M2	Pdcd4
9.26E-10	1.218532268	0.156	0.025	1.85E-06	M2	Cass4
1.34E-09	1.862958485	0.382	0.051	2.68E-06	M2	Vegfa
1.36E-09	4.01709687	0.549	0.125	2.72E-06	M2	Gpr171
1.38E-09	4.63600002	0.48	0.036	2.76E-06	M2	F2rl2
1.44E-09	0.262311875	0.191	0.355	2.88E-06	M2	Fn1
1.49E-09	0.645871664	0.526	0.367	2.98E-06	M2	Glipr1
1.56E-09	4.956210598	0.497	0.027	3.12E-06	M2	1700025G04Rik
1.85E-09	3.240553658	0.249	0.375	3.70E-06	M2	Pld4
2.08E-09	0.754063455	0.295	0.206	4.17E-06	M2	Ccl3
2.93E-09	7.026742824	0.486	0.239	5.85E-06	M2	Ncoa7
3.32E-09	5.312292423	0.624	0.473	6.65E-06	M2	Actg1
3.94E-09	5.6999238	0.48	0.057	7.88E-06	M2	Aldh1a2
7.52E-09	4.014254418	0.439	0.022	1.50E-05	M2	Phf11a
8.01E-09	0.424755917	0.335	0.022	1.60E-05	M2	Thy1
8.95E-09	0.85849856	0.22	0.057	1.79E-05	M2	Slc1a2
1.03E-08	2.652200675	0.566	0.328	2.06E-05	M2	Cd63
1.12E-08	4.551680499	0.578	0.412	2.24E-05	M2	Emp3
1.16E-08	7.049990762	0.543	0.399	2.31E-05	M2	H2-DMa
1.31E-08	1.325939284	0.295	0.129	2.61E-05	M2	Fosb
1.97E-08	1.718489552	0.289	0.277	3.94E-05	M2	Ifi204
2.16E-08	8.977221606	0.127	0.122	4.31E-05	M2	Plce1
2.51E-08	3.051937383	0.376	0.148	5.03E-05	M2	Hpgds
3.32E-08	9.029516938	0.376	0.007	6.64E-05	M2	Zfp366
3.44E-08	0.728140273	0.647	0.442	6.88E-05	M2	Rps2
3.78E-08	4.280475702	0.387	0.093	7.56E-05	M2	Fcrla
3.86E-08	2.718436919	0.387	0.098	7.72E-05	M2	Zc3h12c
3.93E-08	1.743992188	0.11	0.067	7.85E-05	M2	Pxylp1
4.09E-08	0.772230829	0.168	0.359	8.18E-05	M2	Phlda1
4.48E-08	2.032098942	0.405	0.192	8.96E-05	M2	Gadd45b
4.50E-08	2.484376695	0.393	0.154	9.01E-05	M2	Hist1h2ac
4.89E-08	3.186996664	0.59	0.402	9.78E-05	M2	Slc38a2
4.93E-08	6.913993153	0.341	0.103	9.85E-05	M2	Il12b
6.96E-08	3.868332867	0.549	0.436	1.39E-04	M2	Vim
7.57E-08	0.409491227	0.422	0.287	1.51E-04	M2	5031425E22Rik
7.97E-08	3.019281042	0.318	0.139	1.59E-04	M2	Apoe
8.15E-08	1.923269871	0.214	0.138	1.63E-04	M2	Clec1a
8.28E-08	1.54236153	0.572	0.415	1.66E-04	M2	Selplg
8.37E-08	7.199121554	0.486	0.314	1.67E-04	M2	Birc2
8.74E-08	3.927762848	0.48	0.205	1.75E-04	M2	Tmem131l
8.88E-08	4.166011197	0.474	0.366	1.78E-04	M2	Timp2
1.01E-07	1.99787614	0.283	0.416	2.02E-04	M2	Klf4
1.05E-07	8.90957278	0.555	0.388	2.10E-04	M2	Tmem123
1.10E-07	6.005761189	0.312	0.112	2.21E-04	M2	Ikzf4
1.28E-07	0.773500428	0.514	0.376	2.56E-04	M2	Ncf4
1.59E-07	1.249553585	0.607	0.385	3.19E-04	M2	Prdx6
1.68E-07	4.989586939	0.353	0.041	3.36E-04	M2	Il4i1
2.00E-07	6.019392208	0.341	0.005	4.01E-04	M2	Havcr1
2.80E-07	1.610613071	0.514	0.381	5.60E-04	M2	Pnrc1
3.27E-07	1.149499663	0.399	0.119	6.54E-04	M2	Neurl3
3.85E-07	2.179956607	0.503	0.299	7.71E-04	M2	Pde4b
4.05E-07	2.683088673	0.428	0.189	8.11E-04	M2	Nfkbie
4.32E-07	1.390537983	0.289	0.088	8.64E-04	M2	Slc36a3os
4.35E-07	0.876695963	0.168	0.037	8.69E-04	M2	Arap3
4.46E-07	3.563912291	0.474	0.299	8.92E-04	M2	Atf5
4.71E-07	3.250797939	0.416	0.115	9.41E-04	M2	Gatm
5.70E-07	1.18989001	0.249	0.093	0.001140193	M2	Bex4
6.66E-07	2.853157732	0.197	0.058	0.00133103	M2	Rap1gap2
7.19E-07	3.966051974	0.37	0.284	0.001438321	M2	Idi1
7.34E-07	1.162736726	0.225	0.061	0.001467367	M2	Gm43660
7.48E-07	3.866573287	0.491	0.118	0.001496509	M2	Crip2
7.61E-07	3.483790119	0.329	0.038	0.0015212	M2	Ifi214
8.65E-07	4.626847788	0.52	0.011	0.001729576	M2	P2ry10
1.00E-06	4.094198958	0.561	0.36	0.002006241	M2	Itga4
1.13E-06	1.353579769	0.11	0.112	0.002256387	M2	Cd7
1.20E-06	3.0310566	0.584	0.379	0.002393931	M2	Slc3a2
1.32E-06	4.369818284	0.272	0.051	0.002646548	M2	Gbp9
1.77E-06	5.899239489	0.526	0.196	0.003547195	M2	Endod1
1.84E-06	0.365726203	0.312	0.316	0.003670759	M2	Tsix
1.89E-06	0.363822566	0.295	0.105	0.003787841	M2	Igf1r
1.89E-06	2.637839562	0.179	0.094	0.003788701	M2	Syngr1
1.98E-06	4.258320396	0.555	0.253	0.003955114	M2	Mndal
2.79E-06	3.990169034	0.283	0.156	0.005571698	M2	Lrba
2.79E-06	2.553181028	0.561	0.386	0.005578339	M2	Herpud1
3.23E-06	2.640520459	0.254	0.059	0.006466355	M2	Oasl1
3.37E-06	3.627789592	0.37	0.133	0.006745228	M2	Gpr34
3.94E-06	1.561098139	0.173	0.061	0.007878039	M2	Dusp2
3.99E-06	1.631580783	0.399	0.317	0.007979874	M2	Rasgef1b
4.21E-06	4.690874984	0.509	0.319	0.008429529	M2	Rasa2
4.38E-06	1.726639788	0.225	0.122	0.008752484	M2	Ifit3b
5.76E-06	1.348425171	0.121	0.062	0.01151416	M2	Hsh2d
6.00E-06	2.329430307	0.225	0.323	0.012006418	M2	Gdap10
6.18E-06	7.150381457	0.254	0.199	0.012360243	M2	Gm13546
6.43E-06	2.95466071	0.474	0.099	0.012862962	M2	Bach2
6.69E-06	2.031586183	0.578	0.379	0.013374646	M2	Bhlhe40
9.21E-06	6.705832067	0.543	0.33	0.018421839	M2	Ktn1
9.28E-06	5.288870125	0.225	0.027	0.018565793	M2	Csprs
9.46E-06	3.296878979	0.289	0.034	0.018918354	M2	Ndnf
9.88E-06	2.149250156	0.272	0.392	0.019758142	M2	Nampt
1.14E-05	0.88354721	0.121	0.131	0.022826976	M2	Lzts1
1.32E-05	4.045841146	0.538	0.347	0.026432207	M2	Grk3
2.01E-05	2.111049925	0.145	0.11	0.040167179	M2	Ifi213
2.01E-05	6.280332827	0.358	0.011	0.040235794	M2	Kmo
2.13E-05	1.202400919	0.41	0.139	0.042671148	M2	Nfkbiz
2.50E-05	0.338793236	0.283	0.158	0.050080672	M2	Ahi1
3.27E-05	3.294544131	0.532	0.37	0.065492351	M2	Foxp1
3.44E-05	3.027722137	0.347	0.417	0.068745112	M2	Anxa1
3.88E-05	2.865368701	0.387	0.162	0.077689762	M2	Ccr5
4.79E-05	6.591450136	0.538	0.368	0.095834577	M2	Ogfrl1
5.20E-05	0.704630047	0.353	0.11	0.10395767	M2	Limd2
5.97E-05	3.750840433	0.41	0.033	0.119392478	M2	Usp18
6.62E-05	1.472557789	0.191	0.129	0.132354181	M2	Acpp
7.63E-05	9.63770316	0.249	0.08	0.152669065	M2	Tmtc2
8.43E-05	2.433906894	0.491	0.287	0.168692682	M2	Gm26532
8.59E-05	0.760472501	0.145	0.055	0.171855894	M2	Sdc1
9.07E-05	1.15316485	0.324	0.413	0.181375507	M2	Txnip
9.35E-05	4.621728517	0.462	0.284	0.187097402	M2	Batf3
1.04E-04	1.703639581	0.289	0.075	0.207947084	M2	Cdkn1c
1.14E-04	1.997673973	0.312	0.397	0.227317927	M2	Trim30a
1.28E-04	1.029565065	0.272	0.029	0.256458783	M2	Gimap9
1.34E-04	1.892070725	0.491	0.254	0.268840366	M2	Mllt6
1.54E-04	5.276126369	0.231	0.027	0.308238664	M2	Gnao1
1.67E-04	2.415827724	0.254	0.026	0.334153332	M2	Mapk13
1.68E-04	6.712499359	0.393	0.121	0.336054359	M2	Ccl22
1.90E-04	7.697674827	0.358	0.006	0.380288514	M2	Timd4
1.92E-04	4.311805271	0.26	0.037	0.384407428	M2	Adora2a
2.06E-04	3.208021594	0.312	0.071	0.411723077	M2	Itga3
2.11E-04	0.730036541	0.191	0.039	0.421555814	M2	Dhrs9
2.70E-04	3.086066212	0.468	0.128	0.539548425	M2	Trib3
2.85E-04	6.322998883	0.312	0.021	0.569657768	M2	Naalad2
2.97E-04	0.594545138	0.618	0.516	0.593667245	M2	Rplp1
3.23E-04	5.342825367	0.254	0.077	0.646030656	M2	Mab21l3
3.36E-04	2.309200648	0.145	0.126	0.671309246	M2	Clec4a1
3.47E-04	1.149960247	0.116	0.112	0.694710672	M2	Tnfrsf25
3.73E-04	2.204747334	0.329	0.288	0.746068881	M2	Csrp1
3.91E-04	5.448187973	0.382	0.079	0.782467884	M2	Strip2
3.92E-04	0.695148749	0.185	0.326	0.783237901	M2	Ahnak2
3.98E-04	4.613377491	0.197	0.112	0.795884603	M2	Slc1a4
4.11E-04	3.548911422	0.208	0.09	0.821325968	M2	Nrg1
4.32E-04	4.54650104	0.457	0.119	0.864263046	M2	Ece1
4.77E-04	1.197000266	0.335	0.415	0.954367897	M2	Lgals1
5.11E-04	2.722692373	0.301	0.028	1	M2	Gm26535
5.16E-04	1.45988655	0.266	0.359	1	M2	Dusp5
5.63E-04	3.96614202	0.358	0.02	1	M2	Abcg3
6.51E-04	0.686302788	0.185	0.108	1	M2	Mcmdc2
6.72E-04	3.931557148	0.237	0.342	1	M2	Chchd10
7.06E-04	2.212151017	0.301	0.045	1	M2	Pdzk1ip1
7.11E-04	1.94173624	0.289	0.03	1	M2	Cers4
7.14E-04	2.532391261	0.318	0.082	1	M2	D930030I03Rik
7.94E-04	5.588842195	0.514	0.411	1	M2	Gm2a
8.22E-04	2.469970533	0.503	0.327	1	M2	Hmgcr
8.35E-04	1.754998072	0.422	0.309	1	M2	Zfhx3
8.42E-04	1.91069613	0.358	0.091	1	M2	AI839979
8.84E-04	2.133325865	0.277	0.095	1	M2	Tuft1
9.18E-04	0.66472706	0.301	0.405	1	M2	Cd274
9.82E-04	1.248423024	0.104	0.036	1	M2	Plac8
9.98E-04	2.533256821	0.306	0.04	1	M2	Pla1a
0.001081773	3.676851133	0.249	0.106	1	M2	Hpgd
0.001103478	5.042048112	0.329	0.072	1	M2	Ccl5
0.001154276	0.806962333	0.064	0.138	1	M2	Slc16a14
0.001190946	1.456545671	0.329	0.254	1	M2	Icosl
0.001448962	4.398673482	0.549	0.474	1	M2	B2m
0.001523099	2.747981913	0.335	0.367	1	M2	Samsn1
0.001931616	3.489571828	0.289	0.035	1	M2	Lag3
0.001943784	5.978767352	0.439	0.202	1	M2	Map3k14
0.002152902	5.127880391	0.393	0.036	1	M2	Kctd14
0.002164797	2.486989832	0.254	0.049	1	M2	Ier5l
0.002234027	4.008838848	0.318	0.056	1	M2	Anxa8
0.00225285	3.038209855	0.295	0.05	1	M2	Nsmaf
0.002337769	0.44334056	0.387	0.095	1	M2	Gm31718
0.002472836	1.937804056	0.15	0.123	1	M2	Pf4
0.002786101	4.537493602	0.335	0.365	1	M2	Aldh2
0.002831782	2.52014505	0.277	0.075	1	M2	Rsad2
0.003206273	4.342220037	0.318	0.127	1	M2	Qpct
0.003280566	1.72534991	0.301	0.104	1	M2	Cd5
0.003720925	3.946518026	0.249	0.115	1	M2	Tnfrsf4
0.003735798	3.391925566	0.335	0.361	1	M2	Prr5l
0.003761864	5.577510487	0.329	0.184	1	M2	Ms4a7
0.003886585	1.084930602	0.445	0.363	1	M2	Icam1
0.003933741	1.731356676	0.306	0.043	1	M2	Gm34084
0.004029625	6.408068547	0.266	0.104	1	M2	Npr1
0.004422852	3.365527353	0.318	0.126	1	M2	Siglecg
0.005394377	5.05877819	0.185	0.114	1	M2	Utf1
0.00566176	2.928776282	0.329	0.136	1	M2	Hist1h3d
0.006747787	1.799444744	0.272	0.273	1	M2	Mir142hg
0.006820703	0.374051394	0.266	0.044	1	M2	Pik3ip1
0.00699873	1.104062974	0.249	0.136	1	M2	2010015M23Rik
0.007311504	2.671349863	0.474	0.446	1	M2	Lsp1
0.008298408	1.611232514	0.249	0.152	1	M2	Gm12216
0.008332816	4.761264422	0.491	0.232	1	M2	St8sia4
0.008377889	1.05976239	0.214	0.192	1	M2	Itga1
0.009055562	0.737270603	0.382	0.284	1	M2	Mxd1
0	7.522562303	0.82	0.237	0	M3	S100a1
0	6.157653216	0.748	0.215	0	M3	Slc39a2
0	5.790465303	0.828	0.216	0	M3	Cd36
0	5.017128913	0.894	0.288	0	M3	Lipa
0	5.010683337	0.819	0.242	0	M3	Gstm1
0	4.876609599	0.861	0.22	0	M3	Creg1
0	4.790711093	0.883	0.196	0	M3	Gpnmb
0	4.731789178	0.783	0.158	0	M3	Esd
0	4.54861663	0.921	0.189	0	M3	Fabp5
0	4.534468322	0.852	0.239	0	M3	Prdx1
0	4.281837466	0.898	0.302	0	M3	Cd68
0	3.71579261	0.85	0.34	0	M3	Anxa5
0	3.695488941	0.876	0.303	0	M3	Atp6v1c1
0	3.40393787	0.786	0.227	0	M3	Ctsk
0	3.227533911	0.802	0.353	0	M3	Atp6v0d2
0	3.19812081	0.894	0.292	0	M3	Vat1
0	3.123932343	0.799	0.176	0	M3	Rilpl2
0	2.870206851	0.805	0.311	0	M3	Ctsl
0	2.703194336	0.896	0.344	0	M3	Ctsd
0	2.693707749	0.833	0.295	0	M3	Lgals3
0	2.672743289	0.841	0.319	0	M3	Anxa4
0	2.499567619	0.79	0.203	0	M3	Cd200
0	2.479505754	0.814	0.316	0	M3	Bhlhe41
0	2.443670398	0.85	0.326	0	M3	Gpr137b
0	2.206741475	0.824	0.245	0	M3	Cd63
0	1.95966999	0.877	0.324	0	M3	Psap
0	1.915811834	0.933	0.238	0	M3	Fth1
0	1.074434185	0.913	0.264	0	M3	Ctsb
0	1.039831143	0.829	0.333	0	M3	Rnh1
0	0.579462216	0.864	0.344	0	M3	Txn1
0	0.47967756	0.837	0.335	0	M3	Atp6v1e1
5.01E-278	2.329988355	0.748	0.281	1.00E-274	M3	Sqstm1
5.20E-278	3.150646933	0.71	0.21	1.04E-274	M3	Hmox1
9.14E-275	4.112853661	0.742	0.215	1.83E-271	M3	Fabp4
5.24E-267	3.988436806	0.733	0.274	1.05E-263	M3	Gabarapl1
2.64E-266	2.368661776	0.759	0.28	5.28E-263	M3	Myo5a
1.72E-256	2.957364941	0.739	0.29	3.44E-253	M3	Txnrd1
1.46E-254	6.929797458	0.714	0.253	2.92E-251	M3	Blvrb
1.62E-248	0.839159056	0.739	0.297	3.24E-245	M3	Aldh2
1.31E-246	1.141208061	0.06	0.124	2.63E-243	M3	Cdc45
6.93E-242	0.284270267	0.659	0.118	1.39E-238	M3	Slc7a11
1.19E-228	3.486894847	0.71	0.282	2.39E-225	M3	Lhfpl2
1.72E-228	4.54067306	0.683	0.051	3.43E-225	M3	Cxcr1
1.99E-228	2.519712228	0.74	0.327	3.99E-225	M3	Nampt
7.19E-224	2.979033436	0.687	0.15	1.44E-220	M3	Gdf15
1.81E-220	1.417817899	0.742	0.306	3.62E-217	M3	Capn15
2.80E-219	0.790943217	0.717	0.281	5.61E-216	M3	Abcc5
3.01E-211	0.734849234	0.769	0.371	6.02E-208	M3	Cyba
3.83E-200	0.515711204	0.726	0.283	7.67E-197	M3	Gla
3.27E-199	2.055267673	0.72	0.326	6.55E-196	M3	H2-T23
1.55E-198	5.391130123	0.715	0.333	3.10E-195	M3	Mgll
6.91E-196	0.598777831	0.029	0.149	1.38E-192	M3	Lzts1
7.41E-196	0.666482824	0.033	0.148	1.48E-192	M3	Gstm2
2.72E-187	1.27468088	0.695	0.298	5.44E-184	M3	Sod2
4.93E-186	4.293719685	0.702	0.346	9.86E-183	M3	Cyb5a
1.80E-181	3.951804203	0.651	0.17	3.60E-178	M3	Rgcc
1.30E-172	3.77594056	0.667	0.097	2.61E-169	M3	Ptgir
1.47E-172	1.832522869	0.709	0.358	2.95E-169	M3	Lgmn
7.09E-172	0.280393174	0.711	0.36	1.42E-168	M3	Lgals1
5.41E-167	2.525716972	0.674	0.26	1.08E-163	M3	Ahnak2
8.93E-167	3.428587439	0.672	0.288	1.79E-163	M3	Il11ra1
5.27E-162	1.209891322	0.686	0.33	1.05E-158	M3	Ccdc88a
7.42E-161	2.830119105	0.653	0.154	1.48E-157	M3	Aph1c
3.65E-160	1.494857131	0.679	0.33	7.29E-157	M3	Slc3a2
1.95E-159	4.546419946	0.702	0.367	3.90E-156	M3	Calr
8.39E-158	0.32908593	0.068	0.148	1.68E-154	M3	Cfap53
1.93E-146	2.428392808	0.638	0.273	3.86E-143	M3	Gclm
3.42E-146	1.065075249	0.657	0.323	6.84E-143	M3	Cpeb4
1.01E-145	0.94454769	0.62	0.23	2.02E-142	M3	Wfdc17
9.47E-138	2.855905259	0.648	0.219	1.89E-134	M3	Srxn1
3.65E-134	1.830297125	0.708	0.363	7.30E-131	M3	Sgk1
4.23E-131	1.743987772	0.114	0.025	8.47E-128	M3	Pappa
5.02E-129	3.21407227	0.63	0.167	1.00E-125	M3	Rnf128
7.56E-128	1.099896389	0.1	0.135	1.51E-124	M3	Acpp
5.12E-125	0.461339822	0.106	0.053	1.02E-121	M3	Slc36a3
9.18E-124	2.577262058	0.65	0.312	1.84E-120	M3	Acp5
1.19E-123	3.02202851	0.642	0.332	2.39E-120	M3	Atf4
1.95E-122	1.924637254	0.123	0.089	3.90E-119	M3	D630024D03Rik
2.09E-122	0.56544093	0.102	0.064	4.18E-119	M3	Foxp2
1.10E-121	0.693203384	0.111	0.035	2.19E-118	M3	Lhfp
1.09E-114	3.368959918	0.639	0.371	2.19E-111	M3	Plin2
2.97E-113	0.273814421	0.106	0.077	5.95E-110	M3	Dqx1
1.81E-111	1.425981586	0.611	0.3	3.62E-108	M3	Gadd45g
4.34E-110	1.883692774	0.645	0.344	8.69E-107	M3	Osbpl8
3.59E-108	2.973406325	0.617	0.322	7.17E-105	M3	Rgl1
2.96E-107	3.143999504	0.642	0.353	5.91E-104	M3	Zfand5
7.09E-105	1.986725053	0.539	0.116	1.42E-101	M3	Asns
4.68E-102	2.572038469	0.588	0.3	9.37E-99	M3	Ifrd1
1.28E-101	3.189367368	0.646	0.272	2.56E-98	M3	Slc29a3
3.37E-100	1.568117808	0.614	0.321	6.73E-97	M3	Ralgds
4.41E-100	3.716525852	0.648	0.375	8.82E-97	M3	Rpl22l1
5.62E-100	0.894030445	0.62	0.217	1.12E-96	M3	Il1a
6.20E-100	5.951378421	0.611	0.342	1.24E-96	M3	Cat
1.45E-98	3.561263542	0.164	0.076	2.90E-95	M3	Ebf3
3.73E-95	2.333267438	0.592	0.247	7.45E-92	M3	Ddit3
4.81E-94	0.898031005	0.627	0.3	9.62E-91	M3	Tnfrsf26
6.85E-94	3.078706675	0.589	0.088	1.37E-90	M3	Anpep
1.17E-91	1.07147713	0.136	0.029	2.34E-88	M3	Ggt1
7.04E-91	0.823721823	0.566	0.258	1.41E-87	M3	Mthfd2
3.79E-90	0.571203864	0.627	0.303	7.58E-87	M3	Hgsnat
2.34E-87	1.318117409	0.122	0.11	4.69E-84	M3	Hspa1a
2.11E-86	2.090773838	0.545	0.056	4.22E-83	M3	Slc11a1
2.61E-85	2.927680285	0.573	0.178	5.22E-82	M3	Cfb
3.80E-85	0.614904176	0.145	0.13	7.60E-82	M3	Cenpw
9.07E-85	4.35118227	0.598	0.339	1.81E-81	M3	Hspa5
1.36E-84	1.425978116	0.125	0.019	2.73E-81	M3	AC130815.2
3.51E-84	4.730048245	0.542	0.094	7.03E-81	M3	Ear6
8.27E-80	0.759292522	0.189	0.356	1.65E-76	M3	Acaa1b
1.26E-78	2.614600123	0.598	0.339	2.52E-75	M3	Nrp2
5.83E-77	0.324640346	0.55	0.147	1.17E-73	M3	Ccl3
1.92E-76	0.435374654	0.111	0.013	3.85E-73	M3	Slc6a13
3.69E-76	0.474204731	0.258	0.441	7.39E-73	M3	Klf4
5.03E-76	0.90344904	0.112	0.139	1.01E-72	M3	Hspa1b
4.49E-75	0.72670566	0.578	0.311	8.98E-72	M3	Id2
8.62E-75	1.285894469	0.561	0.337	1.72E-71	M3	Clec4n
9.53E-74	4.651716333	0.549	0.066	1.91E-70	M3	Plpp3
3.18E-73	0.437562304	0.214	0.203	6.35E-70	M3	Rfc3
3.46E-73	2.646331902	0.611	0.327	6.92E-70	M3	Glipr1
1.59E-72	1.057768086	0.572	0.163	3.18E-69	M3	Atf3
1.69E-70	0.484265152	0.118	0.068	3.39E-67	M3	Spred3
1.23E-69	0.353876252	0.147	0.046	2.47E-66	M3	Rap1gap2
3.90E-69	1.248034805	0.147	0.039	7.80E-66	M3	5830416I19Rik
4.61E-67	0.753989621	0.214	0.24	9.22E-64	M3	Orc6
1.79E-66	1.816225447	0.594	0.304	3.58E-63	M3	Cyb5r1
3.01E-65	0.265983029	0.142	0.049	6.03E-62	M3	Pdgfa
4.07E-65	4.512012	0.562	0.309	8.14E-62	M3	Sdf2l1
9.43E-63	0.325081064	0.209	0.318	1.89E-59	M3	Abca1
3.03E-61	0.461604288	0.145	0.076	6.06E-58	M3	Amotl1
1.01E-60	0.651190039	0.107	0.136	2.01E-57	M3	Fosb
1.20E-57	2.027253832	0.586	0.379	2.40E-54	M3	Alas1
4.32E-56	2.101768554	0.18	0.056	8.64E-53	M3	Bex1
3.99E-53	1.646534034	0.5	0.066	7.98E-50	M3	Cyfip2
1.29E-52	0.863382266	0.169	0.096	2.58E-49	M3	Snca
6.93E-52	1.791723961	0.524	0.097	1.39E-48	M3	Ass1
1.88E-51	0.743983471	0.554	0.302	3.76E-48	M3	Maff
2.41E-51	1.142919521	0.177	0.023	4.81E-48	M3	Hectd2
5.29E-51	0.418646635	0.558	0.348	1.06E-47	M3	Ankrd12
8.30E-51	0.292022504	0.183	0.113	1.66E-47	M3	Pf4
6.18E-50	1.077230604	0.565	0.352	1.24E-46	M3	Ccl6
4.76E-49	1.616351262	0.191	0.064	9.53E-46	M3	Mmp14
1.26E-48	1.676998334	0.437	0.219	2.52E-45	M3	Mt1
1.48E-48	4.282933547	0.557	0.355	2.95E-45	M3	Ago2
7.99E-48	1.653470445	0.532	0.311	1.60E-44	M3	Tceal9
2.08E-47	1.053366985	0.177	0.032	4.16E-44	M3	Gm44658
8.88E-47	3.322331874	0.508	0.293	1.78E-43	M3	Mmp19
2.38E-46	1.913173803	0.2	0.138	4.77E-43	M3	Pdk4
2.16E-45	1.743579593	0.148	0.06	4.31E-42	M3	Cxcl1
2.46E-45	5.008130382	0.545	0.352	4.92E-42	M3	Manf
3.15E-44	0.333827013	0.256	0.423	6.30E-41	M3	Ankrd11
5.98E-44	0.269515095	0.145	0.063	1.20E-40	M3	Elovl7
9.44E-44	6.079148031	0.524	0.219	1.89E-40	M3	Afp
1.52E-43	1.24251984	0.498	0.204	3.03E-40	M3	Ccl9
3.69E-42	0.913051857	0.259	0.215	7.38E-39	M3	Scd1
8.21E-42	1.225240696	0.479	0.072	1.64E-38	M3	Rasa4
1.35E-41	1.83847541	0.199	0.033	2.71E-38	M3	H2-M2
1.21E-40	2.691871799	0.542	0.241	2.43E-37	M3	Atp11a
2.78E-39	0.526790734	0.178	0.049	5.55E-36	M3	Rhou
4.72E-38	0.438118907	0.218	0.216	9.44E-35	M3	Wfdc10
2.08E-37	1.591202932	0.207	0.075	4.16E-34	M3	Rbms3
7.91E-37	0.557403176	0.2	0.023	1.58E-33	M3	Blnk
1.63E-36	0.910223462	0.164	0.047	3.26E-33	M3	Rnase2a
6.44E-36	0.923779442	0.193	0.079	1.29E-32	M3	Nov
8.37E-36	0.280490659	0.28	0.396	1.67E-32	M3	Bcl2l11
1.82E-35	0.269208677	0.508	0.336	3.65E-32	M3	Eps8
4.45E-35	2.828069699	0.553	0.406	8.90E-32	M3	Hsp90b1
6.07E-34	0.660335515	0.185	0.088	1.21E-30	M3	Gpx3
1.57E-33	1.916383646	0.498	0.191	3.15E-30	M3	Igf1
1.74E-33	0.869290021	0.531	0.284	3.48E-30	M3	Abcc1
2.18E-33	1.332479065	0.539	0.395	4.35E-30	M3	Cybb
2.06E-32	0.767576483	0.17	0.101	4.12E-29	M3	Tcim
2.96E-32	4.56860166	0.444	0.016	5.93E-29	M3	Gng8
8.57E-32	0.437194831	0.138	0.067	1.71E-28	M3	Gm10827
1.02E-31	1.342888291	0.194	0.055	2.03E-28	M3	Ccl2
1.08E-31	0.864193228	0.534	0.384	2.16E-28	M3	Tgm2
2.75E-31	1.960950686	0.47	0.119	5.51E-28	M3	Fkbp11
2.88E-31	1.509607548	0.523	0.328	5.77E-28	M3	Malt1
1.59E-29	1.63866666	0.288	0.325	3.17E-26	M3	Rasgef1b
3.86E-29	3.300290992	0.256	0.03	7.72E-26	M3	Awat1
5.23E-29	1.349561853	0.413	0.085	1.05E-25	M3	Trib3
1.78E-28	4.955715746	0.245	0.177	3.55E-25	M3	Treml4
3.15E-28	0.502133756	0.522	0.243	6.31E-25	M3	Rps6ka2
1.64E-27	0.709550685	0.201	0.101	3.27E-24	M3	3830403N18Rik
1.03E-26	5.150092128	0.527	0.247	2.07E-23	M3	Maoa
5.70E-26	0.597852656	0.241	0.029	1.14E-22	M3	Pmp22
6.72E-26	0.270400049	0.294	0.32	1.34E-22	M3	Scd2
1.06E-24	1.958126724	0.261	0.049	2.12E-21	M3	Arfgef3
1.29E-24	2.447949827	0.22	0.063	2.59E-21	M3	Map1b
1.91E-24	1.924971311	0.472	0.139	3.83E-21	M3	Rgs1
3.48E-24	2.028468596	0.202	0.075	6.95E-21	M3	C2
2.43E-23	0.913434832	0.456	0.234	4.86E-20	M3	Ch25h
3.27E-23	1.552492163	0.456	0.267	6.54E-20	M3	Emp1
9.24E-23	2.198816911	0.508	0.368	1.85E-19	M3	Herpud1
1.17E-22	0.259058619	0.455	0.324	2.33E-19	M3	Slpi
7.13E-22	1.049173311	0.187	0.067	1.43E-18	M3	Ddah1
7.84E-22	0.382455957	0.168	0.098	1.57E-18	M3	Snhg11
3.06E-21	0.555113268	0.273	0.159	6.12E-18	M3	Mmp12
1.04E-20	0.318285062	0.174	0.13	2.09E-17	M3	Rpl39l
4.65E-19	1.935257768	0.52	0.358	9.30E-16	M3	Mdm2
6.38E-19	2.986389313	0.228	0.057	1.28E-15	M3	Lrrc14b
9.59E-19	3.616143201	0.421	0.065	1.92E-15	M3	Gm13571
4.35E-18	2.550214874	0.222	0.025	8.71E-15	M3	Rbp4
6.37E-18	2.575306041	0.512	0.347	1.27E-14	M3	Hist1h2bc
8.35E-18	2.795749658	0.326	0.261	1.67E-14	M3	Mamdc2
3.00E-17	1.879208528	0.432	0.154	6.00E-14	M3	Hilpda
4.57E-17	1.118364991	0.512	0.405	9.14E-14	M3	Pdia6
6.85E-17	2.298083734	0.226	0.062	1.37E-13	M3	Pkdcc
1.74E-16	1.289965351	0.206	0.108	3.48E-13	M3	Car5a
1.84E-16	2.910712635	0.392	0.031	3.67E-13	M3	Cox6a2
1.49E-15	1.482812451	0.432	0.083	2.98E-12	M3	Fam20c
2.38E-15	3.90475207	0.256	0.03	4.76E-12	M3	Cyp26b1
2.56E-15	2.506003275	0.511	0.388	5.12E-12	M3	Gngt2
1.03E-14	1.199181237	0.245	0.105	2.06E-11	M3	Spdl1
1.43E-14	0.932458505	0.281	0.225	2.86E-11	M3	Msr1
2.01E-14	0.734995723	0.429	0.294	4.01E-11	M3	Marco
2.86E-14	0.761430769	0.48	0.292	5.71E-11	M3	Gdap10
3.35E-13	1.551547986	0.386	0.143	6.70E-10	M3	Mt2
2.82E-12	3.840816445	0.464	0.244	5.65E-09	M3	Fbxo32
2.05E-11	1.380494524	0.272	0.073	4.09E-08	M3	Zc3h12c
2.31E-11	2.395915426	0.446	0.287	4.63E-08	M3	Cav1
3.15E-11	1.40311531	0.333	0.195	6.31E-08	M3	Hsd17b7
3.49E-11	0.792453909	0.253	0.056	6.98E-08	M3	Emp2
1.35E-10	1.651773416	0.338	0.494	2.70E-07	M3	Chil3
2.59E-10	0.953333047	0.276	0.19	5.18E-07	M3	Spag11b
2.94E-10	1.922546186	0.205	0.059	5.88E-07	M3	Saa3
9.11E-10	0.435004162	0.283	0.091	1.82E-06	M3	Ccl17
1.47E-09	1.070522209	0.462	0.28	2.94E-06	M3	Snhg12
2.31E-09	2.340681856	0.362	0.286	4.62E-06	M3	Slc5a3
6.18E-09	2.627329255	0.384	0.065	1.24E-05	M3	Inhba
6.60E-09	4.973112333	0.383	0.027	1.32E-05	M3	Met
3.25E-08	2.941595677	0.443	0.131	6.50E-05	M3	Mfge8
8.69E-08	0.418956394	0.419	0.301	1.74E-04	M3	Msmo1
1.11E-07	2.241612377	0.367	0.047	2.21E-04	M3	Syngr1
2.38E-07	2.323808632	0.377	0.044	4.76E-04	M3	Slc6a8
6.02E-07	1.142241544	0.24	0.129	0.001204698	M3	Cxcl3
7.49E-07	0.478036058	0.46	0.282	0.001498696	M3	Tnfaip3
1.47E-06	1.795035181	0.239	0.143	0.00293274	M3	Slc43a3
2.32E-06	1.570637396	0.445	0.254	0.004648268	M3	Tmem140
3.25E-06	1.161004686	0.462	0.299	0.00649481	M3	Insig1
1.10E-05	1.781214953	0.378	0.336	0.02209134	M3	Hist1h1c
2.01E-05	1.244356338	0.451	0.335	0.040214665	M3	Hivep3
3.51E-05	2.99866128	0.432	0.231	0.070203629	M3	Ptgr1
1.01E-04	4.667343608	0.38	0.025	0.201046548	M3	Fstl1
1.20E-04	3.718046309	0.395	0.034	0.240977879	M3	Fam181b
1.53E-04	0.944549541	0.387	0.446	0.305938096	M3	Hspa8
2.21E-04	0.609124536	0.302	0.204	0.441824042	M3	Tnf
4.38E-04	2.728112527	0.344	0.1	0.876803222	M3	Procr
4.78E-04	0.478479248	0.44	0.33	0.956814416	M3	Phlda3
0.001005941	1.857472179	0.379	0.411	1	M3	Ptpre
0.001709575	0.722095641	0.351	0.055	1	M3	Pla2g7
0.002131513	0.451727951	0.35	0.148	1	M3	Ppp1r15a
0.002139106	1.489585697	0.382	0.149	1	M3	Tfrc
0.002833059	2.443845107	0.298	0.094	1	M3	Derl3
0.004447615	3.328353956	0.314	0.016	1	M3	Slc1a2
0.006228948	2.629482481	0.372	0.185	1	M3	Pdpn
0.008197292	4.42995727	0.373	0.097	1	M3	Rassf8
5.97E-196	4.855221535	0.997	0.125	1.19E-192	M4	Hist1h2ap
6.84E-193	4.469304199	0.984	0.073	1.37E-189	M4	Hist1h1b
5.45E-190	3.643549042	0.997	0.095	1.09E-186	M4	Pclaf
5.87E-190	3.551699704	1	0.216	1.17E-186	M4	Tubb5
1.07E-189	3.384621253	1	0.163	2.14E-186	M4	Stmn1
9.06E-189	3.851299012	0.987	0.098	1.81E-185	M4	Rrm2
1.46E-188	4.730618114	0.997	0.28	2.92E-185	M4	H2afz
1.32E-187	5.474751264	0.997	0.313	2.65E-184	M4	Hmgb1
1.53E-187	5.469383144	0.978	0.107	3.07E-184	M4	Hist1h2ae
2.24E-187	3.629817242	0.994	0.279	4.49E-184	M4	Tuba1b
2.59E-187	4.538167172	0.994	0.217	5.18E-184	M4	H2afv
6.15E-187	3.820034073	0.997	0.08	1.23E-183	M4	Cdca3
7.56E-187	3.769129772	0.981	0.068	1.51E-183	M4	Nusap1
5.15E-186	3.951177674	1	0.33	1.03E-182	M4	Ptma
2.48E-185	3.282159241	1	0.197	4.96E-182	M4	Hmgb2
4.01E-185	3.422981106	0.987	0.1	8.01E-182	M4	Top2a
1.04E-184	3.878910031	0.968	0.081	2.09E-181	M4	Spc25
2.51E-183	3.580021389	0.984	0.088	5.01E-180	M4	Birc5
2.74E-183	4.206866408	0.984	0.21	5.47E-180	M4	Tmpo
2.97E-183	4.329540322	0.975	0.05	5.94E-180	M4	Esco2
6.20E-183	5.184592275	0.984	0.265	1.24E-179	M4	Dek
1.49E-182	2.240724084	0.994	0.249	2.97E-179	M4	Ube2s
3.34E-182	3.999419497	0.987	0.204	6.68E-179	M4	Rrm1
3.84E-182	3.296324122	0.987	0.061	7.68E-179	M4	Kif11
1.85E-181	2.594939483	0.981	0.117	3.69E-178	M4	Cdk1
4.33E-181	3.178683489	0.984	0.118	8.65E-178	M4	Mki67
4.62E-181	4.666014377	0.981	0.111	9.25E-178	M4	Tk1
4.97E-181	3.28713445	0.978	0.109	9.94E-178	M4	Racgap1
1.85E-179	4.482300195	0.962	0.082	3.71E-176	M4	Fbxo5
1.55E-178	4.550937843	0.956	0.046	3.10E-175	M4	Pbk
1.63E-178	4.679876571	0.968	0.072	3.26E-175	M4	Spc24
4.36E-178	3.894271242	0.975	0.12	8.73E-175	M4	Asf1b
7.06E-178	3.277975489	0.975	0.065	1.41E-174	M4	Ccna2
7.15E-178	3.322874108	0.984	0.234	1.43E-174	M4	Smc4
9.75E-177	3.306063874	0.968	0.084	1.95E-173	M4	Prc1
1.05E-175	4.995420881	0.981	0.266	2.11E-172	M4	Ccdc34
1.53E-175	5.151697593	0.968	0.237	3.06E-172	M4	Hist1h1e
1.26E-173	2.564792958	0.975	0.139	2.52E-170	M4	Tpx2
1.03E-172	3.481992359	0.968	0.218	2.05E-169	M4	Smc2
4.04E-172	3.9337803	0.962	0.076	8.08E-169	M4	Kif15
4.19E-171	3.078406979	0.962	0.096	8.39E-168	M4	Cdca8
4.62E-171	3.360061204	0.975	0.135	9.25E-168	M4	Ncapd2
6.95E-171	2.913291564	0.971	0.213	1.39E-167	M4	Incenp
1.03E-170	3.819769583	0.968	0.25	2.06E-167	M4	Atad2
1.76E-170	3.788100318	0.959	0.07	3.52E-167	M4	Rad51ap1
2.00E-170	3.396240988	0.981	0.299	4.00E-167	M4	Cbx3
4.62E-170	4.622124492	0.984	0.352	9.24E-167	M4	Anp32b
6.33E-170	3.062074122	0.962	0.084	1.27E-166	M4	Ube2c
1.98E-169	3.305696903	0.975	0.198	3.96E-166	M4	Ncapg2
2.63E-169	2.663486547	0.956	0.167	5.27E-166	M4	Kif23
3.75E-169	2.127037617	0.978	0.272	7.50E-166	M4	Cks1b
2.62E-167	3.569656269	0.952	0.088	5.23E-164	M4	Aurkb
7.62E-166	2.273727732	0.981	0.204	1.52E-162	M4	Lmnb1
1.63E-164	3.350674716	0.949	0.061	3.26E-161	M4	Ncapg
5.29E-162	3.122220869	0.946	0.285	1.06E-158	M4	H2afx
5.45E-162	2.635216714	0.962	0.309	1.09E-158	M4	Nucks1
9.94E-162	3.166186627	0.946	0.064	1.99E-158	M4	Ckap2l
5.04E-161	4.24874711	0.93	0.057	1.01E-157	M4	Foxm1
5.07E-160	2.950614646	0.937	0.067	1.01E-156	M4	Knl1
7.43E-159	3.606447311	0.943	0.119	1.49E-155	M4	Ube2t
8.45E-159	4.185033517	0.959	0.291	1.69E-155	M4	Gmnn
1.97E-158	3.599506438	0.956	0.166	3.94E-155	M4	Tyms
2.54E-158	2.008419246	0.949	0.075	5.08E-155	M4	Lockd
3.07E-157	1.75170819	0.959	0.236	6.13E-154	M4	Cks2
8.20E-157	3.149432489	0.978	0.361	1.64E-153	M4	Ran
8.81E-157	2.326731586	0.962	0.131	1.76E-153	M4	Uhrf1
1.51E-155	2.548775349	0.94	0.219	3.01E-152	M4	Anln
4.34E-155	4.39543902	0.911	0.037	8.69E-152	M4	Iqgap3
8.96E-155	3.21040696	0.917	0.108	1.79E-151	M4	Clspn
1.30E-154	3.270753591	0.93	0.088	2.60E-151	M4	Cit
2.44E-154	3.031007538	0.94	0.13	4.88E-151	M4	Tacc3
4.21E-154	2.076058305	0.933	0.057	8.42E-151	M4	Hmmr
6.41E-154	4.830612788	0.949	0.251	1.28E-150	M4	Dnajc9
1.14E-152	2.04766831	0.949	0.231	2.29E-149	M4	Mcm7
1.24E-151	2.445761328	0.924	0.104	2.47E-148	M4	Mis18bp1
1.52E-151	4.044308526	0.911	0.075	3.04E-148	M4	Ncaph
9.19E-151	1.436253273	0.952	0.305	1.84E-147	M4	Rad21
1.86E-150	2.614463169	0.937	0.21	3.71E-147	M4	Dut
1.08E-149	4.633597183	0.921	0.17	2.16E-146	M4	Hist1h4d
1.59E-149	3.038740001	0.952	0.253	3.19E-146	M4	Cbx5
3.30E-149	1.851238338	0.927	0.088	6.59E-146	M4	Cenpe
4.22E-149	1.976512818	0.927	0.074	8.44E-146	M4	Ccnb2
5.78E-149	2.394473223	0.975	0.355	1.16E-145	M4	Nap1l1
7.13E-149	1.275118407	0.943	0.299	1.43E-145	M4	Tubb4b
1.15E-148	2.15393296	0.914	0.063	2.30E-145	M4	Cenpf
1.30E-148	3.908243004	0.946	0.284	2.61E-145	M4	Topbp1
1.41E-148	4.075015857	0.933	0.232	2.82E-145	M4	Ezh2
3.36E-148	4.533744364	0.895	0.033	6.72E-145	M4	Mxd3
5.83E-148	4.525481504	0.94	0.184	1.17E-144	M4	Haus4
8.36E-148	2.514463112	0.933	0.316	1.67E-144	M4	Slbp
1.33E-147	4.217514829	0.908	0.059	2.67E-144	M4	E2f8
4.23E-147	3.169432621	0.949	0.287	8.46E-144	M4	Nsd2
4.24E-147	2.362446218	0.914	0.062	8.47E-144	M4	Kif22
1.00E-144	2.20268803	0.924	0.161	2.01E-141	M4	Cenpa
1.11E-143	3.062276911	0.911	0.073	2.21E-140	M4	Rad51
5.16E-143	3.607155925	0.921	0.265	1.03E-139	M4	Pcna
5.19E-143	3.73761013	0.952	0.334	1.04E-139	M4	Anp32e
5.76E-143	0.920273797	0.962	0.288	1.15E-139	M4	Selenoh
5.07E-142	2.738256944	0.933	0.317	1.01E-138	M4	Dnmt1
2.20E-140	3.774688081	0.924	0.196	4.39E-137	M4	Ncapd3
5.16E-140	4.03287932	0.93	0.317	1.03E-136	M4	Lsm2
7.13E-140	4.446418652	0.892	0.062	1.43E-136	M4	Ndc80
1.88E-137	3.497214934	0.892	0.084	3.75E-134	M4	Cdkn2c
5.70E-136	4.104965121	0.924	0.332	1.14E-132	M4	Rangap1
2.52E-135	3.551312283	0.902	0.057	5.05E-132	M4	Bub1
6.43E-135	3.096795277	0.886	0.058	1.29E-131	M4	Neil3
7.93E-135	6.198678465	0.873	0.097	1.59E-131	M4	Hist2h2ac
1.24E-134	5.656994522	0.911	0.194	2.49E-131	M4	Nrm
2.89E-134	2.696840444	0.917	0.308	5.77E-131	M4	Bub1b
6.45E-134	2.918049036	0.898	0.138	1.29E-130	M4	Plk4
1.00E-132	2.146841586	0.933	0.348	2.00E-129	M4	Smchd1
3.67E-132	2.701871951	0.93	0.32	7.34E-129	M4	Usp1
9.68E-132	3.578629069	0.917	0.241	1.94E-128	M4	Dbf4
2.56E-131	5.019510489	0.867	0.023	5.12E-128	M4	Hist1h3c
1.15E-130	2.883242152	0.911	0.211	2.30E-127	M4	Orc6
6.15E-130	4.357299411	0.876	0.054	1.23E-126	M4	Melk
6.53E-130	2.977651879	0.905	0.292	1.31E-126	M4	Dck
1.22E-129	3.297857312	0.883	0.091	2.45E-126	M4	Dlgap5
3.45E-129	2.253160863	0.917	0.308	6.90E-126	M4	Hjurp
5.06E-129	4.005907936	0.895	0.089	1.01E-125	M4	Cenph
9.11E-129	2.74002975	0.892	0.167	1.82E-125	M4	Cdkn2d
1.64E-128	3.669800578	0.886	0.049	3.29E-125	M4	Nuf2
5.58E-128	1.232325279	0.883	0.078	1.12E-124	M4	Ccnb1
8.12E-128	3.237863278	0.886	0.321	1.62E-124	M4	Rbl1
2.49E-127	3.099342745	0.873	0.055	4.98E-124	M4	Shcbp1
3.04E-126	4.548099765	0.867	0.064	6.07E-123	M4	Cenpm
1.26E-124	2.218500661	0.863	0.049	2.52E-121	M4	Plk1
1.97E-122	2.889498594	0.93	0.376	3.94E-119	M4	Hmgn2
2.64E-122	1.86288093	0.863	0.051	5.28E-119	M4	Aspm
3.98E-121	1.940298457	0.867	0.084	7.96E-118	M4	Kif20b
7.83E-121	1.667021428	0.892	0.136	1.57E-117	M4	Mad2l1
6.23E-120	4.209750198	0.879	0.106	1.25E-116	M4	Diaph3
3.79E-119	3.405776032	0.905	0.359	7.57E-116	M4	Ranbp1
8.12E-119	1.398608136	0.898	0.302	1.62E-115	M4	Ckap5
5.31E-118	0.618658968	0.911	0.374	1.06E-114	M4	Ubald2
2.51E-117	3.373067145	0.873	0.172	5.03E-114	M4	Hist1h1d
7.88E-117	2.699332699	0.848	0.078	1.58E-113	M4	Brip1
4.88E-116	1.46982238	0.835	0.059	9.77E-113	M4	Sgo2a
9.35E-116	2.173797623	0.889	0.18	1.87E-112	M4	Lig1
5.27E-115	4.47140173	0.851	0.074	1.05E-111	M4	Cdca5
1.26E-114	1.221261166	0.857	0.117	2.52E-111	M4	Espl1
1.32E-113	4.040174003	0.863	0.139	2.64E-110	M4	Hirip3
1.53E-113	3.315590858	0.832	0.05	3.07E-110	M4	Kif4
8.57E-112	2.496149263	0.873	0.308	1.71E-108	M4	Nasp
2.94E-111	2.514174257	0.848	0.066	5.89E-108	M4	Sgo1
3.68E-111	1.43331242	0.905	0.218	7.37E-108	M4	Tipin
5.15E-111	2.618640677	0.832	0.087	1.03E-107	M4	Ect2
4.15E-110	2.396377041	0.86	0.12	8.30E-107	M4	Slfn9
1.26E-109	3.568448592	0.825	0.047	2.52E-106	M4	Ska1
4.78E-109	2.348683075	0.886	0.283	9.55E-106	M4	Mthfd2
1.36E-106	3.463664655	0.829	0.105	2.72E-103	M4	Mastl
1.89E-105	4.853895249	0.822	0.032	3.77E-102	M4	Hist1h2ab
2.94E-105	2.056553189	0.873	0.223	5.89E-102	M4	Fen1
2.94E-105	1.712673416	0.905	0.372	5.89E-102	M4	Fam111a
5.71E-104	2.203812955	0.876	0.317	1.14E-100	M4	Hat1
9.57E-103	2.097655134	0.825	0.066	1.91E-99	M4	Ccnf
1.80E-102	1.749196801	0.832	0.087	3.60E-99	M4	Cdc45
2.25E-102	3.224428442	0.829	0.103	4.50E-99	M4	Fignl1
1.08E-101	3.131517446	0.81	0.044	2.16E-98	M4	Spag5
9.38E-101	1.145784223	0.822	0.056	1.88E-97	M4	Kif20a
6.57E-100	1.691736499	0.81	0.044	1.31E-96	M4	Kif2c
7.13E-100	0.903110879	0.879	0.372	1.43E-96	M4	Hsp90aa1
7.25E-98	2.002959507	0.873	0.389	1.45E-94	M4	Serinc3
3.86E-97	1.989893155	0.851	0.181	7.72E-94	M4	Rfc3
6.96E-97	3.063216282	0.81	0.076	1.39E-93	M4	Kifc1
1.84E-96	1.479629745	0.86	0.363	3.68E-93	M4	Hmgn1
2.80E-96	0.516187032	0.87	0.314	5.59E-93	M4	Arhgap11a
1.30E-95	2.720529916	0.803	0.105	2.59E-92	M4	Brca2
1.36E-95	0.970298746	0.854	0.286	2.73E-92	M4	Cdt1
2.94E-95	4.213509372	0.854	0.291	5.88E-92	M4	Prdx4
4.69E-95	1.916930363	0.848	0.32	9.37E-92	M4	Tuba1c
3.40E-94	4.796480414	0.8	0.084	6.81E-91	M4	Hist1h3e
1.01E-93	3.23118622	0.816	0.087	2.03E-90	M4	Tcf19
1.44E-93	2.451526862	0.8	0.09	2.89E-90	M4	Rad54l
2.89E-93	2.940846388	0.848	0.266	5.79E-90	M4	Psip1
3.16E-92	1.103136332	0.86	0.312	6.33E-89	M4	Cdkn1a
4.90E-92	0.621190054	0.835	0.328	9.81E-89	M4	Siva1
1.30E-91	3.155442691	0.787	0.045	2.60E-88	M4	Cdca2
2.73E-90	0.358215727	0.806	0.06	5.47E-87	M4	Cep55
4.34E-90	0.98098329	0.835	0.188	8.68E-87	M4	Wdr76
6.43E-89	0.878806721	0.816	0.191	1.29E-85	M4	Mcm5
9.99E-89	3.019477482	0.8	0.104	2.00E-85	M4	Cenpk
2.87E-88	2.277400243	0.819	0.146	5.73E-85	M4	Cenpq
3.80E-87	2.31674082	0.841	0.228	7.60E-84	M4	Ulbp1
2.60E-84	2.518562363	0.797	0.141	5.20E-81	M4	Chaf1a
2.92E-84	3.140140019	0.81	0.152	5.84E-81	M4	Pola1
3.73E-84	0.935185231	0.803	0.102	7.46E-81	M4	Knstrn
9.02E-84	3.609115135	0.784	0.075	1.80E-80	M4	Brca1
9.22E-84	3.446902623	0.781	0.083	1.84E-80	M4	Mcm10
1.30E-79	0.864409399	0.829	0.383	2.61E-76	M4	Arl6ip1
1.96E-79	2.821093269	0.762	0.047	3.92E-76	M4	E2f7
2.26E-77	0.375885874	0.025	0.133	4.52E-74	M4	Nkx2-1
1.50E-76	4.368208966	0.765	0.06	3.00E-73	M4	Stil
1.62E-76	1.528039064	0.787	0.149	3.25E-73	M4	Wdhd1
3.57E-76	0.304743863	0.778	0.225	7.13E-73	M4	Mcm6
5.34E-76	1.958489697	0.759	0.045	1.07E-72	M4	Depdc1a
2.34E-75	2.782722756	0.749	0.065	4.68E-72	M4	Gen1
2.59E-75	0.660311757	0.879	0.415	5.19E-72	M4	Tagln2
8.30E-75	0.488303339	0.816	0.284	1.66E-71	M4	Cdc25b
8.93E-71	1.893569578	0.743	0.064	1.79E-67	M4	Aurka
6.99E-70	1.48671509	0.759	0.216	1.40E-66	M4	G2e3
7.70E-70	0.894384112	0.8	0.349	1.54E-66	M4	Brd8
1.21E-68	2.492038929	0.771	0.241	2.41E-65	M4	Gm42031
3.16E-68	2.285926206	0.746	0.047	6.32E-65	M4	Prr11
9.74E-67	1.196987082	0.721	0.068	1.95E-63	M4	Cdkn3
2.64E-61	0.961981854	0.016	0.101	5.28E-58	M4	Mustn1
1.94E-60	1.287224336	0.794	0.375	3.88E-57	M4	Phgdh
1.11E-59	2.38895989	0.717	0.115	2.21E-56	M4	Dhfr
1.55E-58	1.184328455	0.775	0.387	3.10E-55	M4	Ubb
3.17E-58	0.930726059	0.702	0.042	6.34E-55	M4	Nek2
5.00E-58	1.057794909	0.102	0.105	1.00E-54	M4	Timp1
1.93E-57	1.99849763	0.689	0.056	3.85E-54	M4	Trim59
2.68E-57	0.851417875	0.692	0.105	5.35E-54	M4	Spdl1
4.18E-56	1.226506869	0.705	0.056	8.36E-53	M4	Ckap2
4.40E-56	1.627184502	0.727	0.149	8.80E-53	M4	Hells
8.95E-54	1.245056989	0.721	0.132	1.79E-50	M4	Lbr
3.32E-53	1.657202555	0.711	0.137	6.63E-50	M4	Slc43a3
2.69E-52	1.728045893	0.689	0.043	5.37E-49	M4	Pimreg
2.20E-51	2.851540301	0.702	0.086	4.39E-48	M4	Ccne1
3.36E-50	0.689826256	0.702	0.111	6.73E-47	M4	Cenpw
5.54E-45	1.885882895	0.66	0.069	1.11E-41	M4	Kif18a
1.15E-44	0.522214561	0.089	0.119	2.30E-41	M4	AA986860
3.47E-44	3.831304618	0.654	0.08	6.95E-41	M4	Mns1
3.77E-43	1.843989742	0.651	0.081	7.55E-40	M4	Ccne2
1.24E-41	0.323106649	0.702	0.329	2.48E-38	M4	Hist1h1c
2.12E-41	1.831023485	0.622	0.027	4.25E-38	M4	Fam83d
5.93E-41	1.289771678	0.108	0.038	1.19E-37	M4	Cxcl10
4.65E-40	0.331924959	0.717	0.427	9.30E-37	M4	Hspa8
1.99E-38	2.350026925	0.641	0.033	3.98E-35	M4	Kif14
7.17E-37	2.699290707	0.619	0.058	1.43E-33	M4	Psrc1
1.32E-36	0.742413876	0.108	0.11	2.64E-33	M4	Ifi211
6.75E-35	1.15761565	0.14	0.131	1.35E-31	M4	Nbl1
5.01E-33	1.010575919	0.124	0.039	1.00E-29	M4	Nectin3
1.18E-31	0.890880851	0.59	0.08	2.36E-28	M4	Cdc6
1.93E-29	0.593156277	0.146	0.042	3.86E-26	M4	Plek2
9.58E-29	2.654670616	0.61	0.074	1.92E-25	M4	Arhgef39
7.43E-28	1.374665622	0.149	0.135	1.49E-24	M4	Cfap53
9.81E-25	1.120262249	0.206	0.358	1.96E-21	M4	Hivep3
1.82E-24	0.902814078	0.13	0.067	3.64E-21	M4	4933432I03Rik
2.35E-24	1.005978225	0.229	0.363	4.69E-21	M4	Plk3
5.84E-23	0.764457975	0.073	0.128	1.17E-19	M4	Clec4a1
2.38E-22	1.2107227	0.156	0.082	4.76E-19	M4	Gm32486
3.79E-22	0.525165725	0.089	0.119	7.58E-19	M4	Irf7
1.35E-21	0.698027046	0.143	0.046	2.70E-18	M4	Cxcr6
4.27E-20	2.832391666	0.543	0.175	8.53E-17	M4	Gm42047
1.96E-19	0.331591037	0.175	0.146	3.92E-16	M4	Mef2c
5.18E-19	1.231527313	0.187	0.04	1.04E-15	M4	Dpy19l3
7.60E-19	0.759781799	0.171	0.021	1.52E-15	M4	Fndc4
1.25E-18	2.326502391	0.654	0.441	2.51E-15	M4	Gpx1
3.47E-17	1.056558112	0.19	0.052	6.94E-14	M4	Sh3d19
5.34E-17	0.56288243	0.21	0.047	1.07E-13	M4	Ier5l
6.78E-16	0.60338256	0.194	0.034	1.36E-12	M4	Ppic
6.06E-15	0.592265226	0.121	0.105	1.21E-11	M4	Sash1
1.19E-14	0.841151501	0.232	0.089	2.38E-11	M4	Ms4a14
1.83E-14	0.263877277	0.143	0.181	3.66E-11	M4	Mt2
3.64E-14	0.996620245	0.219	0.064	7.27E-11	M4	Ccl12
1.59E-13	1.229279238	0.232	0.043	3.19E-10	M4	Morc4
2.77E-13	0.346762581	0.114	0.139	5.53E-10	M4	Hopx
3.36E-13	2.442008831	0.219	0.032	6.72E-10	M4	Tex15
3.63E-13	0.498251709	0.565	0.384	7.26E-10	M4	Serpinb1a
3.92E-13	1.929835343	0.537	0.044	7.83E-10	M4	Troap
8.59E-12	0.313066367	0.229	0.047	1.72E-08	M4	Ifit2
6.26E-11	1.667038657	0.546	0.368	1.25E-07	M4	Pcyox1
3.73E-10	1.197608881	0.165	0.15	7.47E-07	M4	Cxcl14
7.11E-10	0.646007331	0.622	0.464	1.42E-06	M4	Chil3
7.83E-10	2.053915056	0.514	0.064	1.57E-06	M4	Cdkn2a
1.10E-09	2.046716548	0.546	0.274	2.19E-06	M4	H1f0
1.97E-09	0.377034745	0.219	0.197	3.94E-06	M4	Hbb-bt
1.45E-08	1.901717574	0.289	0.37	2.90E-05	M4	Rgl1
1.71E-08	2.293432485	0.467	0.203	3.42E-05	M4	Sema3e
4.24E-08	0.628957264	0.283	0.312	8.49E-05	M4	Cav1
4.44E-08	0.983752599	0.21	0.076	8.87E-05	M4	Arfgef3
1.57E-07	0.614768325	0.238	0.057	3.14E-04	M4	Snx22
1.82E-07	1.284113035	0.305	0.115	3.64E-04	M4	Adgrl1
2.96E-07	0.495243493	0.254	0.007	5.92E-04	M4	Gpr174
2.97E-07	0.9511797	0.225	0.018	5.95E-04	M4	Arc
3.58E-07	0.691786957	0.216	0.121	7.16E-04	M4	Prkce
3.70E-07	0.89325794	0.333	0.218	7.39E-04	M4	Scd1
3.83E-07	0.318496594	0.184	0.075	7.67E-04	M4	Akt3
4.00E-07	0.557881748	0.165	0.101	8.00E-04	M4	Cxcl9
1.31E-06	1.3280426	0.213	0.121	0.002628919	M4	Pf4
3.07E-06	2.421878837	0.483	0.348	0.006137374	M4	Acot1
3.61E-06	1.149128337	0.219	0.119	0.007229614	M4	Cspg4
5.38E-06	0.513686096	0.463	0.308	0.010759349	M4	Marco
8.32E-06	0.525929929	0.273	0.11	0.016640871	M4	Rflnb
1.65E-05	0.749512387	0.305	0.195	0.033035843	M4	Cd69
2.47E-05	1.795910733	0.279	0.053	0.049414367	M4	Slc36a3
7.42E-05	0.636881966	0.511	0.191	0.148499331	M4	Spag11b
1.03E-04	1.270504161	0.219	0.102	0.205904827	M4	Apobec2
1.56E-04	0.572268447	0.463	0.323	0.31148899	M4	Cox6b2
2.24E-04	0.278821544	0.422	0.082	0.448047266	M4	Sesn3
3.50E-04	0.589423471	0.267	0.042	0.700809715	M4	Sh3bp4
5.96E-04	0.557829492	0.286	0.083	1	M4	Riiad1
7.29E-04	1.088294381	0.21	0.134	1	M4	Rpl39l
8.50E-04	0.55064477	0.295	0.082	1	M4	Ppm1e
9.12E-04	0.969558384	0.289	0.066	1	M4	CT009713.1
9.50E-04	2.333090171	0.416	0.11	1	M4	Gatm
9.81E-04	1.18642478	0.254	0.19	1	M4	Itga1
0.001182834	0.306838152	0.276	0.272	1	M4	Hba-a1
0.002825231	1.553624657	0.397	0.092	1	M4	Mex3b
0.003092121	0.652026942	0.314	0.048	1	M4	Card10
0.004110858	0.716188701	0.257	0.237	1	M4	Igf1
0.006166454	2.313422044	0.314	0.124	1	M4	Lzts1
0	3.233938402	0.593	0.203	0	M5	Ptms
0	2.472080414	0.552	0.131	0	M5	Ear2
0	2.288967038	0.514	0.175	0	M5	Wfdc21
0	2.264236471	0.492	0.131	0	M5	Ear1
0	2.030171643	0.439	0.101	0	M5	Fabp1
0	1.980600179	0.659	0.255	0	M5	Rps27a
0	1.265772257	0.534	0.222	0	M5	Dbi
0	1.260362855	0.627	0.189	0	M5	Ucp2
0	1.116705659	0.603	0.192	0	M5	Il18
0	1.093736455	0.658	0.188	0	M5	Anxa2
0	1.069594869	0.663	0.312	0	M5	Rpl41
0	0.968435244	0.687	0.26	0	M5	Rpl37a
0	0.901064053	0.625	0.267	0	M5	Rpl32
0	0.429272445	0.608	0.238	0	M5	Laptm5
0	0.402331656	0.574	0.176	0	M5	Selenop
0	0.376371605	0.636	0.27	0	M5	Rps26
0	0.37177729	0.633	0.179	0	M5	Lsp1
0	0.293073666	0.549	0.211	0	M5	Ctsc
0	0.289825229	0.595	0.205	0	M5	Trf
2.13E-305	2.080600672	0.54	0.168	4.26E-302	M5	Cidec
7.38E-301	1.128047405	0.528	0.193	1.48E-297	M5	Serpinb1a
2.52E-296	2.182541826	0.518	0.166	5.03E-293	M5	Mgst3
2.16E-294	0.694835396	0.521	0.183	4.32E-291	M5	Krt19
5.33E-294	1.323371304	0.548	0.237	1.07E-290	M5	Ltc4s
1.33E-287	0.561178473	0.602	0.297	2.67E-284	M5	Rpl36
2.79E-275	2.989652353	0.535	0.19	5.57E-272	M5	Krt79
7.09E-260	0.362274463	0.547	0.246	1.42E-256	M5	Fam129a
1.85E-258	1.896177229	0.539	0.184	3.70E-255	M5	Cib2
5.96E-258	0.97973652	0.456	0.141	1.19E-254	M5	Tppp3
4.91E-256	0.573506389	0.599	0.304	9.82E-253	M5	Rpl37
4.58E-249	1.176166712	0.51	0.206	9.16E-246	M5	Fpr1
1.71E-224	1.369303256	0.601	0.341	3.41E-221	M5	Rpl28
8.07E-213	0.34195309	0.528	0.233	1.61E-209	M5	Glul
2.23E-206	1.800782579	0.485	0.142	4.46E-203	M5	Kazald1
5.12E-200	1.820136999	0.541	0.312	1.02E-196	M5	Tmsb10
4.13E-191	0.634650713	0.531	0.277	8.26E-188	M5	Cdc42ep3
3.09E-190	3.029982843	0.45	0.152	6.17E-187	M5	Gal
4.49E-183	1.078773694	0.523	0.22	8.97E-180	M5	Fcgrt
1.25E-145	0.326018158	0.057	0.11	2.49E-142	M5	Plk1
2.77E-139	0.641144558	0.062	0.123	5.54E-136	M5	Sgo2a
1.70E-119	0.955130332	0.453	0.205	3.40E-116	M5	Fn1
3.34E-112	1.254108257	0.082	0.144	6.67E-109	M5	Ccnb1
3.70E-109	0.696218883	0.085	0.132	7.39E-106	M5	Ccnb2
4.43E-105	0.367290776	0.06	0.13	8.86E-102	M5	Hmmr
4.49E-105	0.607670703	0.052	0.101	8.98E-102	M5	Kif2c
2.43E-104	0.255440541	0.049	0.102	4.86E-101	M5	Depdc1a
9.00E-102	2.277451551	0.061	0.116	1.80E-98	M5	Cdc20
2.11E-95	0.618565241	0.101	0.142	4.22E-92	M5	Cenpe
5.45E-95	0.583174531	0.487	0.337	1.09E-91	M5	Lpl
1.71E-92	2.760469235	0.099	0.15	3.43E-89	M5	C330027C09Rik
9.79E-88	0.435150161	0.06	0.111	1.96E-84	M5	Aspm
2.02E-77	1.106575672	0.066	0.109	4.05E-74	M5	Kif20a
1.01E-76	1.798309445	0.072	0.107	2.02E-73	M5	Cep55
5.12E-70	0.451232272	0.43	0.188	1.02E-66	M5	Acaa1b
5.07E-69	1.838198756	0.385	0.212	1.01E-65	M5	Car4
5.18E-69	1.513267259	0.435	0.175	1.04E-65	M5	Cox6b2
2.04E-66	0.297552633	0.083	0.11	4.08E-63	M5	Thrb
2.70E-66	0.925577746	0.07	0.116	5.39E-63	M5	Aurka
8.64E-65	0.388628056	0.154	0.175	1.73E-61	M5	Bpgm
7.14E-64	0.325710439	0.453	0.332	1.43E-60	M5	Tlr2
3.84E-62	0.957697872	0.459	0.153	7.67E-59	M5	Rnase4
4.29E-61	0.586715048	0.084	0.14	8.59E-58	M5	Lockd
8.35E-59	1.021761972	0.119	0.14	1.67E-55	M5	Knstrn
1.55E-55	0.434833863	0.177	0.206	3.09E-52	M5	Cenpa
2.10E-55	1.325344546	0.075	0.115	4.19E-52	M5	Cdkn3
3.62E-53	0.340954494	0.427	0.193	7.24E-50	M5	Afdn
8.81E-53	0.363968983	0.131	0.134	1.76E-49	M5	Cenpw
2.93E-52	0.713960544	0.041	0.167	5.86E-49	M5	Cryaa
5.28E-50	0.308956252	0.111	0.096	1.06E-46	M5	Timp1
3.62E-43	0.307916476	0.041	0.17	7.23E-40	M5	Themis
2.76E-37	1.671325275	0.401	0.175	5.51E-34	M5	Pltp
1.33E-35	0.343852231	0.129	0.113	2.66E-32	M5	Cspg4
2.62E-33	2.138876611	0.418	0.178	5.23E-30	M5	Mcam
2.71E-33	1.617471995	0.361	0.139	5.42E-30	M5	Mmp8
2.70E-32	0.387501428	0.178	0.159	5.40E-29	M5	Hells
1.45E-30	0.380205514	0.291	0.273	2.89E-27	M5	Fdft1
1.62E-28	0.859528749	0.261	0.217	3.23E-25	M5	Tipin
6.26E-28	0.700093619	0.229	0.246	1.25E-24	M5	G2e3
6.13E-27	2.660534906	0.24	0.214	1.23E-23	M5	Kpna2
6.50E-21	1.911442722	0.397	0.263	1.30E-17	M5	Ccdc80
4.79E-20	0.631343567	0.141	0.133	9.58E-17	M5	Zfp202
7.02E-19	1.062285642	0.402	0.216	1.40E-15	M5	Rnd3
1.41E-18	1.160112406	0.116	0.053	2.82E-15	M5	Cryab
1.18E-16	0.562420537	0.425	0.318	2.36E-13	M5	Hmgn1
1.34E-16	1.393935917	0.281	0.254	2.68E-13	M5	Fdps
5.75E-16	0.65436414	0.119	0.067	1.15E-12	M5	Mustn1
1.97E-15	1.249078317	0.238	0.178	3.94E-12	M5	Mcm5
5.97E-15	0.650035859	0.138	0.06	1.19E-11	M5	Apobec2
1.35E-13	0.546381218	0.253	0.309	2.70E-10	M5	Ube2s
2.79E-10	1.745993582	0.265	0.194	5.58E-07	M5	Mcm2
7.84E-10	0.505365709	0.39	0.247	1.57E-06	M5	Pmepa1
1.53E-09	0.301640953	0.412	0.227	3.07E-06	M5	Aldoc
3.64E-09	0.391115704	0.182	0.11	7.28E-06	M5	Id3
7.43E-09	1.315958362	0.408	0.386	1.49E-05	M5	Arl6ip1
1.05E-08	1.288438583	0.343	0.296	2.11E-05	M5	Ckap5
2.17E-08	0.354470785	0.169	0.141	4.33E-05	M5	Slc1a3
5.78E-08	0.738669532	0.351	0.221	1.16E-04	M5	Cks1b
9.26E-08	0.319837081	0.288	0.211	1.85E-04	M5	Mcm7
5.24E-07	0.936856256	0.173	0.116	0.001048097	M5	Cald1
1.14E-06	0.777422015	0.122	0.033	0.002277504	M5	A2ml1
1.93E-06	0.850342049	0.179	0.082	0.003853406	M5	Tgfb2
1.97E-06	0.354477489	0.302	0.252	0.003948194	M5	Stard4
6.60E-06	0.808150275	0.404	0.332	0.01319141	M5	Pcyox1
1.26E-05	1.105334639	0.134	0.047	0.025269143	M5	Dpysl3
8.13E-05	1.549003484	0.31	0.34	0.162618318	M5	Tubb4b
8.33E-05	0.769412525	0.333	0.26	0.166620117	M5	Cdc25b
9.44E-05	0.613922758	0.33	0.304	0.188751133	M5	Msmo1
1.36E-04	1.729578836	0.359	0.246	0.271943951	M5	Selenoh
2.29E-04	0.48340623	0.112	0.074	0.457705696	M5	C4b
0.001029455	0.457617847	0.187	0.082	1	M5	Tppp
0.001540281	1.740471805	0.382	0.228	1	M5	Tmem216
0.002223093	2.232186659	0.313	0.222	1	M5	Mcm3
[truncated: 1,180 more rows]
