# Supplementary material for: Lysosomal damage drives mitochondrial proteome remodelling and reprograms macrophage immunometabolism
Source: Nat Commun. 2022 Nov 28;13:7338. doi: 10.1038/s41467-022-34632-8 (PMC9705561; doi:10.1038/s41467-022-34632-8)
Supplement: Supplementary file 12 — Supplementary Data 4 [file 41467_2022_34632_MOESM12_ESM.csv]

cluster	pathway	pval	padj	padj2	ES	NES	nMoreExtreme	size
M1	REACTOME_INSULIN_RECEPTOR_RECYCLING	2.46E-05	0.019427065	9.89E-04	0.867765588	1.869753531	16	18
M1	REACTOME_TRANSFERRIN_ENDOCYTOSIS_AND_RECYCLING	1.29E-05	0.019427065	6.15E-04	0.852521595	1.888021164	8	21
M1	REACTOME_SIGNALING_BY_RECEPTOR_TYROSINE_KINASES	4.02E-05	0.021122208	0.001419219	0.497631348	1.535316621	36	340
M1	REACTOME_THE_CITRIC_ACID_TCA_CYCLE_AND_RESPIRATORY_ELECTRON_TRANSPORT	1.25E-04	0.049436667	0.003332802	-0.562245239	-1.860049141	19	139
M2	REACTOME_HEMOSTASIS	1.00E-06	8.79E-05	1.25E-04	0.598482636	1.395827238	0	400
M2	REACTOME_DEVELOPMENTAL_BIOLOGY	1.00E-06	8.79E-05	1.25E-04	0.526097415	1.233524692	0	608
M2	REACTOME_CYTOKINE_SIGNALING_IN_IMMUNE_SYSTEM	1.00E-06	8.79E-05	1.25E-04	0.557733515	1.305470868	0	525
M2	REACTOME_ADAPTIVE_IMMUNE_SYSTEM	1.00E-06	8.79E-05	1.25E-04	0.564216696	1.322326864	0	585
M2	REACTOME_DEGRADATION_OF_THE_EXTRACELLULAR_MATRIX	1.00E-06	8.79E-05	1.25E-04	0.784001568	1.726901119	0	52
M2	REACTOME_EXTRACELLULAR_MATRIX_ORGANIZATION	1.00E-06	8.79E-05	1.25E-04	0.655666336	1.495499379	0	134
M2	REACTOME_INNATE_IMMUNE_SYSTEM	1.00E-06	8.79E-05	1.25E-04	0.597726019	1.404454159	0	748
M2	REACTOME_RHO_GTPASE_EFFECTORS	1.00E-06	8.79E-05	1.25E-04	0.593940919	1.370996154	0	221
M2	REACTOME_MEMBRANE_TRAFFICKING	1.00E-06	8.79E-05	1.25E-04	0.571910831	1.338277134	0	513
M2	REACTOME_SIGNALING_BY_INTERLEUKINS	1.00E-06	8.79E-05	1.25E-04	0.570188026	1.3267733	0	344
M2	REACTOME_VESICLE_MEDIATED_TRANSPORT	1.00E-06	8.79E-05	1.25E-04	0.574134641	1.344102643	0	533
M2	REACTOME_DISEASES_OF_SIGNAL_TRANSDUCTION_BY_GROWTH_FACTOR_RECEPTORS_AND_SECOND_MESSENGERS	1.00E-06	8.79E-05	1.25E-04	0.561596236	1.305716139	0	327
M2	REACTOME_INFECTIOUS_DISEASE	1.00E-06	8.79E-05	1.25E-04	0.542025232	1.271816455	0	654
M2	REACTOME_POST_TRANSLATIONAL_PROTEIN_MODIFICATION	1.00E-06	8.79E-05	1.25E-04	0.510634266	1.203340104	0	1048
M2	REACTOME_NEUTROPHIL_DEGRANULATION	1.00E-06	8.79E-05	1.25E-04	0.639720336	1.489712065	0	361
M2	REACTOME_CELLULAR_RESPONSES_TO_EXTERNAL_STIMULI	1.00E-06	8.79E-05	1.25E-04	0.5529716	1.294797501	0	541
M2	REACTOME_SIGNALING_BY_RECEPTOR_TYROSINE_KINASES	1.00E-06	8.79E-05	1.25E-04	0.569612758	1.326555396	0	363
M2	REACTOME_SIGNALING_BY_RHO_GTPASES_MIRO_GTPASES_AND_RHOBTB3	1.00E-06	8.79E-05	1.25E-04	0.537533158	1.258878663	0	550
M2	REACTOME_TOLL_LIKE_RECEPTOR_CASCADES	2.00E-06	1.50E-04	1.93E-04	0.634065183	1.445944725	1	133
M2	REACTOME_PLATELET_ACTIVATION_SIGNALING_AND_AGGREGATION	2.00E-06	1.50E-04	1.93E-04	0.600661754	1.381222972	1	185
M2	REACTOME_NERVOUS_SYSTEM_DEVELOPMENT	2.00E-06	1.50E-04	1.93E-04	0.543688675	1.268297716	1	406
M2	REACTOME_TRANSPORT_OF_SMALL_MOLECULES	3.00E-06	1.97E-04	2.47E-04	0.532923435	1.244460846	2	437
M2	REACTOME_GOLGI_TO_ER_RETROGRADE_TRANSPORT	3.00E-06	1.97E-04	2.47E-04	0.641567089	1.454112491	2	108
M2	REACTOME_SARS_COV_INFECTIONS	3.00E-06	1.97E-04	2.47E-04	0.624526747	1.424192938	2	133
M2	REACTOME_COLLAGEN_DEGRADATION	4.09E-06	2.49E-04	2.84E-04	0.83519532	1.73753089	3	23
M2	REACTOME_CLASS_I_MHC_MEDIATED_ANTIGEN_PROCESSING_PRESENTATION	4.00E-06	2.49E-04	2.84E-04	0.541149871	1.258178163	3	327
M2	REACTOME_CELL_SURFACE_INTERACTIONS_AT_THE_VASCULAR_WALL	1.00E-05	5.64E-04	5.28E-04	0.650483604	1.464456443	9	88
M2	REACTOME_RNA_POLYMERASE_II_TRANSCRIPTION	1.00E-05	5.64E-04	5.28E-04	0.499315276	1.174296165	9	824
M2	REACTOME_TRANSPORT_TO_THE_GOLGI_AND_SUBSEQUENT_MODIFICATION	1.80E-05	9.80E-04	7.92E-04	0.596279239	1.363230843	17	146
M2	REACTOME_MYD88_INDEPENDENT_TLR4_CASCADE	2.00E-05	0.001052784	8.41E-04	0.640801227	1.443218163	19	89
M2	REACTOME_INTERFERON_SIGNALING	2.20E-05	0.001120583	9.11E-04	0.596552542	1.363338272	21	144
M2	REACTOME_METABOLISM_OF_RNA	2.30E-05	0.001134905	9.45E-04	0.505519202	1.185614579	22	625
M2	REACTOME_SIGNALING_BY_WNT	2.50E-05	0.001196211	9.98E-04	0.566595027	1.305973028	24	206
M2	REACTOME_IRON_UPTAKE_AND_TRANSPORT	2.71E-05	0.001258825	0.001066385	0.712037103	1.554733459	26	44
M2	REACTOME_DDX58_IFIH1_MEDIATED_INDUCTION_OF_INTERFERON_ALPHA_BETA	3.00E-05	0.001354839	0.001156818	0.674023184	1.495680778	29	61
M2	REACTOME_MHC_CLASS_II_ANTIGEN_PRESENTATION	3.10E-05	0.001359935	0.001177071	0.639704682	1.437832144	30	84
M2	REACTOME_RHO_GTPASE_CYCLE	3.40E-05	0.001450972	0.001245151	0.528332377	1.230871819	33	372
M2	REACTOME_ROS_AND_RNS_PRODUCTION_IN_PHAGOCYTES	4.60E-05	0.001910015	0.001574539	0.779166804	1.627569499	44	24
M2	REACTOME_MAPK_FAMILY_SIGNALING_CASCADES	5.00E-05	0.001973748	0.001690849	0.549977789	1.271770927	49	241
M2	REACTOME_INTRA_GOLGI_AND_RETROGRADE_GOLGI_TO_ER_TRAFFIC	4.90E-05	0.001973748	0.001660566	0.576397331	1.32201479	48	166
M2	REACTOME_CELLULAR_RESPONSE_TO_STARVATION	5.30E-05	0.00204115	0.001766004	0.587935338	1.34290978	52	141
M2	REACTOME_ASPARAGINE_N_LINKED_GLYCOSYLATION	5.60E-05	0.002105331	0.001838973	0.548321381	1.268633873	55	248
M2	REACTOME_GLUTATHIONE_CONJUGATION	8.45E-05	0.002870532	0.002496046	0.760843175	1.600592186	82	26
M2	REACTOME_UNWINDING_OF_DNA	8.54E-05	0.002870532	0.002510233	-0.85829803	-2.493241753	5	12
M2	REACTOME_ER_TO_GOLGI_ANTEROGRADE_TRANSPORT	8.30E-05	0.002870532	0.002465813	0.59277649	1.349441876	82	125
M2	REACTOME_RHO_GTPASES_ACTIVATE_FORMINS	8.30E-05	0.002870532	0.002465813	0.59732252	1.357533712	82	118
M2	REACTOME_DEUBIQUITINATION	8.20E-05	0.002870532	0.002449825	0.551183767	1.272548892	81	223
M2	REACTOME_TOLL_LIKE_RECEPTOR_TLR1_TLR2_CASCADE	9.00E-05	0.002960927	0.002601247	0.620366589	1.398218818	89	91
M2	REACTOME_DNA_STRAND_ELONGATION	9.48E-05	0.003055033	0.002696322	-0.603505004	-2.251576099	0	32
M2	REACTOME_TOLL_LIKE_RECEPTOR_9_TLR9_CASCADE	9.90E-05	0.003126817	0.002796247	0.622184664	1.400199886	98	87
M2	REACTOME_TRANS_GOLGI_NETWORK_VESICLE_BUDDING	1.24E-04	0.003768948	0.003304458	0.653552274	1.451253726	123	62
M2	REACTOME_M_PHASE	1.22E-04	0.003768948	0.003286553	0.527800921	1.226900147	121	323
M2	REACTOME_INTEGRIN_CELL_SURFACE_INTERACTIONS	1.27E-04	0.003771416	0.003357306	0.695658568	1.514832591	125	42
M2	REACTOME_FERTILIZATION	1.41E-04	0.004126502	0.00362943	0.951278203	1.633048833	118	6
M2	REACTOME_COPI_DEPENDENT_GOLGI_TO_ER_RETROGRADE_TRAFFIC	1.57E-04	0.004508878	0.003981207	0.630940148	1.41289096	156	76
M2	REACTOME_ANTIGEN_PROCESSING_CROSS_PRESENTATION	1.89E-04	0.005329669	0.004636223	0.612195764	1.379802928	188	91
M2	REACTOME_SARS_COV_2_INFECTION	2.07E-04	0.005739337	0.004974533	0.645077304	1.433466743	206	63
M2	REACTOME_SELECTIVE_AUTOPHAGY	2.29E-04	0.006209284	0.005317286	0.63974837	1.424433289	228	66
M2	REACTOME_ION_CHANNEL_TRANSPORT	2.32E-04	0.006209284	0.005352115	0.601716417	1.36003538	231	99
M2	REACTOME_INTERLEUKIN_4_AND_INTERLEUKIN_13_SIGNALING	2.51E-04	0.006607518	0.005684648	0.623786847	1.397567978	250	77
M2	REACTOME_CELLULAR_RESPONSE_TO_CHEMICAL_STRESS	2.63E-04	0.00680784	0.005904145	0.573611636	1.309674826	262	139
M2	REACTOME_REGULATION_OF_EXPRESSION_OF_SLITS_AND_ROBOS	2.84E-04	0.007232853	0.006288147	0.566356906	1.296358442	283	153
M2	REACTOME_HYALURONAN_METABOLISM	3.55E-04	0.008756608	0.007542084	0.849255659	1.635411614	329	12
M2	REACTOME_INTRACELLULAR_SIGNALING_BY_SECOND_MESSENGERS	3.50E-04	0.008756608	0.007456963	0.53472642	1.237179641	349	248
M2	REACTOME_SEMAPHORIN_INTERACTIONS	3.79E-04	0.009201705	0.007963628	0.65572611	1.444351899	377	52
M2	REACTOME_POTENTIAL_THERAPEUTICS_FOR_SARS	4.38E-04	0.01048384	0.008827514	0.62304474	1.392173786	437	72
M2	REACTOME_L1CAM_INTERACTIONS	4.76E-04	0.011009008	0.009333356	0.623095539	1.391532572	475	71
M2	REACTOME_ACTIVATION_OF_THE_PRE_REPLICATIVE_COMPLEX	0.000481078	0.011009008	0.009401473	-0.549808539	-2.025170992	5	30
M2	REACTOME_TRANSFERRIN_ENDOCYTOSIS_AND_RECYCLING	4.68E-04	0.011009008	0.009224675	0.75555153	1.565241254	455	22
M2	REACTOME_CELLULAR_RESPONSE_TO_HEAT_STRESS	4.93E-04	0.011121995	0.009580287	0.603147552	1.357887138	492	88
M2	REACTOME_RESPONSE_TO_ELEVATED_PLATELET_CYTOSOLIC_CA2	5.05E-04	0.011232567	0.009754131	0.604893178	1.360693322	504	86
M2	REACTOME_GOLGI_ASSOCIATED_VESICLE_BIOGENESIS	5.36E-04	0.011443402	0.010135425	0.655231441	1.440475137	534	50
M2	REACTOME_COPI_MEDIATED_ANTEROGRADE_TRANSPORT	5.34E-04	0.011443402	0.010118595	0.610530927	1.369833643	533	80
M2	REACTOME_INTERFERON_GAMMA_SIGNALING	5.32E-04	0.011443402	0.01008466	0.640953963	1.419045492	530	58
M2	REACTOME_SIGNALING_BY_ROBO_RECEPTORS	5.50E-04	0.011579322	0.010308598	0.546984212	1.258413888	549	189
M2	REACTOME_TCF_DEPENDENT_SIGNALING_IN_RESPONSE_TO_WNT	5.58E-04	0.011593231	0.010432477	0.5713171	1.302280872	557	131
M2	REACTOME_AGGREPHAGY	6.30E-04	0.01292437	0.011500932	0.706866703	1.508287658	622	31
M2	REACTOME_MAP2K_AND_MAPK_ACTIVATION	6.65E-04	0.013462577	0.012024998	0.695532035	1.493991485	658	34
M2	REACTOME_WNT_LIGAND_BIOGENESIS_AND_TRAFFICKING	6.80E-04	0.013587304	0.012207723	0.863345499	1.617620824	618	10
M2	REACTOME_EUKARYOTIC_TRANSLATION_INITIATION	7.67E-04	0.014769634	0.01335254	0.578957012	1.314078157	766	113
M2	REACTOME_NONSENSE_MEDIATED_DECAY_NMD	7.60E-04	0.014769634	0.013288899	0.580111783	1.315947058	759	111
M2	REACTOME_INFECTION_WITH_MYCOBACTERIUM_TUBERCULOSIS	7.53E-04	0.014769634	0.013192258	0.73560908	1.53658356	736	24
M2	REACTOME_RIPK1_MEDIATED_REGULATED_NECROSIS	7.90E-04	0.015023847	0.013673121	0.720102418	1.519782692	776	27
M2	REACTOME_SIGNALING_BY_NOTCH	8.51E-04	0.015276732	0.014481578	0.554121844	1.269182251	850	157
M2	REACTOME_MITOTIC_METAPHASE_AND_ANAPHASE	8.32E-04	0.015276732	0.01423444	0.536280515	1.236940044	831	213
M2	REACTOME_PROGRAMMED_CELL_DEATH	8.46E-04	0.015276732	0.014427372	0.546630502	1.255844062	845	178
M2	REACTOME_COPI_INDEPENDENT_GOLGI_TO_ER_RETROGRADE_TRAFFIC	8.30E-04	0.015276732	0.014213235	0.666694338	1.451761479	825	42
M2	REACTOME_INSULIN_RECEPTOR_RECYCLING	8.57E-04	0.015276732	0.014544292	0.772493028	1.567224904	824	18
M2	REACTOME_RESPONSE_OF_EIF2AK4_GCN2_TO_AMINO_ACID_DEFICIENCY	8.61E-04	0.015276732	0.01459045	0.590618267	1.333106731	860	95
M2	REACTOME_HYALURONAN_UPTAKE_AND_DEGRADATION	9.10E-04	0.01596666	0.015209928	0.842800409	1.602330899	837	11
M2	REACTOME_UB_SPECIFIC_PROCESSING_PROTEASES	9.54E-04	0.016197516	0.015745489	0.555826508	1.27182092	953	151
M2	REACTOME_ONCOGENIC_MAPK_SIGNALING	9.42E-04	0.016197516	0.015620107	0.61391333	1.371026337	941	71
M2	REACTOME_CLATHRIN_MEDIATED_ENDOCYTOSIS	9.52E-04	0.016197516	0.01572897	0.574797915	1.305682134	951	116
M2	REACTOME_SIGNALING_BY_TGFB_FAMILY_MEMBERS	9.77E-04	0.016414082	0.015972493	0.597865664	1.344355683	976	85
M2	REACTOME_INTERLEUKIN_17_SIGNALING	0.001032998	0.017169512	0.016685435	0.624736053	1.387265503	1031	62
M2	REACTOME_AMINO_ACIDS_REGULATE_MTORC1	0.001048513	0.017245847	0.016867468	0.65319527	1.429747614	1044	46
M2	REACTOME_SARS_COV_1_INFECTION	0.001065316	0.017341593	0.017085911	0.65092991	1.426424955	1061	47
M2	REACTOME_GPVI_MEDIATED_ACTIVATION_CASCADE	0.001108767	0.017864733	0.01764039	0.695918945	1.484927712	1095	31
M2	REACTOME_UPTAKE_AND_ACTIONS_OF_BACTERIAL_TOXINS	0.001167374	0.018619022	0.018406983	0.751941801	1.542823906	1131	20
M2	REACTOME_HSP90_CHAPERONE_CYCLE_FOR_STEROID_HORMONE_RECEPTORS_SHR	0.001243855	0.019640467	0.019344254	0.655294989	1.430837018	1238	44
M2	REACTOME_SEPARATION_OF_SISTER_CHROMATIDS	0.001275999	0.019752961	0.019709158	0.545564503	1.252034867	1275	170
M2	REACTOME_CHAPERONE_MEDIATED_AUTOPHAGY	0.00127205	0.019752961	0.019686425	0.771244404	1.554293277	1219	17
M2	REACTOME_SRP_DEPENDENT_COTRANSLATIONAL_PROTEIN_TARGETING_TO_MEMBRANE	0.001309041	0.020067719	0.02010231	0.577121432	1.307287266	1308	106
M2	REACTOME_RESOLUTION_OF_SISTER_CHROMATID_COHESION	0.001375043	0.020482946	0.020814217	0.576579566	1.30605984	1374	106
M2	REACTOME_TRANSCRIPTIONAL_REGULATION_BY_TP53	0.001355999	0.020482946	0.020660117	0.512058802	1.190243518	1355	322
M2	REACTOME_DEREGULATED_CDK5_TRIGGERS_MULTIPLE_NEURODEGENERATIVE_PATHWAYS_IN_ALZHEIMER_S_DISEASE_MODELS	0.001367436	0.020482946	0.020758384	0.748590164	1.535947063	1325	20
M2	REACTOME_ACTIVATION_OF_ATR_IN_RESPONSE_TO_REPLICATION_STRESS	0.001422659	0.020822651	0.021346507	-0.458963068	-1.75583444	10	36
M2	REACTOME_FC_EPSILON_RECEPTOR_FCERI_SIGNALING	0.001436009	0.020822651	0.021511707	0.564690331	1.285216273	1435	124
M2	REACTOME_SIGNALING_BY_BRAF_AND_RAF_FUSIONS	0.001437409	0.020822651	0.021512411	0.630516111	1.392487256	1434	55
M2	REACTOME_CHROMATIN_MODIFYING_ENZYMES	0.001470999	0.021115515	0.021850515	0.536081745	1.234169758	1470	195
M2	REACTOME_SENSORY_PERCEPTION	0.001498153	0.021311561	0.022150364	0.586572821	1.322052429	1497	91
M2	REACTOME_SIGNALING_BY_TGF_BETA_RECEPTOR_COMPLEX	0.001542847	0.021621546	0.022642669	0.607944036	1.356896209	1541	70
M2	REACTOME_SIGNALING_BY_MODERATE_KINASE_ACTIVITY_BRAF_MUTANTS	0.00154733	0.021621546	0.022687518	0.663815149	1.438879532	1537	39
M2	REACTOME_TRANSMISSION_ACROSS_CHEMICAL_SYNAPSES	0.001577005	0.021673044	0.022974506	0.555805237	1.269019108	1576	139
M2	REACTOME_RUNX1_REGULATES_GENES_INVOLVED_IN_MEGAKARYOCYTE_DIFFERENTIATION_AND_PLATELET_FUNCTION	0.001578467	0.021673044	0.022974506	0.682219996	1.462392401	1562	33
M2	REACTOME_ASSEMBLY_OF_COLLAGEN_FIBRILS_AND_OTHER_MULTIMERIC_STRUCTURES	0.001604404	0.021839261	0.023266789	0.750593584	1.531902934	1550	19
M2	REACTOME_THE_CITRIC_ACID_TCA_CYCLE_AND_RESPIRATORY_ELECTRON_TRANSPORT	0.001676003	0.022297887	0.023955393	0.555866245	1.268665027	1675	137
M2	REACTOME_TP53_REGULATES_METABOLIC_GENES	0.001694583	0.022297887	0.024090967	0.599139543	1.341678521	1693	76
M2	REACTOME_MRNA_SPLICING	0.001687998	0.022297887	0.024040363	0.53813753	1.237293709	1687	184
M2	REACTOME_TRANSLATION	0.001667998	0.022297887	0.023883933	0.519144192	1.202698304	1667	265
M2	REACTOME_DEGRADATION_OF_BETA_CATENIN_BY_THE_DESTRUCTION_COMPLEX	0.001822477	0.023782578	0.025386904	0.595198874	1.334800345	1821	79
M2	REACTOME_PLATELET_AGGREGATION_PLUG_FORMATION	0.001874853	0.024068232	0.025937644	0.734467413	1.514461838	1822	21
M2	REACTOME_RAC2_GTPASE_CYCLE	0.001863529	0.024068232	0.02585871	0.595891265	1.335700612	1862	78
M2	REACTOME_RUNX1_REGULATES_TRANSCRIPTION_OF_GENES_INVOLVED_IN_DIFFERENTIATION_OF_KERATINOCYTES	0.001906921	0.024282491	0.026263959	0.907978027	1.558715897	1607	6
M2	REACTOME_IMMUNOREGULATORY_INTERACTIONS_BETWEEN_A_LYMPHOID_AND_A_NON_LYMPHOID_CELL	0.002194706	0.027723527	0.029141736	0.617496435	1.368172769	2191	59
M2	REACTOME_TRANSCRIPTIONAL_REGULATION_BY_RUNX1	0.002289	0.028685167	0.0302422	0.544549733	1.247056167	2288	156
M2	REACTOME_CYTOPROTECTION_BY_HMOX1	0.00232003	0.028845099	0.030474842	0.566068523	1.284451992	2319	112
M2	REACTOME_INTEGRIN_SIGNALING	0.00236156	0.029132056	0.030769002	0.734926678	1.507912508	2289	20
M2	REACTOME_UNFOLDED_PROTEIN_RESPONSE_UPR	0.002407498	0.029468526	0.031160243	0.588180782	1.320893246	2406	82
M2	REACTOME_PLASMA_LIPOPROTEIN_ASSEMBLY_REMODELING_AND_CLEARANCE	0.002570364	0.030662019	0.032656565	0.639887584	1.398963665	2560	45
M2	REACTOME_BETA_CATENIN_PHOSPHORYLATION_CASCADE	0.002582678	0.030662019	0.032760642	0.754911397	1.521377273	2476	17
M2	REACTOME_ACTIVATION_OF_IRF3_IRF7_MEDIATED_BY_TBK1_IKK_EPSILON	0.002550555	0.030662019	0.032525087	0.763722057	1.528013939	2434	16
M2	REACTOME_AUTOPHAGY	0.00255201	0.030662019	0.032525087	0.554710107	1.264152412	2551	130
M2	REACTOME_LEISHMANIA_INFECTION	0.002606	0.030708015	0.032977519	0.541557583	1.240965845	2605	160
M2	REACTOME_OTHER_SEMAPHORIN_INTERACTIONS	0.002713959	0.031743264	0.033831889	0.762096323	1.524761258	2590	16
M2	REACTOME_EUKARYOTIC_TRANSLATION_ELONGATION	0.002734325	0.031746322	0.034032394	0.580576857	1.307072945	2733	88
M2	REACTOME_ENDOSOMAL_VACUOLAR_PATHWAY	0.002839539	0.032025944	0.034958663	0.946673746	1.509821196	2207	4
M2	REACTOME_SIGNALING_BY_NOTCH2	0.002808258	0.032025944	0.034707971	0.694453715	1.465650871	2762	27
M2	REACTOME_TGF_BETA_RECEPTOR_SIGNALING_IN_EMT_EPITHELIAL_TO_MESENCHYMAL_TRANSITION	0.002825972	0.032025944	0.034868137	0.780203538	1.53494317	2667	14
M2	REACTOME_PD_1_SIGNALING	0.002793134	0.032025944	0.034550059	0.802328981	1.545044911	2596	12
M2	REACTOME_COLLAGEN_FORMATION	0.002890322	0.032139569	0.035473963	0.670161737	1.436544571	2861	33
M2	REACTOME_HSF1_DEPENDENT_TRANSACTIVATION	0.002870799	0.032139569	0.035261574	0.681129113	1.44974668	2834	30
M2	REACTOME_PTEN_REGULATION	0.003015012	0.033291637	0.036480451	0.552666999	1.259496289	3014	130
M2	REACTOME_TRANSLOCATION_OF_SLC2A4_GLUT4_TO_THE_PLASMA_MEMBRANE	0.003046757	0.033408533	0.0367729	0.612130612	1.356283836	3042	59
M2	REACTOME_EGFR_DOWNREGULATION	0.003091991	0.03344009	0.037006098	0.706275256	1.475309342	3026	24
M2	REACTOME_TRANSLATION_OF_SARS_COV_2_STRUCTURAL_PROTEINS	0.003089665	0.03344009	0.037006098	0.645597532	1.40376219	3073	41
M2	REACTOME_ECM_PROTEOGLYCANS	0.00320889	0.033969149	0.038061263	0.716082205	1.483474475	3127	22
M2	REACTOME_NEUROFASCIN_INTERACTIONS	0.003226962	0.033969149	0.03813333	0.99848324	1.33178967	1612	1
M2	REACTOME_SIGNALING_BY_CTNNB1_PHOSPHO_SITE_MUTANTS	0.003170723	0.033969149	0.037695677	0.767019373	1.522447543	3011	15
M2	REACTOME_PROCESSING_OF_CAPPED_INTRON_CONTAINING_PRE_MRNA	0.003218997	0.033969149	0.03810476	0.520093615	1.201616143	3218	231
M2	REACTOME_OVARIAN_TUMOR_DOMAIN_PROTEASES	0.003276326	0.034260389	0.03848775	0.658325482	1.419572356	3250	36
M2	REACTOME_REGULATION_OF_PLK1_ACTIVITY_AT_G2_M_TRANSITION	0.003373638	0.035003949	0.03939794	0.582092661	1.307777204	3372	83
M2	REACTOME_NEGATIVE_REGULATORS_OF_DDX58_IFIH1_SIGNALING	0.00339177	0.035003949	0.039551567	0.670320499	1.43375413	3355	32
M2	REACTOME_FIBRONECTIN_MATRIX_FORMATION	0.003446542	0.035110256	0.039926631	0.94285538	1.5037314	2679	4
M2	REACTOME_SIGNALING_BY_WNT_IN_CANCER	0.003445098	0.035110256	0.039926631	0.685447519	1.450888218	3393	28
M2	REACTOME_CELL_CELL_COMMUNICATION	0.003545439	0.035209113	0.040482194	0.590263346	1.320432991	3543	74
M2	REACTOME_INFLUENZA_INFECTION	0.003505007	0.035209113	0.04028097	0.543628899	1.242860112	3504	146
M2	REACTOME_LRR_FLII_INTERACTING_PROTEIN_1_LRRFIP1_ACTIVATES_TYPE_I_IFN_PRODUCTION	0.003540469	0.035209113	0.040454498	0.917414415	1.523115233	2882	5
M2	REACTOME_RESPONSE_OF_EIF2AK1_HRI_TO_HEME_DEFICIENCY	0.00351645	0.035209113	0.040325002	0.784832838	1.528501858	3295	13
M2	REACTOME_CTLA4_INHIBITORY_SIGNALING	0.003714559	0.036423522	0.042020778	0.724098162	1.485694706	3601	20
M2	REACTOME_PLATELET_HOMEOSTASIS	0.003743486	0.036423522	0.042166671	0.621156072	1.366865413	3734	51
M2	REACTOME_G_ALPHA_I_SIGNALLING_EVENTS	0.003710007	0.036423522	0.041999187	0.542511257	1.240519298	3709	147
M2	REACTOME_MITOTIC_G2_G2_M_PHASES	0.003759996	0.036423522	0.04229397	0.531589158	1.22128766	3759	178
M2	REACTOME_SIGNALING_BY_EGFR	0.003950027	0.038031049	0.043811391	0.640947004	1.393650263	3929	41
M2	REACTOME_ACTIVATION_OF_MATRIX_METALLOPROTEINASES	0.004018155	0.038452524	0.044442973	0.791985516	1.525126501	3735	12
M2	REACTOME_ANTIVIRAL_MECHANISM_BY_IFN_STIMULATED_GENES	0.004051038	0.038533666	0.044553594	0.591432071	1.320819903	4048	71
M2	REACTOME_RAB_GERANYLGERANYLATION	0.004240613	0.040095381	0.045881763	0.61883063	1.361748236	4230	51
M2	REACTOME_PEPTIDE_HORMONE_METABOLISM	0.004273771	0.040168358	0.046114945	0.644459125	1.396923594	4247	39
M2	REACTOME_INTEGRATION_OF_ENERGY_METABOLISM	0.004414925	0.041249505	0.047062922	0.587724707	1.314020776	4412	73
M2	REACTOME_COOPERATION_OF_PREFOLDIN_AND_TRIC_CCT_IN_ACTIN_AND_TUBULIN_FOLDING	0.004445713	0.041292832	0.047264326	0.692761843	1.452453345	4359	25
M2	REACTOME_NEGATIVE_REGULATION_OF_MAPK_PATHWAY	0.004553084	0.041975772	0.04811617	0.638015315	1.387275713	4529	41
M2	REACTOME_SIGNALING_BY_NOTCH4	0.004572408	0.041975772	0.048224192	0.583230407	1.306702993	4570	77
M2	REACTOME_TCR_SIGNALING	0.004682225	0.042421435	0.048992284	0.563761517	1.274685555	4681	100
M2	REACTOME_SELENOAMINO_ACID_METABOLISM	0.004727227	0.042421435	0.049365667	0.563651743	1.274437352	4726	100
M2	REACTOME_NEGATIVE_REGULATION_OF_FGFR2_SIGNALING	0.004755284	0.042421435	0.049560977	0.72405933	1.477748592	4596	19
M2	REACTOME_NEGATIVE_REGULATION_OF_FGFR3_SIGNALING	0.004755284	0.042421435	0.049560977	0.72405933	1.477748592	4596	19
M2	REACTOME_NEGATIVE_REGULATION_OF_FGFR4_SIGNALING	0.004755284	0.042421435	0.049560977	0.72405933	1.477748592	4596	19
M2	REACTOME_GROWTH_HORMONE_RECEPTOR_SIGNALING	0.00495161	0.043924675	0.051292003	0.738087878	1.487472738	4748	17
M2	REACTOME_COSTIMULATION_BY_THE_CD28_FAMILY	0.005320588	0.046934123	0.053932029	0.609538193	1.345001299	5310	54
M2	REACTOME_REGULATION_OF_TP53_EXPRESSION_AND_DEGRADATION	0.005454749	0.04785027	0.054698915	0.650477482	1.400001067	5408	35
M2	REACTOME_RESPONSE_OF_MTB_TO_PHAGOCYTOSIS	0.005493463	0.047923635	0.05498306	0.71411997	1.46522159	5326	20
M2	REACTOME_BASIGIN_INTERACTIONS	0.005607656	0.048651041	0.056020171	0.719945201	1.469351976	5420	19
M3	REACTOME_MITOCHONDRIAL_PROTEIN_IMPORT	3.39E-06	3.94E-04	2.66E-04	-0.740670261	-2.067497852	0	58
M3	REACTOME_THE_CITRIC_ACID_TCA_CYCLE_AND_RESPIRATORY_ELECTRON_TRANSPORT	4.61E-06	3.94E-04	3.08E-04	-0.742696641	-2.360182153	0	142
M3	REACTOME_DEGRADATION_OF_THE_EXTRACELLULAR_MATRIX	1.39E-06	3.94E-04	1.52E-04	0.741538808	1.913185155	0	71
M3	REACTOME_PHOSPHOLIPID_METABOLISM	2.50E-06	3.94E-04	2.27E-04	0.617751268	1.763075125	1	167
M3	REACTOME_EUKARYOTIC_TRANSLATION_ELONGATION	3.82E-06	3.94E-04	2.84E-04	-0.944725251	-2.8172931	0	88
M3	REACTOME_RESPIRATORY_ELECTRON_TRANSPORT_ATP_SYNTHESIS_BY_CHEMIOSMOTIC_COUPLING_AND_HEAT_PRODUCTION_BY_UNCOUPLING_PROTEINS	3.94E-06	3.94E-04	2.84E-04	-0.815956316	-2.463274224	0	96
M3	REACTOME_INNATE_IMMUNE_SYSTEM	4.17E-06	3.94E-04	2.85E-04	0.450297257	1.411910496	3	776
M3	REACTOME_INFLUENZA_INFECTION	4.68E-06	3.94E-04	3.11E-04	-0.86553474	-2.759562848	0	146
M3	REACTOME_SRP_DEPENDENT_COTRANSLATIONAL_PROTEIN_TARGETING_TO_MEMBRANE	4.09E-06	3.94E-04	2.84E-04	-0.929532234	-2.844257761	0	106
M3	REACTOME_SELENOAMINO_ACID_METABOLISM	4.01E-06	3.94E-04	2.84E-04	-0.92771537	-2.82050244	0	101
M3	REACTOME_SIGNALING_BY_ROBO_RECEPTORS	5.45E-06	3.94E-04	3.41E-04	-0.781059742	-2.569262881	0	194
M3	REACTOME_MITOCHONDRIAL_TRANSLATION	3.91E-06	3.94E-04	2.84E-04	-0.757668482	-2.280511438	0	94
M3	REACTOME_METABOLISM_OF_LIPIDS	5.36E-06	3.94E-04	3.38E-04	0.484073349	1.499998183	4	563
M3	REACTOME_RESPIRATORY_ELECTRON_TRANSPORT	3.86E-06	3.94E-04	2.84E-04	-0.820948408	-2.459742108	0	91
M3	REACTOME_COMPLEX_I_BIOGENESIS	3.26E-06	3.94E-04	2.61E-04	-0.887833493	-2.405948872	0	49
M3	REACTOME_RRNA_PROCESSING	5.43E-06	3.94E-04	3.41E-04	-0.83814866	-2.755624446	0	193
M3	REACTOME_EUKARYOTIC_TRANSLATION_INITIATION	4.18E-06	3.94E-04	2.85E-04	-0.895019758	-2.762486025	0	113
M3	REACTOME_ACTIVATION_OF_THE_MRNA_UPON_BINDING_OF_THE_CAP_BINDING_COMPLEX_AND_EIFS_AND_SUBSEQUENT_BINDING_TO_43S	3.34E-06	3.94E-04	2.65E-04	-0.868578028	-2.403015593	0	55
M3	REACTOME_REGULATION_OF_EXPRESSION_OF_SLITS_AND_ROBOS	4.84E-06	3.94E-04	3.21E-04	-0.843495334	-2.708994905	0	156
M3	REACTOME_NONSENSE_MEDIATED_DECAY_NMD	4.16E-06	3.94E-04	2.85E-04	-0.894089279	-2.752949977	0	111
M3	REACTOME_RESPONSE_OF_EIF2AK4_GCN2_TO_AMINO_ACID_DEFICIENCY	3.92E-06	3.94E-04	2.84E-04	-0.919352044	-2.770783162	0	95
M3	REACTOME_CELLULAR_RESPONSE_TO_STARVATION	4.61E-06	3.94E-04	3.08E-04	-0.826093414	-2.625204998	0	142
M3	REACTOME_NUCLEAR_EVENTS_KINASE_AND_TRANSCRIPTION_FACTOR_ACTIVATION	7.14E-06	4.46E-04	4.09E-04	0.736742593	1.830329149	4	55
M3	REACTOME_METABOLISM_OF_AMINO_ACIDS_AND_DERIVATIVES	7.30E-06	4.46E-04	4.17E-04	-0.758092602	-2.59183474	0	293
M3	REACTOME_TRANSLATION	6.74E-06	4.46E-04	3.95E-04	-0.837615559	-2.839028974	0	265
M3	REACTOME_SIGNALING_BY_RECEPTOR_TYROSINE_KINASES	6.70E-06	4.46E-04	3.94E-04	0.502807477	1.530425267	5	391
M3	REACTOME_SIGNALING_BY_GPCR	9.03E-06	5.32E-04	4.93E-04	0.510877567	1.547564867	7	361
M3	REACTOME_NERVOUS_SYSTEM_DEVELOPMENT	1.09E-05	6.17E-04	5.55E-04	-0.607599243	-2.142792265	0	441
M3	REACTOME_PROTEIN_LOCALIZATION	1.38E-05	7.57E-04	6.47E-04	-0.545942554	-1.733578916	2	141
M3	REACTOME_CELLULAR_RESPONSES_TO_EXTERNAL_STIMULI	1.44E-05	7.63E-04	6.69E-04	-0.588367756	-2.105098944	0	552
M3	REACTOME_METABOLISM_OF_RNA	1.76E-05	8.90E-04	7.90E-04	-0.597726008	-2.155716696	0	633
M3	REACTOME_NGF_STIMULATED_TRANSCRIPTION	1.79E-05	8.90E-04	7.92E-04	0.798210203	1.820505437	11	33
M3	REACTOME_DEVELOPMENTAL_BIOLOGY	1.93E-05	9.02E-04	8.20E-04	-0.513669625	-1.85859271	0	670
M3	REACTOME_INFECTIOUS_DISEASE	1.90E-05	9.02E-04	8.14E-04	-0.528058664	-1.910234955	0	666
M3	REACTOME_TOLL_LIKE_RECEPTOR_CASCADES	3.07E-05	0.001396855	0.001171241	0.600647419	1.682828831	23	139
M3	REACTOME_RRNA_MODIFICATION_IN_THE_NUCLEUS_AND_CYTOSOL	3.73E-05	0.001646254	0.001330462	-0.679513599	-1.896785897	10	58
M3	REACTOME_RHO_GTPASE_CYCLE	6.93E-05	0.002981756	0.002173847	0.484594758	1.474066163	61	387
M3	REACTOME_COLLAGEN_DEGRADATION	7.46E-05	0.003122323	0.00227067	0.775578303	1.768888084	49	33
M3	REACTOME_MRNA_SPLICING_MINOR_PATHWAY	8.58E-05	0.003501706	0.002517144	-0.679313922	-1.860721238	25	52
M3	REACTOME_UNFOLDED_PROTEIN_RESPONSE_UPR	9.45E-05	0.003760475	0.002696322	-0.5968264	-1.770151065	24	85
M3	REACTOME_INTERLEUKIN_10_SIGNALING	9.93E-05	0.003851926	0.002797343	0.759163659	1.758503877	66	36
M3	REACTOME_GLYCEROPHOSPHOLIPID_BIOSYNTHESIS	1.24E-04	0.00469552	0.003304458	0.628921306	1.680045281	91	92
M3	REACTOME_CYTOKINE_SIGNALING_IN_IMMUNE_SYSTEM	1.99E-04	0.007366972	0.004824104	0.448758104	1.388497236	184	544
M3	REACTOME_SIGNALING_BY_RHO_GTPASES_MIRO_GTPASES_AND_RHOBTB3	2.07E-04	0.007467465	0.004973304	0.445123356	1.380525809	192	575
M3	REACTOME_RHOB_GTPASE_CYCLE	2.14E-04	0.007563324	0.005096063	0.671090743	1.701724677	151	63
M3	REACTOME_RAC1_GTPASE_CYCLE	2.23E-04	0.007709446	0.005240797	0.554447937	1.57956501	177	164
M3	REACTOME_SYNTHESIS_OF_PIPS_AT_THE_PLASMA_MEMBRANE	4.05E-04	0.013715357	0.008311048	0.691696481	1.687997234	280	49
M3	REACTOME_PKMTS_METHYLATE_HISTONE_LYSINES	5.49E-04	0.017818841	0.010298054	0.703955554	1.681068468	375	43
M3	REACTOME_CHROMATIN_MODIFYING_ENZYMES	5.44E-04	0.017818841	0.010237074	0.521701152	1.510843625	444	196
M3	REACTOME_HEME_SIGNALING	5.72E-04	0.018191866	0.010615404	0.710947967	1.684020764	389	41
M3	REACTOME_CELLULAR_RESPONSE_TO_CHEMICAL_STRESS	6.39E-04	0.019944338	0.011626296	-0.491569845	-1.558272613	139	139
M3	REACTOME_HEMOSTASIS	7.16E-04	0.021883536	0.012666448	0.452738978	1.384594116	647	427
M3	REACTOME_ADAPTIVE_IMMUNE_SYSTEM	7.29E-04	0.021883536	0.012845466	0.430443236	1.337246955	683	599
M3	REACTOME_DEATH_RECEPTOR_SIGNALLING	8.23E-04	0.024245842	0.014140095	0.567372463	1.564745768	630	120
M3	REACTOME_MYD88_INDEPENDENT_TLR4_CASCADE	9.86E-04	0.028526805	0.016073117	0.597229448	1.593163427	730	91
M3	REACTOME_TOLL_LIKE_RECEPTOR_TLR1_TLR2_CASCADE	0.00104282	0.029249419	0.016809921	0.590075741	1.582708284	776	95
M3	REACTOME_SPHINGOLIPID_METABOLISM	0.001047905	0.029249419	0.016867468	0.631973794	1.620520066	750	68
M3	REACTOME_TP53_REGULATES_METABOLIC_GENES	0.001086889	0.029469428	0.017361821	-0.563928368	-1.648001468	296	77
M3	REACTOME_CYTOPROTECTION_BY_HMOX1	0.001092832	0.029469428	0.017439234	-0.508755766	-1.568255404	261	112
M3	REACTOME_SIGNALING_BY_NTRKS	0.001134101	0.029579591	0.01797149	0.568656088	1.557447329	862	113
M3	REACTOME_COOPERATION_OF_PREFOLDIN_AND_TRIC_CCT_IN_ACTIN_AND_TUBULIN_FOLDING	0.001124148	0.029579591	0.017831547	-0.760778192	-1.807252207	383	25
M3	REACTOME_PI_METABOLISM	0.001369965	0.034056473	0.02077518	0.612866767	1.596169306	993	76
M3	REACTOME_GLYCOSAMINOGLYCAN_METABOLISM	0.001349045	0.034056473	0.020597236	0.594807559	1.579796704	995	88
M3	REACTOME_SIGNALING_BY_INTERLEUKINS	0.001358363	0.034056473	0.020660117	0.457036408	1.384467694	1203	361
M3	REACTOME_EXTRACELLULAR_MATRIX_ORGANIZATION	0.002052007	0.048727521	0.027639497	0.515777916	1.473731763	1644	169
M3	REACTOME_NEGATIVE_REGULATION_OF_THE_PI3K_AKT_NETWORK	0.002024666	0.048727521	0.027410571	0.592109988	1.563272955	1486	84
M3	REACTOME_CDC42_GTPASE_CYCLE	0.002028113	0.048727521	0.027410571	0.539684704	1.506375586	1576	134
M3	REACTOME_HIV_INFECTION	0.002113347	0.049446104	0.028274021	-0.422595086	-1.403352003	365	213
M4	REACTOME_HEMOSTASIS	1.00E-06	6.59E-05	1.25E-04	0.597234544	1.347363276	0	388
M4	REACTOME_CYTOKINE_SIGNALING_IN_IMMUNE_SYSTEM	1.00E-06	6.59E-05	1.25E-04	0.552211685	1.250263419	0	510
M4	REACTOME_ADAPTIVE_IMMUNE_SYSTEM	1.00E-06	6.59E-05	1.25E-04	0.567424494	1.286181751	0	564
M4	REACTOME_CELL_CYCLE	1.00E-06	6.59E-05	1.25E-04	0.574688557	1.303144803	0	584
M4	REACTOME_INNATE_IMMUNE_SYSTEM	1.00E-06	6.59E-05	1.25E-04	0.579082298	1.31631761	0	743
M4	REACTOME_RHO_GTPASE_EFFECTORS	1.00E-06	6.59E-05	1.25E-04	0.641964746	1.435239482	0	227
M4	REACTOME_MEMBRANE_TRAFFICKING	1.00E-06	6.59E-05	1.25E-04	0.558127188	1.263926469	0	519
M4	REACTOME_SEPARATION_OF_SISTER_CHROMATIDS	1.00E-06	6.59E-05	1.25E-04	0.633991199	1.409866799	0	176
M4	REACTOME_RESOLUTION_OF_SISTER_CHROMATID_COHESION	1.00E-06	6.59E-05	1.25E-04	0.681346209	1.497029062	0	111
M4	REACTOME_MITOTIC_METAPHASE_AND_ANAPHASE	1.00E-06	6.59E-05	1.25E-04	0.624912197	1.396010987	0	218
M4	REACTOME_SIGNALING_BY_INTERLEUKINS	1.00E-06	6.59E-05	1.25E-04	0.57241911	1.288793118	0	339
M4	REACTOME_VESICLE_MEDIATED_TRANSPORT	1.00E-06	6.59E-05	1.25E-04	0.556971989	1.261814906	0	537
M4	REACTOME_RHO_GTPASES_ACTIVATE_FORMINS	1.00E-06	6.59E-05	1.25E-04	0.656185759	1.446355397	0	124
M4	REACTOME_POST_TRANSLATIONAL_PROTEIN_MODIFICATION	1.00E-06	6.59E-05	1.25E-04	0.543912515	1.240012584	0	1047
M4	REACTOME_NEUTROPHIL_DEGRANULATION	1.00E-06	6.59E-05	1.25E-04	0.606180469	1.366183531	0	362
M4	REACTOME_MITOTIC_PROMETAPHASE	1.00E-06	6.59E-05	1.25E-04	0.625231998	1.39164368	0	183
M4	REACTOME_M_PHASE	1.00E-06	6.59E-05	1.25E-04	0.611607866	1.376485191	0	330
M4	REACTOME_CELL_CYCLE_MITOTIC	1.00E-06	6.59E-05	1.25E-04	0.585650208	1.324495031	0	466
M4	REACTOME_MITOTIC_SPINDLE_CHECKPOINT	1.00E-06	6.59E-05	1.25E-04	0.656761986	1.441436834	0	107
M4	REACTOME_CELL_CYCLE_CHECKPOINTS	1.00E-06	6.59E-05	1.25E-04	0.602765844	1.349997711	0	249
M4	REACTOME_RNA_POLYMERASE_II_TRANSCRIPTION	1.00E-06	6.59E-05	1.25E-04	0.536560189	1.220870854	0	827
M4	REACTOME_PLATELET_ACTIVATION_SIGNALING_AND_AGGREGATION	1.00E-06	6.59E-05	1.25E-04	0.620081561	1.379661772	0	180
M4	REACTOME_RHO_GTPASE_CYCLE	1.00E-06	6.59E-05	1.25E-04	0.570878285	1.286675423	0	363
M4	REACTOME_SIGNALING_BY_RHO_GTPASES_MIRO_GTPASES_AND_RHOBTB3	1.00E-06	6.59E-05	1.25E-04	0.595958656	1.350358956	0	545
M4	REACTOME_PROCESSING_OF_CAPPED_INTRON_CONTAINING_PRE_MRNA	2.00E-06	1.26E-04	1.93E-04	0.589079203	1.317672074	1	233
M4	REACTOME_DISEASES_OF_SIGNAL_TRANSDUCTION_BY_GROWTH_FACTOR_RECEPTORS_AND_SECOND_MESSENGERS	3.00E-06	1.76E-04	2.47E-04	0.559387035	1.258217562	2	318
M4	REACTOME_SIGNALING_BY_RECEPTOR_TYROSINE_KINASES	3.00E-06	1.76E-04	2.47E-04	0.558175909	1.257289058	2	349
M4	REACTOME_GOLGI_TO_ER_RETROGRADE_TRANSPORT	4.00E-06	2.26E-04	2.84E-04	0.638374567	1.402613337	3	111
M4	REACTOME_INTRA_GOLGI_AND_RETROGRADE_GOLGI_TO_ER_TRAFFIC	5.00E-06	2.63E-04	3.23E-04	0.595052704	1.32204707	4	169
M4	REACTOME_MRNA_SPLICING	5.00E-06	2.63E-04	3.23E-04	0.588943577	1.311189876	4	185
M4	REACTOME_TRANSCRIPTIONAL_REGULATION_BY_TP53	6.00E-06	3.06E-04	3.63E-04	0.554109312	1.246854596	5	326
M4	REACTOME_LEISHMANIA_INFECTION	7.00E-06	3.46E-04	4.08E-04	0.603970732	1.337572696	6	148
M4	REACTOME_MHC_CLASS_II_ANTIGEN_PRESENTATION	8.00E-06	3.72E-04	4.48E-04	0.648056856	1.412807267	7	87
M4	REACTOME_COPI_DEPENDENT_GOLGI_TO_ER_RETROGRADE_TRAFFIC	8.00E-06	3.72E-04	4.48E-04	0.65408671	1.421139799	7	79
M4	REACTOME_MITOTIC_G2_G2_M_PHASES	9.00E-06	3.95E-04	4.93E-04	0.587093155	1.30591926	8	178
M4	REACTOME_DEUBIQUITINATION	9.00E-06	3.95E-04	4.93E-04	0.57180745	1.278282454	8	226
M4	REACTOME_P75_NTR_RECEPTOR_MEDIATED_SIGNALLING	1.30E-05	5.56E-04	6.19E-04	0.651146104	1.414750718	12	79
M4	REACTOME_MAPK_FAMILY_SIGNALING_CASCADES	1.50E-05	6.24E-04	6.92E-04	0.563281432	1.260866579	14	242
M4	REACTOME_RESPONSE_TO_ELEVATED_PLATELET_CYTOSOLIC_CA2	1.90E-05	7.70E-04	8.14E-04	0.645352099	1.404030099	18	82
M4	REACTOME_FACTORS_INVOLVED_IN_MEGAKARYOCYTE_DEVELOPMENT_AND_PLATELET_PRODUCTION	2.00E-05	7.91E-04	8.41E-04	0.629040892	1.378549979	19	102
M4	REACTOME_RHO_GTPASES_ACTIVATE_NADPH_OXIDASES	2.34E-05	9.02E-04	9.50E-04	0.812432022	1.633813846	22	21
M4	REACTOME_REGULATION_OF_TP53_ACTIVITY	3.40E-05	0.001279856	0.001245151	0.595098033	1.316045851	33	140
M4	REACTOME_SIGNALING_BY_WNT	3.70E-05	0.001360394	0.001329819	0.568461266	1.268585389	36	207
M4	REACTOME_TRANSPORT_TO_THE_GOLGI_AND_SUBSEQUENT_MODIFICATION	5.30E-05	0.001904384	0.001766004	0.588212041	1.302446531	52	147
M4	REACTOME_DEATH_RECEPTOR_SIGNALLING	5.90E-05	0.002072867	0.001921611	0.604988883	1.331343555	58	117
M4	REACTOME_SIGNALING_BY_VEGF	6.90E-05	0.002371545	0.002167405	0.626617561	1.36716429	68	89
M4	REACTOME_CHOLESTEROL_BIOSYNTHESIS	7.31E-05	0.002406129	0.002245799	-0.670374378	-2.326921897	0	23
M4	REACTOME_FCGAMMA_RECEPTOR_FCGR_DEPENDENT_PHAGOCYTOSIS	7.20E-05	0.002406129	0.002222254	0.638686997	1.386379115	71	77
M4	REACTOME_SUMOYLATION	8.20E-05	0.002624457	0.002449825	0.582875788	1.291279825	81	150
M4	REACTOME_PROGRAMMED_CELL_DEATH	8.30E-05	0.002624457	0.002465813	0.570925692	1.270459508	82	181
M4	REACTOME_ER_TO_GOLGI_ANTEROGRADE_TRANSPORT	9.30E-05	0.002883	0.002672951	0.593459742	1.308931958	92	127
M4	REACTOME_MITOTIC_PROPHASE	1.11E-04	0.003375077	0.003042008	0.633981333	1.376797983	110	78
M4	REACTOME_KINESINS	1.16E-04	0.003469472	0.003165394	0.704082062	1.483338834	115	40
M4	REACTOME_HIV_INFECTION	1.24E-04	0.00348668	0.003304458	0.557364844	1.24441886	123	212
M4	REACTOME_APC_C_MEDIATED_DEGRADATION_OF_CELL_CYCLE_PROTEINS	1.29E-04	0.00348668	0.003383488	0.622374044	1.356289604	128	86
M4	REACTOME_NUCLEAR_EVENTS_KINASE_AND_TRANSCRIPTION_FACTOR_ACTIVATION	1.30E-04	0.00348668	0.003395847	0.672766319	1.436662887	129	52
M4	REACTOME_INTRACELLULAR_SIGNALING_BY_SECOND_MESSENGERS	1.20E-04	0.00348668	0.003248076	0.550442365	1.232232638	119	243
M4	REACTOME_HCMV_INFECTION	1.30E-04	0.00348668	0.003395847	0.627874022	1.366004739	129	82
M4	REACTOME_CELLULAR_RESPONSE_TO_CHEMICAL_STRESS	1.30E-04	0.00348668	0.003395847	0.584372222	1.292071064	129	139
M4	REACTOME_RHOA_GTPASE_CYCLE	1.64E-04	0.004181996	0.00411472	0.594492741	1.308580692	163	118
M4	REACTOME_RAC1_GTPASE_CYCLE	1.62E-04	0.004181996	0.004083937	0.57776401	1.279746437	161	149
M4	REACTOME_PARASITE_INFECTION	1.62E-04	0.004181996	0.004083937	0.666816206	1.425217857	161	53
M4	REACTOME_ONCOGENIC_MAPK_SIGNALING	1.81E-04	0.004543047	0.004474846	0.637929308	1.379786574	180	70
M4	REACTOME_FOXO_MEDIATED_TRANSCRIPTION	2.14E-04	0.005292047	0.005096063	0.669886233	1.427857599	213	50
M4	REACTOME_INTEGRIN_CELL_SURFACE_INTERACTIONS	2.24E-04	0.005357459	0.005250679	0.698345386	1.469110862	222	39
M4	REACTOME_UB_SPECIFIC_PROCESSING_PROTEASES	2.21E-04	0.005357459	0.005203808	0.572991301	1.270018381	220	153
M4	REACTOME_COPI_MEDIATED_ANTEROGRADE_TRANSPORT	2.31E-04	0.00545127	0.005339405	0.623229582	1.354718579	230	80
M4	REACTOME_ASPARAGINE_N_LINKED_GLYCOSYLATION	2.36E-04	0.005486995	0.005428336	0.543459845	1.217563214	235	253
M4	REACTOME_SIGNALING_BY_GPCR	2.49E-04	0.005705342	0.005653661	0.533816769	1.199692356	248	302
M4	REACTOME_SIGNALING_BY_NUCLEAR_RECEPTORS	2.62E-04	0.005917451	0.005898334	0.559445602	1.24595992	261	188
M4	REACTOME_EPHB_MEDIATED_FORWARD_SIGNALING	3.08E-04	0.006848555	0.006723946	0.713924982	1.486720392	305	33
M4	REACTOME_INFECTIOUS_DISEASE	3.37E-04	0.007298582	0.007228438	0.502646238	1.140823239	336	635
M4	REACTOME_TRANSCRIPTIONAL_REGULATION_BY_RUNX2	3.35E-04	0.007298582	0.00720508	0.605035201	1.322921663	334	95
M4	REACTOME_GLUCAGON_LIKE_PEPTIDE_1_GLP1_REGULATES_INSULIN_SECRETION	3.43E-04	0.007330505	0.007319993	0.737589058	1.514456367	339	27
M4	REACTOME_INTERLEUKIN_4_AND_INTERLEUKIN_13_SIGNALING	3.60E-04	0.007589832	0.007619998	0.627844853	1.359473698	359	72
M4	REACTOME_PHOSPHOLIPID_METABOLISM	3.81E-04	0.007892723	0.007967905	0.564474221	1.253020873	380	163
M4	REACTOME_RELEASE_OF_HH_NP_FROM_THE_SECRETING_CELL	3.84E-04	0.007892723	0.008017962	0.997052536	1.418852298	252	2
M4	REACTOME_TRANSLOCATION_OF_SLC2A4_GLUT4_TO_THE_PLASMA_MEMBRANE	4.40E-04	0.008700102	0.00885704	0.64542469	1.385127104	439	58
M4	REACTOME_ESR_MEDIATED_SIGNALING	4.37E-04	0.008700102	0.008814312	0.57600734	1.272329247	436	134
M4	REACTOME_SENSORY_PERCEPTION	4.30E-04	0.008700102	0.008706398	0.603043971	1.317676639	429	93
M4	REACTOME_SIGNALING_BY_NTRKS	4.61E-04	0.008998082	0.009137847	0.595064718	1.304486004	460	103
M4	REACTOME_EXTRACELLULAR_MATRIX_ORGANIZATION	4.70E-04	0.009061829	0.009256729	0.575946422	1.271685483	469	132
M4	REACTOME_REGULATION_OF_PLK1_ACTIVITY_AT_G2_M_TRANSITION	5.20E-04	0.009467818	0.009922311	0.611080692	1.330036327	519	83
M4	REACTOME_G_ALPHA_I_SIGNALLING_EVENTS	5.21E-04	0.009467818	0.009928976	0.573728391	1.267793565	520	136
M4	REACTOME_REGULATION_OF_INSULIN_SECRETION	5.20E-04	0.009467818	0.009922311	0.655538247	1.398580548	518	51
M4	REACTOME_RHO_GTPASES_ACTIVATE_PAKS	5.09E-04	0.009467818	0.009806604	0.811157567	1.575592774	490	15
M4	REACTOME_CLASS_I_MHC_MEDIATED_ANTIGEN_PROCESSING_PRESENTATION	5.20E-04	0.009467818	0.009922311	0.526576142	1.18453801	519	320
M4	REACTOME_APOPTOSIS	5.35E-04	0.009611752	0.010122954	0.564144501	1.251007085	534	156
M4	REACTOME_APC_CDC20_MEDIATED_DEGRADATION_OF_NEK2A	5.59E-04	0.009922604	0.010432477	0.733758528	1.502206702	552	26
M4	REACTOME_EPIGENETIC_REGULATION_OF_GENE_EXPRESSION	6.17E-04	0.010719924	0.011311374	0.606895974	1.322007956	616	85
M4	REACTOME_CHROMATIN_MODIFYING_ENZYMES	6.17E-04	0.010719924	0.011311374	0.550127083	1.226050028	616	194
M4	REACTOME_SIGNALING_BY_BRAF_AND_RAF_FUSIONS	6.81E-04	0.011612368	0.012207723	0.646126433	1.382181246	679	54
M4	REACTOME_ADVANCED_GLYCOSYLATION_ENDPRODUCT_RECEPTOR_SIGNALING	6.83E-04	0.011612368	0.012240001	0.850702875	1.588154145	641	11
M4	REACTOME_HOST_INTERACTIONS_OF_HIV_FACTORS	6.98E-04	0.011739754	0.012437221	0.57872854	1.274749015	697	121
M4	REACTOME_MAPK6_MAPK4_SIGNALING	7.46E-04	0.012415706	0.013087846	0.608661931	1.323625278	745	81
M4	REACTOME_C_TYPE_LECTIN_RECEPTORS_CLRS	7.68E-04	0.012647987	0.01335512	0.579508824	1.275598514	767	118
M4	REACTOME_ASSEMBLY_OF_COLLAGEN_FIBRILS_AND_OTHER_MULTIMERIC_STRUCTURES	7.78E-04	0.012680596	0.013499487	0.74916315	1.512804122	765	22
M4	REACTOME_ESTROGEN_DEPENDENT_GENE_EXPRESSION	8.05E-04	0.012987838	0.013908377	0.612068629	1.328599404	804	77
M4	REACTOME_CONDENSATION_OF_PROPHASE_CHROMOSOMES	8.27E-04	0.013199535	0.014171487	0.821600956	1.568499867	788	13
M4	REACTOME_ANTIGEN_PROCESSING_CROSS_PRESENTATION	8.45E-04	0.013359731	0.014426114	0.598431545	1.306171043	844	90
M4	REACTOME_OPIOID_SIGNALLING	9.01E-04	0.013832541	0.015092956	0.61978752	1.339804966	900	69
M4	REACTOME_SIGNAL_AMPLIFICATION	8.93E-04	0.013832541	0.014986291	0.724666127	1.483592041	883	26
M4	REACTOME_HCMV_EARLY_EVENTS	8.84E-04	0.013832541	0.014873526	0.631593806	1.358464035	883	61
M4	REACTOME_TRANSCRIPTIONAL_REGULATION_BY_RUNX3	9.22E-04	0.014016692	0.015377555	0.601901522	1.311128488	921	85
M4	REACTOME_RAP1_SIGNALLING	9.78E-04	0.014722953	0.015972493	0.842441384	1.572730991	918	11
M4	REACTOME_PTEN_REGULATION	0.001006001	0.0150046	0.01633236	0.569805194	1.257594626	1005	130
M4	REACTOME_TRANSMISSION_ACROSS_CHEMICAL_SYNAPSES	0.001084	0.01601686	0.017333095	0.566971706	1.252370645	1083	134
M4	REACTOME_SIGNALING_BY_THE_B_CELL_RECEPTOR_BCR	0.001108004	0.016219954	0.01764039	0.583501539	1.27989005	1107	105
M4	REACTOME_FC_EPSILON_RECEPTOR_FCERI_SIGNALING	0.00123	0.017840642	0.019185103	0.570750683	1.258040607	1229	124
M4	REACTOME_REGULATION_OF_INSULIN_LIKE_GROWTH_FACTOR_IGF_TRANSPORT_AND_UPTAKE_BY_INSULIN_LIKE_GROWTH_FACTOR_BINDING_PROTEINS_IGFBPS	0.001242112	0.017852533	0.019336066	0.640741601	1.36827551	1240	52
M4	REACTOME_NUCLEAR_ENVELOPE_NE_REASSEMBLY	0.001259427	0.017938324	0.019529104	0.625267124	1.345753624	1258	62
M4	REACTOME_CELL_CELL_COMMUNICATION	0.001307067	0.018450646	0.02009141	0.600447894	1.306336366	1306	82
M4	REACTOME_SUMOYLATION_OF_DNA_REPLICATION_PROTEINS	0.001332756	0.018646792	0.020387706	0.658714051	1.393240501	1329	43
M4	REACTOME_NEUROTRANSMITTER_RECEPTORS_AND_POSTSYNAPTIC_SIGNAL_TRANSMISSION	0.001510006	0.020709984	0.022222256	0.580806594	1.273608245	1509	104
M4	REACTOME_SIGNALING_BY_NOTCH	0.001557998	0.020709984	0.022792844	0.554851171	1.230013528	1557	154
M4	REACTOME_NRAGE_SIGNALS_DEATH_THROUGH_JNK	0.001549204	0.020709984	0.02269405	0.656093774	1.387698377	1545	43
M4	REACTOME_NUCLEAR_ENVELOPE_BREAKDOWN	0.001558816	0.020709984	0.022792844	0.643412218	1.370157679	1556	49
M4	REACTOME_TP53_REGULATES_TRANSCRIPTION_OF_CELL_CYCLE_GENES	0.001503274	0.020709984	0.022184814	0.650135035	1.380082743	1500	46
M4	REACTOME_THE_ROLE_OF_GTSE1_IN_G2_M_PROGRESSION_AFTER_G2_CHECKPOINT	0.001527357	0.020709984	0.022436061	0.615085432	1.32807222	1526	67
M4	REACTOME_NGF_STIMULATED_TRANSCRIPTION	0.001575817	0.020761393	0.022974506	0.692432352	1.435781273	1565	31
M4	REACTOME_BETA_CATENIN_INDEPENDENT_WNT_SIGNALING	0.001603	0.020944983	0.023266789	0.567422291	1.250981276	1602	125
M4	REACTOME_ANTIVIRAL_MECHANISM_BY_IFN_STIMULATED_GENES	0.001646313	0.021334595	0.023701536	0.611359747	1.321586509	1645	69
M4	REACTOME_AURKA_ACTIVATION_BY_TPX2	0.00173433	0.022292479	0.024524407	0.61067379	1.320103665	1733	69
M4	REACTOME_GLYCEROPHOSPHOLIPID_BIOSYNTHESIS	0.001757033	0.022402176	0.024701515	0.590028323	1.2873333	1756	89
M4	REACTOME_UCH_PROTEINASES	0.001875069	0.023715877	0.025937644	0.592682833	1.291047321	1874	85
M4	REACTOME_INTERLEUKIN_1_SIGNALING	0.001945012	0.024405265	0.026650013	0.580971869	1.272007379	1944	99
M4	REACTOME_RHOC_GTPASE_CYCLE	0.002027687	0.025045107	0.027410571	0.617917308	1.329934721	2026	62
M4	REACTOME_ANTI_INFLAMMATORY_RESPONSE_FAVOURING_LEISHMANIA_PARASITE_INFECTION	0.002019309	0.025045107	0.027361378	0.60617448	1.311829308	2018	71
M4	REACTOME_RHO_GTPASES_ACTIVATE_WASPS_AND_WAVES	0.002076511	0.025449336	0.027898623	0.679706844	1.415462479	2065	33
M4	REACTOME_INHIBITION_OF_THE_PROTEOLYTIC_ACTIVITY_OF_APC_C_REQUIRED_FOR_THE_ONSET_OF_ANAPHASE_BY_MITOTIC_SPINDLE_CHECKPOINT_COMPONENTS	0.002177279	0.026479067	0.02898298	0.733282791	1.474643472	2139	21
M4	REACTOME_CELLULAR_SENESCENCE	0.002225	0.026793132	0.029494704	0.567957977	1.249853037	2224	117
M4	REACTOME_INTERFERON_SIGNALING	0.002236998	0.026793132	0.029629035	0.557698835	1.232852354	2236	138
M4	REACTOME_HIV_LIFE_CYCLE	0.002353998	0.026968625	0.030761418	0.558095921	1.233249788	2353	136
M4	REACTOME_OXIDATIVE_STRESS_INDUCED_SENESCENCE	0.002318101	0.026968625	0.030474842	0.619655919	1.330833795	2316	59
M4	REACTOME_ADP_SIGNALLING_THROUGH_P2Y_PURINOCEPTOR_12	0.002313996	0.026968625	0.030474842	0.759576082	1.49594508	2250	17
M4	REACTOME_DCC_MEDIATED_ATTRACTIVE_SIGNALING	0.002350989	0.026968625	0.030754413	0.834414112	1.536612863	2186	10
M4	REACTOME_POSITIVE_EPIGENETIC_REGULATION_OF_RRNA_EXPRESSION	0.002318795	0.026968625	0.030474842	0.64876218	1.372191382	2313	43
M4	REACTOME_RAC2_GTPASE_CYCLE	0.002346225	0.026968625	0.030717384	0.598513294	1.298563892	2345	76
M4	REACTOME_G_PROTEIN_MEDIATED_EVENTS	0.002493258	0.028347368	0.032035441	0.657654363	1.383509059	2485	39
M4	REACTOME_SIGNALING_BY_NOTCH4	0.002510203	0.028347368	0.032227118	0.596426619	1.294645753	2509	77
M4	REACTOME_G_ALPHA_Q_SIGNALLING_EVENTS	0.002588013	0.029018783	0.032802135	0.575228511	1.260619559	2587	102
M4	REACTOME_TRANSPORT_OF_SMALL_MOLECULES	0.002638997	0.029382076	0.033209995	0.503549191	1.137888823	2638	438
M4	REACTOME_MITOTIC_G1_PHASE_AND_G1_S_TRANSITION	0.002710997	0.029972634	0.0338215	0.553105481	1.224050685	2710	144
M4	REACTOME_RHOV_GTPASE_CYCLE	0.002788962	0.030620477	0.034550059	0.688892125	1.421913134	2767	29
M4	REACTOME_IMMUNOREGULATORY_INTERACTIONS_BETWEEN_A_LYMPHOID_AND_A_NON_LYMPHOID_CELL	0.002907064	0.031697022	0.035625651	0.630722004	1.344379332	2903	50
M4	REACTOME_TOLL_LIKE_RECEPTOR_TLR1_TLR2_CASCADE	0.003069049	0.032564877	0.036870345	0.580307851	1.267557694	3068	92
M4	REACTOME_TRANSCRIPTIONAL_REGULATION_BY_RUNX1	0.003053997	0.032564877	0.0367729	0.548212247	1.21529613	3053	154
M4	REACTOME_REGULATION_OF_PTEN_STABILITY_AND_ACTIVITY	0.003008767	0.032564877	0.036477	0.606121869	1.307919099	3007	66
M4	REACTOME_EXTRA_NUCLEAR_ESTROGEN_SIGNALING	0.003065456	0.032564877	0.036855037	0.615131261	1.321116196	3063	59
M4	REACTOME_MAP2K_AND_MAPK_ACTIVATION	0.003090645	0.032575397	0.037006098	0.671351317	1.398062426	3074	33
M4	REACTOME_INTERLEUKIN_1_FAMILY_SIGNALING	0.003135997	0.03283451	0.037448185	0.5619356	1.237759679	3135	121
M4	REACTOME_TOLL_LIKE_RECEPTOR_CASCADES	0.003250997	0.033814644	0.038360314	0.554905001	1.225968516	3250	135
M4	REACTOME_FCGR_ACTIVATION	0.003291871	0.033858005	0.038641797	0.858113014	1.52671222	2976	8
M4	REACTOME_METABOLISM_OF_LIPIDS	0.003297997	0.033858005	0.038685136	0.495239021	1.122071591	3297	542
M4	REACTOME_SIGNALING_BY_MODERATE_KINASE_ACTIVITY_BRAF_MUTANTS	0.003361786	0.034290219	0.039288404	0.651901917	1.371407626	3351	39
M4	REACTOME_DOWNSTREAM_SIGNALING_EVENTS_OF_B_CELL_RECEPTOR_BCR	0.003413253	0.034371671	0.039697531	0.591093959	1.283660776	3412	78
M4	REACTOME_PLATELET_HOMEOSTASIS	0.003395039	0.034371671	0.039560662	0.624511901	1.333617698	3391	52
M4	REACTOME_RHO_GTPASES_ACTIVATE_IQGAPS	0.003457194	0.034593822	0.039991734	0.721967788	1.451888818	3397	21
M4	REACTOME_EPH_EPHRIN_SIGNALING	0.003536132	0.035161157	0.040434011	0.60735334	1.30807275	3534	63
M4	REACTOME_PKMTS_METHYLATE_HISTONE_LYSINES	0.003622491	0.035572443	0.041201423	0.640936562	1.355639484	3614	43
M4	REACTOME_NR1H2_AND_NR1H3_MEDIATED_SIGNALING	0.003622494	0.035572443	0.041201423	0.653574993	1.372846283	3610	38
M4	REACTOME_TCF_DEPENDENT_SIGNALING_IN_RESPONSE_TO_WNT	0.003651996	0.035640779	0.041490229	0.553524191	1.22291785	3651	135
M4	REACTOME_CYTOPROTECTION_BY_HMOX1	0.003688007	0.035771409	0.041779893	0.564228055	1.240375527	3687	113
M4	REACTOME_ADRENALINE_NORADRENALINE_INHIBITS_INSULIN_SECRETION	0.003930453	0.037660883	0.043655217	0.73881634	1.463912295	3835	18
M4	REACTOME_REGULATION_OF_HMOX1_EXPRESSION_AND_ACTIVITY	0.003912252	0.037660883	0.043513878	0.605704806	1.30452226	3910	63
M4	REACTOME_NEURONAL_SYSTEM	0.004061996	0.038455183	0.044586577	0.537631669	1.195898037	4061	178
M4	REACTOME_PLASMA_LIPOPROTEIN_ASSEMBLY_REMODELING_AND_CLEARANCE	0.004045264	0.038455183	0.044544094	0.625104366	1.332405378	4040	50
M4	REACTOME_INTERLEUKIN_12_FAMILY_SIGNALING	0.004096616	0.038552079	0.04487361	0.636551074	1.348033868	4088	44
M4	REACTOME_REGULATION_OF_RUNX2_EXPRESSION_AND_ACTIVITY	0.004170234	0.039012666	0.045305335	0.603487814	1.300608607	4168	64
M4	REACTOME_ROS_AND_RNS_PRODUCTION_IN_PHAGOCYTES	0.004211865	0.039170348	0.045726359	0.696248362	1.421093343	4164	25
M4	REACTOME_TCR_SIGNALING	0.004294021	0.039700865	0.046289639	0.5715488	1.250957966	4293	98
M4	REACTOME_APC_C_CDC20_MEDIATED_DEGRADATION_OF_CYCLIN_B	0.004398257	0.040428164	0.047011362	0.700167607	1.424573283	4343	24
M4	REACTOME_SEROTONIN_RECEPTORS	0.004454689	0.040710196	0.047315443	0.939156495	1.484332037	3551	4
M4	REACTOME_CA2_PATHWAY	0.004530855	0.041168288	0.047992854	0.630492517	1.338386329	4523	46
M4	REACTOME_DEREGULATED_CDK5_TRIGGERS_MULTIPLE_NEURODEGENERATIVE_PATHWAYS_IN_ALZHEIMER_S_DISEASE_MODELS	0.004675751	0.042242071	0.048989049	0.72093956	1.443235285	4585	20
M4	REACTOME_G_BETA_GAMMA_SIGNALLING_THROUGH_PI3KGAMMA	0.004956872	0.044527352	0.051292003	0.713235796	1.434328643	4871	21
M4	REACTOME_TRANSCRIPTIONAL_REGULATION_BY_THE_AP_2_TFAP2_FAMILY_OF_TRANSCRIPTION_FACTORS	0.005020131	0.044840831	0.051744463	0.687838326	1.408195344	4969	26
M4	REACTOME_SIGNALING_BY_HEDGEHOG	0.005071995	0.044856438	0.052124663	0.556439354	1.225356984	5071	120
M4	REACTOME_RHOU_GTPASE_CYCLE	0.005081636	0.044856438	0.05212649	0.671414542	1.389157906	5046	30
M4	REACTOME_ANTIGEN_PROCESSING_UBIQUITINATION_PROTEASOME_DEGRADATION	0.005106995	0.044856438	0.052199728	0.516766903	1.158974971	5106	268
M4	REACTOME_REGULATED_NECROSIS	0.005350421	0.046734893	0.054058083	0.625509198	1.329308872	5342	47
M4	REACTOME_CLEC7A_DECTIN_1_INDUCES_NFAT_ACTIVATION	0.005510395	0.047867773	0.055117823	0.797123182	1.488127667	5178	11
M4	REACTOME_INTERLEUKIN_3_INTERLEUKIN_5_AND_GM_CSF_SIGNALING	0.005640665	0.048731646	0.056279176	0.632387447	1.337557324	5628	43
M4	REACTOME_DAG_AND_IP3_SIGNALING	0.005827802	0.048750024	0.057183459	0.672148283	1.387352876	5783	29
M4	REACTOME_LOSS_OF_FUNCTION_OF_SMAD2_3_IN_CANCER	0.005753913	0.048750024	0.056939432	0.861143698	1.498964793	5101	7
M4	REACTOME_MITOTIC_TELOPHASE_CYTOKINESIS	0.005690425	0.048750024	0.056598006	0.772970958	1.475661434	5431	13
M4	REACTOME_GENE_AND_PROTEIN_EXPRESSION_BY_JAK_STAT_SIGNALING_AFTER_INTERLEUKIN_12_STIMULATION	0.005773972	0.048750024	0.056965555	0.664862258	1.378613775	5737	31
M4	REACTOME_FLT3_SIGNALING_THROUGH_SRC_FAMILY_KINASES	0.005816681	0.048750024	0.057173271	0.933544038	1.475461578	4637	4
M4	REACTOME_GABA_RECEPTOR_ACTIVATION	0.005716609	0.048750024	0.056681085	0.689141853	1.406588444	5652	25
M4	REACTOME_SIGNALING_BY_TGF_BETA_RECEPTOR_COMPLEX	0.00602782	0.049946356	0.05833556	0.588301957	1.273851386	6026	72
M4	REACTOME_DISORDERS_OF_TRANSMEMBRANE_TRANSPORTERS	0.006034	0.049946356	0.05833556	0.552328156	1.217433933	6033	124
M4	REACTOME_G_ALPHA_Z_SIGNALLING_EVENTS	0.006071383	0.049994041	0.058554948	0.667397438	1.38084651	6029	30
M5	REACTOME_HEMOSTASIS	1.00E-06	1.03E-04	1.25E-04	0.661697409	1.383483528	0	453
M5	REACTOME_NEURONAL_SYSTEM	1.00E-06	1.03E-04	1.25E-04	0.662458572	1.373421723	0	247
M5	REACTOME_EXTRACELLULAR_MATRIX_ORGANIZATION	1.00E-06	1.03E-04	1.25E-04	0.690103544	1.423416111	0	189
M5	REACTOME_INNATE_IMMUNE_SYSTEM	1.00E-06	1.03E-04	1.25E-04	0.631607959	1.327600198	0	795
M5	REACTOME_SIGNALING_BY_VEGF	1.01E-06	1.03E-04	1.25E-04	0.792825851	1.604531259	0	100
M5	REACTOME_RHO_GTPASE_EFFECTORS	1.00E-06	1.03E-04	1.25E-04	0.683301635	1.41572073	0	238
M5	REACTOME_FCGAMMA_RECEPTOR_FCGR_DEPENDENT_PHAGOCYTOSIS	1.02E-06	1.03E-04	1.25E-04	0.762172918	1.526370988	0	80
M5	REACTOME_INTEGRIN_CELL_SURFACE_INTERACTIONS	1.03E-06	1.03E-04	1.25E-04	0.811053298	1.590397834	0	57
M5	REACTOME_SIGNALING_BY_GPCR	1.00E-06	1.03E-04	1.25E-04	0.672818555	1.404348547	0	393
M5	REACTOME_NEUTROPHIL_DEGRANULATION	1.00E-06	1.03E-04	1.25E-04	0.64514058	1.346048808	0	381
M5	REACTOME_PLATELET_ACTIVATION_SIGNALING_AND_AGGREGATION	1.00E-06	1.03E-04	1.25E-04	0.673259724	1.391706742	0	210
M5	REACTOME_SIGNALING_BY_RECEPTOR_TYROSINE_KINASES	1.00E-06	1.03E-04	1.25E-04	0.662356175	1.383272996	0	411
M5	REACTOME_RHO_GTPASE_CYCLE	1.00E-06	1.03E-04	1.25E-04	0.662952883	1.383950858	0	398
M5	REACTOME_LEISHMANIA_INFECTION	1.00E-06	1.03E-04	1.25E-04	0.713694689	1.469794671	0	176
M5	REACTOME_PARASITE_INFECTION	1.03E-06	1.03E-04	1.25E-04	0.794908879	1.55668997	0	56
M5	REACTOME_SIGNALING_BY_RHO_GTPASES_MIRO_GTPASES_AND_RHOBTB3	1.00E-06	1.03E-04	1.25E-04	0.660380444	1.384470848	0	588
M5	REACTOME_VESICLE_MEDIATED_TRANSPORT	2.00E-06	1.77E-04	1.93E-04	0.607657813	1.273608091	1	573
M5	REACTOME_RAC1_GTPASE_CYCLE	2.00E-06	1.77E-04	1.93E-04	0.683640278	1.406171925	1	167
M5	REACTOME_TRANSMISSION_ACROSS_CHEMICAL_SYNAPSES	3.00E-06	2.29E-04	2.47E-04	0.676041923	1.393108933	2	181
M5	REACTOME_SIGNALING_BY_NTRKS	3.02E-06	2.29E-04	2.47E-04	0.717907578	1.46072556	2	115
M5	REACTOME_RHOA_GTPASE_CYCLE	3.01E-06	2.29E-04	2.47E-04	0.702173861	1.435559419	2	133
M5	REACTOME_MEMBRANE_TRAFFICKING	4.00E-06	2.90E-04	2.84E-04	0.608807989	1.275397451	3	546
M5	REACTOME_NEUROTRANSMITTER_RECEPTORS_AND_POSTSYNAPTIC_SIGNAL_TRANSMISSION	5.01E-06	3.29E-04	3.23E-04	0.687240436	1.407974226	4	143
M5	REACTOME_ADAPTIVE_IMMUNE_SYSTEM	5.00E-06	3.29E-04	3.23E-04	0.59718047	1.252417324	4	610
M5	REACTOME_NUCLEAR_EVENTS_KINASE_AND_TRANSCRIPTION_FACTOR_ACTIVATION	5.17E-06	3.29E-04	3.27E-04	0.787092595	1.541383145	4	56
M5	REACTOME_CELL_CELL_COMMUNICATION	6.06E-06	3.58E-04	3.63E-04	0.735638052	1.484789371	5	94
M5	REACTOME_L1CAM_INTERACTIONS	6.07E-06	3.58E-04	3.63E-04	0.743848029	1.4960853	5	87
M5	REACTOME_CYTOKINE_SIGNALING_IN_IMMUNE_SYSTEM	8.00E-06	4.40E-04	4.48E-04	0.599841481	1.25687569	7	557
M5	REACTOME_G_ALPHA_I_SIGNALLING_EVENTS	8.01E-06	4.40E-04	4.48E-04	0.669172316	1.378623965	7	179
M5	REACTOME_CHOLESTEROL_BIOSYNTHESIS	1.07E-05	5.68E-04	5.50E-04	-0.892408527	-2.179212431	0	24
M5	REACTOME_OPIOID_SIGNALLING	1.93E-05	9.91E-04	8.20E-04	0.736048502	1.47405274	18	80
M5	REACTOME_COMPLEX_I_BIOGENESIS	2.49E-05	0.001217913	9.97E-04	-0.893965833	-2.496318692	0	49
M5	REACTOME_ANTI_INFLAMMATORY_RESPONSE_FAVOURING_LEISHMANIA_PARASITE_INFECTION	2.52E-05	0.001217913	0.00100502	0.715454868	1.446022337	24	97
M5	REACTOME_SENSORY_PERCEPTION	2.81E-05	0.001317261	0.001100632	0.692141238	1.411952451	27	124
M5	REACTOME_G_ALPHA_Q_SIGNALLING_EVENTS	3.01E-05	0.001332942	0.001156818	0.690818693	1.40925449	29	124
M5	REACTOME_ACTIVATION_OF_THE_MRNA_UPON_BINDING_OF_THE_CAP_BINDING_COMPLEX_AND_EIFS_AND_SUBSEQUENT_BINDING_TO_43S	2.99E-05	0.001332942	0.0011561	-0.844025247	-2.400825437	0	55
M5	REACTOME_FACTORS_INVOLVED_IN_MEGAKARYOCYTE_DEVELOPMENT_AND_PLATELET_PRODUCTION	3.12E-05	0.001342281	0.001179813	0.700892543	1.425190837	30	113
M5	REACTOME_RRNA_MODIFICATION_IN_THE_NUCLEUS_AND_CYTOSOL	3.30E-05	0.001383807	0.001225837	-0.677992266	-1.944033782	0	58
M5	REACTOME_PHOSPHOLIPID_METABOLISM	4.10E-05	0.001669997	0.001435042	0.659798152	1.358633502	40	175
M5	REACTOME_RHOC_GTPASE_CYCLE	4.19E-05	0.001669997	0.001458401	0.742209458	1.472467369	40	68
M5	REACTOME_CELL_JUNCTION_ORGANIZATION	5.64E-05	0.002192006	0.001848848	0.747453023	1.477239051	54	64
M5	REACTOME_G_PROTEIN_MEDIATED_EVENTS	6.38E-05	0.002376812	0.002051609	0.780960934	1.505765879	60	46
M5	REACTOME_CDC42_GTPASE_CYCLE	6.42E-05	0.002376812	0.002051749	0.672255741	1.376999096	63	142
M5	REACTOME_MITOCHONDRIAL_PROTEIN_IMPORT	6.60E-05	0.002390212	0.002085509	-0.623501596	-1.787790549	1	58
M5	REACTOME_RHOB_GTPASE_CYCLE	6.96E-05	0.002465274	0.002176184	0.740516564	1.466419407	67	66
M5	REACTOME_ADORA2B_MEDIATED_ANTI_INFLAMMATORY_CYTOKINES_PRODUCTION	7.15E-05	0.002477774	0.002220623	0.735754415	1.46090724	69	69
M5	REACTOME_EUKARYOTIC_TRANSLATION_ELONGATION	8.39E-05	0.00284247	0.002482201	-0.943937026	-2.862607159	0	88
M5	REACTOME_RESPIRATORY_ELECTRON_TRANSPORT	9.21E-05	0.003057065	0.00265231	-0.833998908	-2.538818535	0	91
M5	REACTOME_MITOCHONDRIAL_TRANSLATION	1.00E-04	0.003254275	0.002815913	-0.762134072	-2.33036481	0	94
M5	REACTOME_RESPONSE_OF_EIF2AK4_GCN2_TO_AMINO_ACID_DEFICIENCY	1.03E-04	0.003292683	0.002885613	-0.894830363	-2.740117998	0	95
M5	REACTOME_RESPIRATORY_ELECTRON_TRANSPORT_ATP_SYNTHESIS_BY_CHEMIOSMOTIC_COUPLING_AND_HEAT_PRODUCTION_BY_UNCOUPLING_PROTEINS	1.07E-04	0.003326797	0.002944056	-0.81319951	-2.492507752	0	96
M5	REACTOME_TOLL_LIKE_RECEPTOR_CASCADES	1.14E-04	0.003501281	0.003121223	0.667127114	1.366220015	113	141
M5	REACTOME_MHC_CLASS_II_ANTIGEN_PRESENTATION	1.27E-04	0.003757483	0.003357306	0.70180954	1.415866734	125	93
M5	REACTOME_SELENOAMINO_ACID_METABOLISM	1.27E-04	0.003757483	0.003357306	-0.914819188	-2.824861623	0	102
M5	REACTOME_G_ALPHA_12_13_SIGNALLING_EVENTS	1.32E-04	0.00381899	0.003424343	0.728332471	1.446170296	128	69
M5	REACTOME_CELL_SURFACE_INTERACTIONS_AT_THE_VASCULAR_WALL	1.39E-04	0.003890958	0.003592263	0.697213503	1.409836851	137	98
M5	REACTOME_G_ALPHA_S_SIGNALLING_EVENTS	1.37E-04	0.003890958	0.003552266	0.716533477	1.432964325	134	78
M5	REACTOME_SRP_DEPENDENT_COTRANSLATIONAL_PROTEIN_TARGETING_TO_MEMBRANE	1.44E-04	0.003951873	0.003694518	-0.916169836	-2.841449536	0	106
M5	REACTOME_EPH_EPHRIN_SIGNALING	1.51E-04	0.004071054	0.003852884	0.720491064	1.436535037	147	74
M5	REACTOME_NEGATIVE_REGULATION_OF_THE_PI3K_AKT_NETWORK	1.68E-04	0.004385864	0.004197061	0.703394709	1.416256858	165	89
M5	REACTOME_NONSENSE_MEDIATED_DECAY_NMD	1.67E-04	0.004385864	0.004171654	-0.856497825	-2.670486979	0	111
M5	REACTOME_EUKARYOTIC_TRANSLATION_INITIATION	1.76E-04	0.004533089	0.004381506	-0.87690523	-2.74101357	0	113
M5	REACTOME_NCAM_SIGNALING_FOR_NEURITE_OUT_GROWTH	1.94E-04	0.00489545	0.004712349	0.767908769	1.480600081	184	46
M5	REACTOME_ECM_PROTEOGLYCANS	2.17E-04	0.005206975	0.005131787	0.776668661	1.48563967	205	42
M5	REACTOME_SIGNALING_BY_INTERLEUKINS	2.19E-04	0.005206975	0.00517205	0.59811794	1.247415516	218	369
M5	REACTOME_INTERLEUKIN_4_AND_INTERLEUKIN_13_SIGNALING	2.15E-04	0.005206975	0.005096063	0.705025009	1.416294249	211	85
M5	REACTOME_SIGNALING_BY_NUCLEAR_RECEPTORS	2.13E-04	0.005206975	0.005085347	0.63499776	1.311591341	212	202
M5	REACTOME_ADENYLATE_CYCLASE_INHIBITORY_PATHWAY	2.31E-04	0.005335987	0.005339405	0.950553168	1.519003697	194	10
M5	REACTOME_RHOV_GTPASE_CYCLE	2.28E-04	0.005335987	0.005315301	0.81000561	1.507957128	211	32
M5	REACTOME_DEGRADATION_OF_THE_EXTRACELLULAR_MATRIX	2.67E-04	0.006072253	0.005964798	0.704994578	1.413674734	262	82
M5	REACTOME_CHROMATIN_MODIFYING_ENZYMES	2.71E-04	0.006083122	0.006052326	0.634077288	1.309307946	270	199
M5	REACTOME_TRANSLOCATION_OF_SLC2A4_GLUT4_TO_THE_PLASMA_MEMBRANE	2.86E-04	0.006336945	0.006322624	0.727950968	1.437224211	278	63
M5	REACTOME_RAC2_GTPASE_CYCLE	3.12E-04	0.00680273	0.006796667	0.70543237	1.412739126	306	80
M5	REACTOME_NGF_STIMULATED_TRANSCRIPTION	3.40E-04	0.00732904	0.007273163	0.795526116	1.490394557	317	34
M5	REACTOME_DEATH_RECEPTOR_SIGNALLING	3.55E-04	0.007549088	0.007542084	0.66609194	1.359176985	353	125
M5	REACTOME_EPH_EPHRIN_MEDIATED_REPULSION_OF_CELLS	3.88E-04	0.008093726	0.00804603	0.776742994	1.475414797	365	39
M5	REACTOME_SENSORY_PROCESSING_OF_SOUND	3.91E-04	0.008093726	0.008105312	0.73401737	1.439337759	378	57
M5	REACTOME_THE_CITRIC_ACID_TCA_CYCLE_AND_RESPIRATORY_ELECTRON_TRANSPORT	4.07E-04	0.008206983	0.008325437	-0.689465295	-2.206017778	0	142
M5	REACTOME_ONCOGENIC_MAPK_SIGNALING	4.05E-04	0.008206983	0.008311048	0.706608303	1.409948953	397	75
M5	REACTOME_CELLULAR_RESPONSE_TO_STARVATION	4.34E-04	0.008638829	0.008761683	-0.772453468	-2.475171961	0	144
M5	REACTOME_INFLUENZA_INFECTION	4.59E-04	0.008973353	0.009137847	-0.79334683	-2.544167053	0	146
M5	REACTOME_SYNDECAN_INTERACTIONS	4.62E-04	0.008973353	0.009137847	0.858206704	1.509426772	411	20
M5	REACTOME_HEME_SIGNALING	4.92E-04	0.009438483	0.009566998	0.767401198	1.464579006	465	41
M5	REACTOME_SIGNALING_BY_INSULIN_RECEPTOR	5.22E-04	0.009895689	0.009932447	0.728792877	1.430885225	505	58
M5	REACTOME_CA_DEPENDENT_EVENTS	5.65E-04	0.010582165	0.010533466	0.802016146	1.482508417	521	30
M5	REACTOME_GPVI_MEDIATED_ACTIVATION_CASCADE	6.25E-04	0.011570561	0.011438013	0.788114587	1.471909975	581	33
M5	REACTOME_REGULATION_OF_EXPRESSION_OF_SLITS_AND_ROBOS	6.84E-04	0.012532748	0.012241932	-0.830334746	-2.694699147	0	160
M5	REACTOME_SIGNALING_BY_MODERATE_KINASE_ACTIVITY_BRAF_MUTANTS	7.12E-04	0.012894826	0.012621854	0.761686789	1.453673101	674	41
M5	REACTOME_RHO_GTPASES_ACTIVATE_PKNS	7.57E-04	0.013541687	0.013243244	0.805457834	1.477187838	694	28
M5	REACTOME_RHO_GTPASES_ACTIVATE_FORMINS	8.25E-04	0.014603359	0.014161255	0.655023926	1.337616393	821	128
M5	REACTOME_SIGNALING_BY_WNT_IN_CANCER	8.36E-04	0.014636085	0.014288966	0.790682785	1.466791619	774	31
M5	REACTOME_EXTRA_NUCLEAR_ESTROGEN_SIGNALING	8.68E-04	0.01503529	0.014697771	0.706163454	1.400955799	848	68
M5	REACTOME_DAG_AND_IP3_SIGNALING	9.09E-04	0.015569564	0.015207339	0.77829002	1.458103242	848	34
M5	REACTOME_RAC3_GTPASE_CYCLE	9.45E-04	0.016014087	0.015645024	0.68966129	1.382045296	930	81
M5	REACTOME_ESR_MEDIATED_SIGNALING	9.63E-04	0.016057792	0.015855546	0.644769708	1.320962916	960	143
M5	REACTOME_FCGR3A_MEDIATED_IL10_SYNTHESIS	9.68E-04	0.016057792	0.015889094	0.788213122	1.462210161	896	31
M5	REACTOME_METABOLISM_OF_LIPIDS	9.87E-04	0.016209169	0.016073117	0.564173084	1.182798499	986	589
M5	REACTOME_SIGNALING_BY_BRAF_AND_RAF_FUSIONS	0.001008551	0.0163941	0.016357051	0.719180312	1.412012268	977	58
M5	REACTOME_RAB_GERANYLGERANYLATION	0.001023097	0.016462564	0.016542326	0.722327416	1.414551873	989	56
M5	REACTOME_RECYCLING_PATHWAY_OF_L1	0.001299322	0.020698194	0.02001942	0.75979012	1.439555033	1223	38
M5	REACTOME_SPERM_MOTILITY_AND_TAXES	0.001321419	0.020841781	0.020262128	0.969588613	1.447868308	1064	6
M5	REACTOME_PLASMA_LIPOPROTEIN_ASSEMBLY_REMODELING_AND_CLEARANCE	0.001357639	0.021203132	0.020660117	0.725043088	1.411935253	1307	52
M5	REACTOME_ACTIVATION_OF_NMDA_RECEPTORS_AND_POSTSYNAPTIC_EVENTS	0.001391382	0.021519147	0.021041515	0.694218828	1.38191891	1363	72
M5	REACTOME_BMAL1_CLOCK_NPAS2_ACTIVATES_CIRCADIAN_GENE_EXPRESSION	0.00145441	0.022277651	0.021664853	0.80725734	1.460707257	1322	25
M5	REACTOME_SPHINGOLIPID_METABOLISM	0.001477889	0.022421685	0.021932367	0.694684979	1.381782285	1447	71
M5	REACTOME_EPHB_MEDIATED_FORWARD_SIGNALING	0.001570167	0.023596947	0.022937719	0.765650308	1.438803756	1469	35
M5	REACTOME_GAP_JUNCTION_TRAFFICKING_AND_REGULATION	0.001610753	0.023980644	0.023337559	0.795285469	1.452301208	1474	27
M5	REACTOME_CYTOPROTECTION_BY_HMOX1	0.001649863	0.024335472	0.023729655	-0.453022767	-1.41654676	8	114
M5	REACTOME_APOPTOTIC_EXECUTION_PHASE	0.001703129	0.024890682	0.024169224	0.743641016	1.422463207	1616	42
M5	REACTOME_SUMOYLATION	0.001752029	0.025063596	0.024686838	0.632084934	1.297494218	1748	154
M5	REACTOME_MAPK_TARGETS_NUCLEAR_EVENTS_MEDIATED_BY_MAP_KINASES	0.001777895	0.025063596	0.024874876	0.776766166	1.44097497	1647	31
M5	REACTOME_RHO_GTPASES_ACTIVATE_WASPS_AND_WAVES	0.00175689	0.025063596	0.024701515	0.76675983	1.436501773	1640	34
M5	REACTOME_RRNA_PROCESSING	0.00177305	0.025063596	0.024850839	-0.831197604	-2.73887392	0	193
M5	REACTOME_GLYCOSPHINGOLIPID_METABOLISM	0.001851104	0.025866748	0.025719368	0.765650817	1.434424072	1728	34
M5	REACTOME_NRAGE_SIGNALS_DEATH_THROUGH_JNK	0.001899271	0.026309031	0.026204003	0.725972108	1.407183853	1822	49
M5	REACTOME_COSTIMULATION_BY_THE_CD28_FAMILY	0.001918133	0.026341253	0.026388948	0.719597923	1.40133144	1847	52
M5	REACTOME_SIGNALING_BY_ROBO_RECEPTORS	0.002164502	0.029470529	0.028885472	-0.721620622	-2.376455508	0	199
M5	REACTOME_INTEGRATION_OF_ENERGY_METABOLISM	0.002188757	0.029548216	0.029103235	0.668075268	1.346547622	2164	91
M5	REACTOME_ADHERENS_JUNCTIONS_INTERACTIONS	0.002380341	0.031599025	0.030909427	0.812427654	1.44668254	2140	22
M5	REACTOME_POST_TRANSLATIONAL_PROTEIN_MODIFICATION	0.002368998	0.031599025	0.030806392	0.534196065	1.125564498	2368	1121
M5	REACTOME_COMPLEMENT_CASCADE	0.002450782	0.032265257	0.031616309	0.806358184	1.444043463	2212	23
M5	REACTOME_PI_METABOLISM	0.00261373	0.034128462	0.033022758	0.67920372	1.357353668	2569	77
M5	REACTOME_INTRA_GOLGI_AND_RETROGRADE_GOLGI_TO_ER_TRAFFIC	0.002676409	0.034662757	0.033468797	0.618264985	1.273265157	2673	176
M5	REACTOME_P75_NTR_RECEPTOR_MEDIATED_SIGNALLING	0.00270654	0.034770303	0.033792412	0.670699991	1.347340206	2670	85
M5	REACTOME_FOXO_MEDIATED_TRANSCRIPTION	0.002728875	0.034776784	0.033991176	0.711719878	1.387975321	2631	53
M5	REACTOME_CELL_CELL_JUNCTION_ORGANIZATION	0.002938608	0.036939312	0.035927878	0.733664775	1.403380294	2789	42
M5	REACTOME_RELEASE_OF_HH_NP_FROM_THE_SECRETING_CELL	0.002944942	0.036939312	0.035977639	0.994383058	1.346271055	1899	2
M5	REACTOME_MYD88_INDEPENDENT_TLR4_CASCADE	0.002990781	0.037221206	0.036342106	0.661950226	1.335452499	2959	93
M5	REACTOME_INSULIN_RECEPTOR_SIGNALLING_CASCADE	0.003080581	0.038041597	0.036953026	0.743158596	1.408043707	2901	38
M5	REACTOME_TOLL_LIKE_RECEPTOR_TLR1_TLR2_CASCADE	0.003316128	0.040635328	0.038869134	0.657970401	1.32926116	3284	96
M5	REACTOME_APOPTOTIC_CLEAVAGE_OF_CELLULAR_PROTEINS	0.003348904	0.040723692	0.039166649	0.753400966	1.411474338	3127	34
M5	REACTOME_RORA_ACTIVATES_GENE_EXPRESSION	0.003414277	0.040970467	0.039697531	0.837863359	1.441803387	3001	17
M5	REACTOME_RHOU_GTPASE_CYCLE	0.003420635	0.040970467	0.039742382	0.753015402	1.410751996	3194	34
M5	REACTOME_FGFR1_MUTANT_RECEPTOR_ACTIVATION	0.003449626	0.041009363	0.039933256	0.793415118	1.42855534	3126	24
M5	REACTOME_PI3K_AKT_SIGNALING_IN_CANCER	0.003766247	0.044114937	0.04233432	0.670455453	1.342692358	3708	80
M5	REACTOME_RAF_ACTIVATION	0.003742892	0.044114937	0.042166671	0.751336197	1.407606055	3495	34
M5	REACTOME_POTENTIAL_THERAPEUTICS_FOR_SARS	0.003859147	0.04487315	0.043104207	0.676472725	1.348770055	3787	74
M5	REACTOME_RESOLUTION_OF_SISTER_CHROMATID_COHESION	0.003934772	0.045420951	0.043672668	0.641964499	1.306204281	3913	115
M5	REACTOME_VEGFR2_MEDIATED_VASCULAR_PERMEABILITY	0.004059607	0.046524844	0.044586577	0.780217553	1.418377093	3704	26
M5	REACTOME_NA_CL_DEPENDENT_NEUROTRANSMITTER_TRANSPORTERS	0.004131575	0.047011425	0.045132136	0.940002255	1.431134884	3382	7
M5	REACTOME_SEMAPHORIN_INTERACTIONS	0.004232202	0.047814876	0.045821946	0.69594256	1.366388116	4103	58
M5	REACTOME_THE_ROLE_OF_NEF_IN_HIV_1_REPLICATION_AND_DISEASE_PATHOGENESIS	0.004314861	0.048405443	0.046400808	0.783385406	1.417511729	3924	25
M5	REACTOME_SEMA4D_INDUCED_CELL_MIGRATION_AND_GROWTH_CONE_COLLAPSE	0.004456475	0.049644511	0.047315443	0.822984254	1.427233538	3937	18
M6	REACTOME_ROS_AND_RNS_PRODUCTION_IN_PHAGOCYTES	1.32E-06	2.07E-04	1.47E-04	0.801749878	2.130763279	0	24
M6	REACTOME_ANTIGEN_PROCESSING_CROSS_PRESENTATION	1.11E-06	2.07E-04	1.27E-04	0.621224134	2.023869362	0	89
M6	REACTOME_CYTOKINE_SIGNALING_IN_IMMUNE_SYSTEM	1.00E-06	2.07E-04	1.25E-04	0.485695048	1.748042252	0	473
M6	REACTOME_ADAPTIVE_IMMUNE_SYSTEM	1.00E-06	2.07E-04	1.25E-04	0.479191065	1.728987842	0	534
M6	REACTOME_INNATE_IMMUNE_SYSTEM	1.00E-06	2.07E-04	1.25E-04	0.482251017	1.748314584	0	706
M6	REACTOME_TCR_SIGNALING	1.10E-06	2.07E-04	1.27E-04	0.588048205	1.922582707	0	92
M6	REACTOME_PROGRAMMED_CELL_DEATH	1.04E-06	2.07E-04	1.25E-04	0.519151605	1.790104598	0	168
M6	REACTOME_INTERLEUKIN_10_SIGNALING	1.28E-06	2.07E-04	1.43E-04	0.750994019	2.09478653	0	31
M6	REACTOME_NEUTROPHIL_DEGRANULATION	1.01E-06	2.07E-04	1.25E-04	0.518040949	1.849877023	0	350
M6	REACTOME_INTERFERON_SIGNALING	1.06E-06	2.07E-04	1.26E-04	0.586971892	1.991045688	0	135
M6	REACTOME_SIGNALING_BY_INTERLEUKINS	2.02E-06	2.53E-04	1.93E-04	0.45464711	1.617739154	1	314
M6	REACTOME_CLEC7A_DECTIN_1_SIGNALING	2.20E-06	2.53E-04	2.07E-04	0.576402887	1.891268787	1	95
M6	REACTOME_DEFECTIVE_CFTR_CAUSES_CYSTIC_FIBROSIS	2.35E-06	2.53E-04	2.17E-04	0.64457935	1.984767713	1	57
M6	REACTOME_REGULATION_OF_RUNX3_EXPRESSION_AND_ACTIVITY	2.37E-06	2.53E-04	2.17E-04	0.651387733	1.99019651	1	54
M6	REACTOME_INTERFERON_ALPHA_BETA_SIGNALING	2.43E-06	2.53E-04	2.22E-04	0.685834355	2.0382463	1	45
M6	REACTOME_TRANSFERRIN_ENDOCYTOSIS_AND_RECYCLING	2.69E-06	2.63E-04	2.43E-04	0.811867001	2.100157055	1	21
M6	REACTOME_ABC_TRANSPORTER_DISORDERS	3.48E-06	3.02E-04	2.73E-04	0.633293356	1.973207343	2	62
M6	REACTOME_ION_CHANNEL_TRANSPORT	3.35E-06	3.02E-04	2.65E-04	0.580257551	1.87814986	2	84
M6	REACTOME_C_TYPE_LECTIN_RECEPTORS_CLRS	4.32E-06	3.55E-04	2.93E-04	0.555582463	1.855238863	3	113
M6	REACTOME_SIGNALING_BY_WNT	5.16E-06	4.03E-04	3.27E-04	0.483551745	1.681104021	4	191
M6	REACTOME_INSULIN_RECEPTOR_RECYCLING	5.50E-06	4.09E-04	3.43E-04	0.827274537	2.0711294	3	18
M6	REACTOME_ACTIVATION_OF_THE_MRNA_UPON_BINDING_OF_THE_CAP_BINDING_COMPLEX_AND_EIFS_AND_SUBSEQUENT_BINDING_TO_43S	6.55E-06	4.65E-04	3.87E-04	-0.583095901	-2.295366052	0	55
M6	REACTOME_M_PHASE	7.05E-06	4.79E-04	4.08E-04	0.437118084	1.557029185	6	324
M6	REACTOME_APOPTOSIS	7.39E-06	4.81E-04	4.21E-04	0.512607355	1.746760921	6	143
M6	REACTOME_SEPARATION_OF_SISTER_CHROMATIDS	8.32E-06	5.15E-04	4.62E-04	0.494758275	1.708089799	7	171
M6	REACTOME_MITOTIC_METAPHASE_AND_ANAPHASE	9.22E-06	5.15E-04	5.00E-04	0.472331285	1.652247049	8	213
M6	REACTOME_BETA_CATENIN_INDEPENDENT_WNT_SIGNALING	8.63E-06	5.15E-04	4.78E-04	0.544651333	1.818736887	7	113
M6	REACTOME_CLASS_I_MHC_MEDIATED_ANTIGEN_PROCESSING_PRESENTATION	9.08E-06	5.15E-04	4.94E-04	0.439225601	1.561683064	8	307
M6	REACTOME_EUKARYOTIC_TRANSLATION_ELONGATION	1.01E-05	5.15E-04	5.29E-04	-0.727918007	-3.121656996	0	88
M6	REACTOME_FCERI_MEDIATED_NF_KB_ACTIVATION	1.02E-05	5.15E-04	5.31E-04	0.594614819	1.892658025	8	73
M6	REACTOME_PCP_CE_PATHWAY	1.01E-05	5.15E-04	5.29E-04	0.583706808	1.872937454	8	78
M6	REACTOME_SRP_DEPENDENT_COTRANSLATIONAL_PROTEIN_TARGETING_TO_MEMBRANE	1.25E-05	5.16E-04	6.03E-04	-0.584463395	-2.582665495	0	106
M6	REACTOME_SELENOAMINO_ACID_METABOLISM	1.10E-05	5.16E-04	5.55E-04	-0.681953894	-2.961333725	0	95
M6	REACTOME_HEDGEHOG_LIGAND_BIOGENESIS	1.18E-05	5.16E-04	5.87E-04	0.632793014	1.943412969	9	56
M6	REACTOME_TRANSCRIPTIONAL_REGULATION_BY_RUNX3	1.23E-05	5.16E-04	5.93E-04	0.57369999	1.851759246	10	82
M6	REACTOME_INTERLEUKIN_1_SIGNALING	1.22E-05	5.16E-04	5.91E-04	0.557429803	1.82247797	10	92
M6	REACTOME_NEGATIVE_REGULATION_OF_NOTCH4_SIGNALING	1.19E-05	5.16E-04	5.90E-04	0.635830187	1.932038736	9	52
M6	REACTOME_RESPONSE_OF_EIF2AK4_GCN2_TO_AMINO_ACID_DEFICIENCY	1.10E-05	5.16E-04	5.55E-04	-0.675915533	-2.935112596	0	95
M6	REACTOME_DOWNSTREAM_SIGNALING_EVENTS_OF_B_CELL_RECEPTOR_BCR	1.36E-05	5.19E-04	6.40E-04	0.581480314	1.859969088	11	76
M6	REACTOME_EUKARYOTIC_TRANSLATION_INITIATION	1.36E-05	5.19E-04	6.40E-04	-0.617201651	-2.754978026	0	113
M6	REACTOME_NONSENSE_MEDIATED_DECAY_NMD	1.31E-05	5.19E-04	6.22E-04	-0.601613797	-2.674887074	0	110
M6	REACTOME_REGULATION_OF_HMOX1_EXPRESSION_AND_ACTIVITY	1.40E-05	5.19E-04	6.51E-04	0.615161034	1.912205601	11	61
M6	REACTOME_IMMUNOREGULATORY_INTERACTIONS_BETWEEN_A_LYMPHOID_AND_A_NON_LYMPHOID_CELL	1.47E-05	5.32E-04	6.79E-04	0.654842822	1.932015903	11	43
M6	REACTOME_HEDGEHOG_ON_STATE	1.61E-05	5.66E-04	7.33E-04	0.598260492	1.886988347	13	68
M6	REACTOME_UB_SPECIFIC_PROCESSING_PROTEASES	1.68E-05	5.66E-04	7.62E-04	0.497529836	1.699944258	15	148
M6	REACTOME_AMINO_ACIDS_REGULATE_MTORC1	1.70E-05	5.66E-04	7.67E-04	0.657579108	1.947175885	13	44
M6	REACTOME_SIGNALING_BY_THE_B_CELL_RECEPTOR_BCR	1.64E-05	5.66E-04	7.44E-04	0.544889535	1.799421453	14	101
M6	REACTOME_CELLULAR_RESPONSE_TO_STARVATION	1.83E-05	5.96E-04	7.99E-04	-0.450375405	-2.070523337	0	139
M6	REACTOME_APC_C_MEDIATED_DEGRADATION_OF_CELL_CYCLE_PROTEINS	1.90E-05	6.06E-04	8.14E-04	0.56639966	1.830790915	16	83
M6	REACTOME_INFLUENZA_INFECTION	1.98E-05	6.06E-04	8.37E-04	-0.500381124	-2.314819463	0	146
M6	REACTOME_REGULATION_OF_RUNX2_EXPRESSION_AND_ACTIVITY	1.97E-05	6.06E-04	8.36E-04	0.606892106	1.890946665	16	62
M6	REACTOME_DEGRADATION_OF_AXIN	2.02E-05	6.07E-04	8.48E-04	0.628996771	1.911274663	16	52
M6	REACTOME_REGULATION_OF_EXPRESSION_OF_SLITS_AND_ROBOS	2.14E-05	6.29E-04	8.91E-04	-0.417804655	-1.944711025	0	153
M6	REACTOME_SCF_SKP2_MEDIATED_DEGRADATION_OF_P27_P21	2.35E-05	6.67E-04	9.50E-04	0.619032114	1.906103496	19	57
M6	REACTOME_TRANSCRIPTIONAL_REGULATION_BY_RUNX2	2.33E-05	6.67E-04	9.50E-04	0.555907354	1.811075585	20	89
M6	REACTOME_REGULATION_OF_MRNA_STABILITY_BY_PROTEINS_THAT_BIND_AU_RICH_ELEMENTS	2.58E-05	7.18E-04	0.001018388	0.566286122	1.827829147	22	82
M6	REACTOME_SIGNALING_BY_ROBO_RECEPTORS	2.98E-05	8.17E-04	0.001155362	-0.37334548	-1.773531516	0	183
M6	REACTOME_SIGNALING_BY_NOTCH	3.27E-05	8.57E-04	0.001223258	0.497121497	1.693991307	30	143
M6	REACTOME_TNFR2_NON_CANONICAL_NF_KB_PATHWAY	3.27E-05	8.57E-04	0.001223258	0.566485914	1.817680851	28	78
M6	REACTOME_RRNA_PROCESSING	3.29E-05	8.57E-04	0.00122519	-0.553052118	-2.640990943	0	192
M6	REACTOME_DEGRADATION_OF_DVL	3.56E-05	9.03E-04	0.001290905	0.620552444	1.891085142	29	53
M6	REACTOME_THE_ROLE_OF_GTSE1_IN_G2_M_PROGRESSION_AFTER_G2_CHECKPOINT	3.58E-05	9.03E-04	0.001294554	0.59410072	1.858971073	30	64
M6	REACTOME_REGULATION_OF_PTEN_STABILITY_AND_ACTIVITY	3.71E-05	9.19E-04	0.001329819	0.592900529	1.851291675	31	63
M6	REACTOME_ASYMMETRIC_LOCALIZATION_OF_PCP_PROTEINS	3.99E-05	9.71E-04	0.001413391	0.610603705	1.880151014	33	57
M6	REACTOME_DEUBIQUITINATION	4.09E-05	9.71E-04	0.001435042	0.456859338	1.600875884	39	220
M6	REACTOME_SIGNALING_BY_RHO_GTPASES_MIRO_GTPASES_AND_RHOBTB3	4.10E-05	9.71E-04	0.001435042	0.39444675	1.42198511	40	512
M6	REACTOME_FC_EPSILON_RECEPTOR_FCERI_SIGNALING	4.29E-05	1.00E-03	0.001484873	0.511649588	1.719042891	39	121
M6	REACTOME_CYCLIN_A_CDK2_ASSOCIATED_EVENTS_AT_S_PHASE_ENTRY	4.37E-05	0.001004702	0.001511265	0.559718963	1.804128828	38	81
M6	REACTOME_METABOLISM_OF_POLYAMINES	4.61E-05	0.001044434	0.001576992	0.61318496	1.8734749	38	54
M6	REACTOME_STABILIZATION_OF_P53	5.10E-05	0.001123448	0.001719576	0.614322008	1.872098374	42	53
M6	REACTOME_SIGNALING_BY_NOTCH4	5.11E-05	0.001123448	0.001719576	0.57062639	1.819199331	44	74
M6	REACTOME_ABC_FAMILY_PROTEINS_MEDIATED_TRANSPORT	6.19E-05	0.001328115	0.002003339	0.558262204	1.794058871	54	79
M6	REACTOME_METABOLISM_OF_AMINO_ACIDS_AND_DERIVATIVES	6.21E-05	0.001328115	0.002005144	-0.326704185	-1.605345865	0	252
M6	REACTOME_TRANSLATION	6.98E-05	0.001473207	0.002176184	-0.407514991	-2.010497226	0	263
M6	REACTOME_CROSS_PRESENTATION_OF_SOLUBLE_EXOGENOUS_ANTIGENS_ENDOSOMES	9.37E-05	0.001951881	0.002683945	0.628239983	1.860298979	76	44
M6	REACTOME_TCF_DEPENDENT_SIGNALING_IN_RESPONSE_TO_WNT	1.03E-04	0.0021269	0.002885613	0.496517861	1.675428631	96	127
M6	REACTOME_APC_C_CDH1_MEDIATED_DEGRADATION_OF_CDC20_AND_OTHER_APC_C_CDH1_TARGETED_PROTEINS_IN_LATE_MITOSIS_EARLY_G1	1.05E-04	0.002128614	0.002915706	0.563545956	1.78742308	91	71
M6	REACTOME_AUF1_HNRNP_D0_BINDS_AND_DESTABILIZES_MRNA	1.12E-04	0.002238265	0.003057611	0.603823709	1.834783593	93	52
M6	REACTOME_DEGRADATION_OF_GLI1_BY_THE_PROTEASOME	1.22E-04	0.002403637	0.003280445	0.596514216	1.827311151	102	55
M6	REACTOME_IRON_UPTAKE_AND_TRANSPORT	1.45E-04	0.002831689	0.003717886	0.633253745	1.853958609	117	41
M6	REACTOME_SIGNALING_BY_HEDGEHOG	1.52E-04	0.002889556	0.003863782	0.50840794	1.691747866	139	109
M6	REACTOME_INTRACELLULAR_SIGNALING_BY_SECOND_MESSENGERS	1.51E-04	0.002889556	0.003856356	0.43982389	1.543599022	147	227
M6	REACTOME_TRANSPORT_OF_SMALL_MOLECULES	1.57E-04	0.002948672	0.003978162	0.402320948	1.440318679	155	382
M6	REACTOME_DISORDERS_OF_TRANSMEMBRANE_TRANSPORTERS	1.72E-04	0.00320328	0.004298203	0.499342644	1.671243248	159	116
M6	REACTOME_SEMAPHORIN_INTERACTIONS	1.84E-04	0.003387897	0.004542988	0.621305275	1.833068382	150	43
M6	REACTOME_ACTIVATION_OF_THE_PRE_REPLICATIVE_COMPLEX	1.97E-04	0.003574381	0.004775404	-0.585008502	-2.042065929	41	32
M6	REACTOME_DEGRADATION_OF_BETA_CATENIN_BY_THE_DESTRUCTION_COMPLEX	2.01E-04	0.003607737	0.004853783	0.543592629	1.741501635	177	77
M6	REACTOME_CELLULAR_RESPONSE_TO_CHEMICAL_STRESS	2.27E-04	0.004028683	0.005305044	0.480686936	1.630520412	213	135
M6	REACTOME_MHC_CLASS_II_ANTIGEN_PRESENTATION	2.30E-04	0.0040428	0.005337039	0.531015477	1.716417537	205	83
M6	REACTOME_HEMOSTASIS	2.38E-04	0.004091239	0.005450842	0.403501056	1.441378484	236	354
M6	REACTOME_G1_S_DNA_DAMAGE_CHECKPOINTS	2.37E-04	0.004091239	0.005430484	0.566969867	1.766557464	203	62
M6	REACTOME_SYNTHESIS_OF_LIPOXINS_LX	2.77E-04	0.004704686	0.006168398	-0.931162867	-1.87778286	108	5
M6	REACTOME_INTERFERON_GAMMA_SIGNALING	3.31E-04	0.005551881	0.007138344	0.585753818	1.779876279	277	52
M6	REACTOME_RHO_GTPASE_CYCLE	4.42E-04	0.00734481	0.008881455	0.401120291	1.430606979	438	337
M6	REACTOME_PLATELET_ACTIVATION_SIGNALING_AND_AGGREGATION	4.50E-04	0.007405735	0.009004856	0.456592028	1.569065905	430	160
M6	REACTOME_TOLL_LIKE_RECEPTOR_CASCADES	4.81E-04	0.00783424	0.009401473	0.475636017	1.607120464	451	129
M6	REACTOME_RUNX1_REGULATES_TRANSCRIPTION_OF_GENES_INVOLVED_IN_DIFFERENTIATION_OF_HSCS	5.22E-04	0.00841328	0.009933058	0.557749294	1.729780883	447	60
M6	REACTOME_DECTIN_1_MEDIATED_NONCANONICAL_NF_KB_SIGNALING	5.83E-04	0.009296506	0.01080465	0.557906156	1.726276582	498	59
M6	REACTOME_SIGNALING_BY_INSULIN_RECEPTOR	6.05E-04	0.009546467	0.011130541	0.602875283	1.772014132	493	42
M6	REACTOME_SIGNALING_BY_RECEPTOR_TYROSINE_KINASES	6.68E-04	0.010437167	0.012068468	0.399894605	1.424179624	662	322
M6	REACTOME_PTEN_REGULATION	7.44E-04	0.01150326	0.013074353	0.47337296	1.592806557	694	123
M6	REACTOME_UCH_PROTEINASES	7.83E-04	0.01198771	0.013568107	0.513684015	1.658042779	698	82
M6	REACTOME_NR1H2_NR1H3_REGULATE_GENE_EXPRESSION_LINKED_TO_TRIGLYCERIDE_LIPOLYSIS_IN_ADIPOSE	8.72E-04	0.013223574	0.014728164	-0.91063782	-1.836392056	342	5
M6	REACTOME_NOTCH2_INTRACELLULAR_DOMAIN_REGULATES_TRANSCRIPTION	9.33E-04	0.01401669	0.015532009	0.853463755	1.762814898	605	8
M6	REACTOME_CELLULAR_RESPONSE_TO_HYPOXIA	9.64E-04	0.01414227	0.015855546	0.535167339	1.681492579	836	66
M6	REACTOME_OTHER_SEMAPHORIN_INTERACTIONS	9.61E-04	0.01414227	0.015846732	0.772330901	1.796464162	667	13
M6	REACTOME_INTERLEUKIN_4_AND_INTERLEUKIN_13_SIGNALING	9.69E-04	0.01414227	0.015890272	0.538589589	1.685273948	837	64
M6	REACTOME_DETOXIFICATION_OF_REACTIVE_OXYGEN_SPECIES	0.00101492	0.014678756	0.016426827	0.660176698	1.781970905	775	26
M6	REACTOME_GOLGI_TO_ER_RETROGRADE_TRANSPORT	0.001036584	0.014854533	0.01672636	0.484169482	1.605287668	952	105
M6	REACTOME_ACTIVATION_OF_ATR_IN_RESPONSE_TO_REPLICATION_STRESS	0.00109668	0.015572851	0.017483075	-0.513883848	-1.857080366	216	37
M6	REACTOME_DISEASES_OF_SIGNAL_TRANSDUCTION_BY_GROWTH_FACTOR_RECEPTORS_AND_SECOND_MESSENGERS	0.001151924	0.016209951	0.018199476	0.400583746	1.42200766	1139	294
M6	REACTOME_RHO_GTPASE_EFFECTORS	0.001199184	0.01672434	0.018815239	0.42034372	1.471543004	1170	216
M6	REACTOME_CELL_CYCLE_MITOTIC	0.001268541	0.017535052	0.019651256	0.374077842	1.3452079	1265	456
M6	REACTOME_INTERLEUKIN_1_FAMILY_SIGNALING	0.001299864	0.017722379	0.02001942	0.475306059	1.584349558	1201	111
M6	REACTOME_MITOTIC_G2_G2_M_PHASES	0.001304785	0.017722379	0.020075747	0.435726554	1.505405232	1255	173
M6	REACTOME_NR1H2_NR1H3_REGULATE_GENE_EXPRESSION_LINKED_TO_GLUCONEOGENESIS	0.001332209	0.017938889	0.020387706	-0.932929037	-1.75179484	549	4
M6	REACTOME_ASPARAGINE_N_LINKED_GLYCOSYLATION	0.001423638	0.019006171	0.021346507	0.411871569	1.448930211	1396	238
M6	REACTOME_HOST_INTERACTIONS_OF_HIV_FACTORS	0.001439262	0.019051928	0.02151988	0.468685496	1.569943166	1337	117
M6	REACTOME_G_ALPHA_I_SIGNALLING_EVENTS	0.001457751	0.019134515	0.021694286	0.473208508	1.577357738	1347	111
M6	REACTOME_ANTIVIRAL_MECHANISM_BY_IFN_STIMULATED_GENES	0.001597508	0.020794229	0.023209133	0.518886957	1.642820232	1397	70
M6	REACTOME_CELL_CYCLE_CHECKPOINTS	0.001651252	0.021316161	0.023729655	0.408438882	1.438223609	1621	243
M6	REACTOME_HEDGEHOG_OFF_STATE	0.001665299	0.021321291	0.023866787	0.494750937	1.607827663	1497	87
M6	REACTOME_REGULATED_NECROSIS	0.001769359	0.022469416	0.024820994	0.564970695	1.690415784	1466	47
M6	REACTOME_COPI_DEPENDENT_GOLGI_TO_ER_RETROGRADE_TRAFFIC	0.00180546	0.022742969	0.025216148	0.509869499	1.625501849	1590	74
M6	REACTOME_RIPK1_MEDIATED_REGULATED_NECROSIS	0.001851199	0.023132583	0.025719368	0.640175236	1.740741609	1422	27
M6	REACTOME_HDL_REMODELING	0.001920977	0.02381402	0.026388948	-0.958214381	-1.646700956	840	3
M6	REACTOME_DEGRADATION_OF_THE_EXTRACELLULAR_MATRIX	0.001996446	0.024554709	0.027144146	0.577486079	1.697388369	1629	42
M6	REACTOME_TRANSCRIPTIONAL_REGULATION_BY_RUNX1	0.002061354	0.025154965	0.027741885	0.44629938	1.518219054	1949	140
M6	REACTOME_REGULATION_OF_RAS_BY_GAPS	0.002088044	0.025283134	0.028029871	0.527591248	1.643862065	1798	62
M6	REACTOME_INTEGRIN_CELL_SURFACE_INTERACTIONS	0.002129273	0.025584039	0.028463139	0.631299619	1.728552064	1644	28
M6	REACTOME_RHO_GTPASES_ACTIVATE_NADPH_OXIDASES	0.002295025	0.027365103	0.030296613	0.687919885	1.742483106	1680	19
M6	REACTOME_DDX58_IFIH1_MEDIATED_INDUCTION_OF_INTERFERON_ALPHA_BETA	0.002753391	0.032581794	0.034193755	0.529508931	1.634484957	2349	58
M6	REACTOME_MAPK6_MAPK4_SIGNALING	0.002857027	0.033553955	0.035119556	0.495447794	1.589741146	2534	78
M6	REACTOME_MEMBRANE_TRAFFICKING	0.003257972	0.037977252	0.038414096	0.362049185	1.30374962	3252	485
M6	REACTOME_CHEMOKINE_RECEPTORS_BIND_CHEMOKINES	0.003685934	0.042647623	0.041779893	0.63985917	1.70051591	2787	24
M6	REACTOME_GLYCOGEN_BREAKDOWN_GLYCOGENOLYSIS	0.003742433	0.042710167	0.042166671	-0.725122004	-1.884174866	1199	11
M6	REACTOME_ANTIGEN_PROCESSING_UBIQUITINATION_PROTEASOME_DEGRADATION	0.003746026	0.042710167	0.042166671	0.394906702	1.393514658	3686	254
M6	REACTOME_OLFACTORY_SIGNALING_PATHWAY	0.003834146	0.043250711	0.042945677	0.888197388	1.625153241	2325	5
M6	REACTOME_VESICLE_MEDIATED_TRANSPORT	0.003848815	0.043250711	0.043019032	0.358842402	1.293113201	3843	502
M6	REACTOME_HIV_INFECTION	0.003882909	0.043322167	0.043278367	0.408182481	1.424883824	3779	205
M6	REACTOME_G_PROTEIN_MEDIATED_EVENTS	0.003918396	0.043408045	0.043551737	0.58486394	1.666807766	3118	35
M6	REACTOME_SIGNALING_BY_GPCR	0.004145841	0.045604249	0.045225802	0.394968491	1.392100983	4075	248
M6	REACTOME_EXTRACELLULAR_MATRIX_ORGANIZATION	0.004569453	0.04991249	0.048224192	0.457502568	1.516872206	4200	105
M7	REACTOME_RHO_GTPASE_CYCLE	1.01E-06	7.99E-04	1.25E-04	0.606289654	1.584946129	0	375
M7	REACTOME_SIGNALING_BY_RHO_GTPASES_MIRO_GTPASES_AND_RHOBTB3	1.00E-06	7.99E-04	1.25E-04	0.548770346	1.444622781	0	559
M7	REACTOME_INNATE_IMMUNE_SYSTEM	2.00E-06	0.001060168	1.93E-04	0.522294719	1.379818598	1	763
M7	REACTOME_EUKARYOTIC_TRANSLATION_ELONGATION	9.96E-06	0.001500303	5.28E-04	-0.978191727	-3.034259773	0	88
M7	REACTOME_RESPIRATORY_ELECTRON_TRANSPORT_ATP_SYNTHESIS_BY_CHEMIOSMOTIC_COUPLING_AND_HEAT_PRODUCTION_BY_UNCOUPLING_PROTEINS	1.09E-05	0.001500303	5.55E-04	-0.808804366	-2.53940274	0	96
M7	REACTOME_SRP_DEPENDENT_COTRANSLATIONAL_PROTEIN_TARGETING_TO_MEMBRANE	1.22E-05	0.001500303	5.91E-04	-0.951921931	-3.029446186	0	106
M7	REACTOME_SELENOAMINO_ACID_METABOLISM	1.13E-05	0.001500303	5.65E-04	-0.967001408	-3.047884899	0	99
M7	REACTOME_MITOCHONDRIAL_TRANSLATION	1.07E-05	0.001500303	5.50E-04	-0.605168959	-1.894592706	0	94
M7	REACTOME_RESPIRATORY_ELECTRON_TRANSPORT	1.03E-05	0.001500303	5.34E-04	-0.808568096	-2.519848772	0	91
M7	REACTOME_COMPLEX_I_BIOGENESIS	6.29E-06	0.001500303	3.73E-04	-0.821387625	-2.311133808	0	49
M7	REACTOME_EUKARYOTIC_TRANSLATION_INITIATION	1.32E-05	0.001500303	6.25E-04	-0.925682282	-2.969884438	0	113
M7	REACTOME_ACTIVATION_OF_THE_MRNA_UPON_BINDING_OF_THE_CAP_BINDING_COMPLEX_AND_EIFS_AND_SUBSEQUENT_BINDING_TO_43S	6.76E-06	0.001500303	3.95E-04	-0.884438573	-2.541222946	0	55
M7	REACTOME_NONSENSE_MEDIATED_DECAY_NMD	1.28E-05	0.001500303	6.13E-04	-0.934063195	-2.986905189	0	110
M7	REACTOME_RESPONSE_OF_EIF2AK4_GCN2_TO_AMINO_ACID_DEFICIENCY	1.08E-05	0.001500303	5.53E-04	-0.954173964	-2.992150807	0	95
M7	REACTOME_THE_CITRIC_ACID_TCA_CYCLE_AND_RESPIRATORY_ELECTRON_TRANSPORT	1.79E-05	0.001667894	7.92E-04	-0.70071647	-2.310185848	0	141
M7	REACTOME_INFLUENZA_INFECTION	1.89E-05	0.001667894	8.14E-04	-0.90411069	-2.992199649	0	146
M7	REACTOME_RAC1_GTPASE_CYCLE	1.79E-05	0.001667894	7.92E-04	0.623848304	1.572826653	16	155
M7	REACTOME_CELLULAR_RESPONSE_TO_STARVATION	1.79E-05	0.001667894	7.92E-04	-0.863011571	-2.84525511	0	141
M7	REACTOME_REGULATION_OF_EXPRESSION_OF_SLITS_AND_ROBOS	2.04E-05	0.001710459	8.55E-04	-0.897354604	-2.989245449	0	154
M7	REACTOME_SIGNALING_BY_ROBO_RECEPTORS	2.96E-05	0.002177742	0.001151383	-0.853454713	-2.906838473	0	190
M7	REACTOME_DNA_REPLICATION	2.97E-05	0.002177742	0.001155362	-0.521424928	-1.692707395	1	124
M7	REACTOME_RRNA_PROCESSING	3.01E-05	0.002177742	0.001156818	-0.889940409	-3.034012158	0	192
M7	REACTOME_SIGNALING_BY_GPCR	3.33E-05	0.002265502	0.001226281	0.555500411	1.448719601	32	339
M7	REACTOME_SIGNALING_BY_RECEPTOR_TYROSINE_KINASES	3.42E-05	0.002265502	0.001247789	0.548350979	1.432979448	33	369
M7	REACTOME_TRANSLATION	6.23E-05	0.003964346	0.002009559	-0.837062505	-2.940158295	0	264
M7	REACTOME_EXTRACELLULAR_MATRIX_ORGANIZATION	7.39E-05	0.004471102	0.002261878	0.618022732	1.552849003	69	147
M7	REACTOME_METABOLISM_OF_AMINO_ACIDS_AND_DERIVATIVES	7.59E-05	0.004471102	0.002307346	-0.82320585	-2.908273256	0	284
M7	REACTOME_PROTEIN_LOCALIZATION	8.94E-05	0.00507886	0.002598801	-0.500160848	-1.648975817	4	141
M7	REACTOME_RRNA_MODIFICATION_IN_THE_NUCLEUS_AND_CYTOSOL	9.82E-05	0.005383963	0.002782103	-0.656192951	-1.903213197	13	58
M7	REACTOME_MITOCHONDRIAL_PROTEIN_IMPORT	1.05E-04	0.005514254	0.0029184	-0.656030457	-1.902741903	14	58
M7	REACTOME_RHOU_GTPASE_CYCLE	1.08E-04	0.005514254	0.00296561	0.796870281	1.690090628	85	31
M7	REACTOME_P130CAS_LINKAGE_TO_MAPK_SIGNALING_FOR_INTEGRINS	1.90E-04	0.009458103	0.004650287	0.914965556	1.649612398	138	11
M7	REACTOME_CDC42_GTPASE_CYCLE	2.08E-04	0.010018965	0.004984933	0.620024402	1.545464	194	131
M7	REACTOME_RHOA_GTPASE_CYCLE	2.41E-04	0.011287655	0.005512004	0.623728294	1.547572556	224	123
M7	REACTOME_CYTOKINE_SIGNALING_IN_IMMUNE_SYSTEM	2.56E-04	0.011476251	0.005794928	0.505573628	1.330016295	255	533
M7	REACTOME_INTEGRIN_CELL_SURFACE_INTERACTIONS	2.60E-04	0.011476251	0.005858002	0.726541561	1.636258412	217	48
M7	REACTOME_NERVOUS_SYSTEM_DEVELOPMENT	2.99E-04	0.012854614	0.006566868	-0.678132646	-2.462170539	0	424
M7	REACTOME_INTERLEUKIN_4_AND_INTERLEUKIN_13_SIGNALING	3.26E-04	0.013630192	0.007044243	0.664671234	1.587604199	289	80
M7	REACTOME_CYTOPROTECTION_BY_HMOX1	3.40E-04	0.013847159	0.007273163	-0.514500446	-1.649258661	25	112
M7	REACTOME_NEUTROPHIL_DEGRANULATION	3.71E-04	0.014412966	0.007823796	0.52564131	1.373541625	368	368
M7	REACTOME_CELLULAR_RESPONSE_TO_CHEMICAL_STRESS	3.72E-04	0.014412966	0.007823955	-0.471375848	-1.552652208	20	140
M7	REACTOME_HYALURONAN_BIOSYNTHESIS_AND_EXPORT	3.88E-04	0.014679965	0.00804603	0.991560706	1.446353853	235	3
M7	REACTOME_DNA_STRAND_ELONGATION	4.05E-04	0.014978528	0.008311048	-0.730984871	-1.892495361	79	32
M7	REACTOME_CHROMATIN_MODIFYING_ENZYMES	4.58E-04	0.016540945	0.009128318	0.572174212	1.46148044	442	195
M7	REACTOME_CHROMOSOME_MAINTENANCE	4.94E-04	0.017451022	0.009584855	-0.543057504	-1.687149195	48	89
M7	REACTOME_S_PHASE	5.19E-04	0.01792763	0.009922311	-0.452175073	-1.510806994	23	159
M7	REACTOME_TOLL_LIKE_RECEPTOR_CASCADES	5.38E-04	0.018201337	0.010156057	0.601728889	1.505500512	506	138
M7	REACTOME_DEGRADATION_OF_THE_EXTRACELLULAR_MATRIX	5.67E-04	0.018789061	0.010568987	0.680605255	1.587135789	491	64
M7	REACTOME_DNA_REPLICATION_PRE_INITIATION	6.12E-04	0.019861422	0.011246733	-0.549303379	-1.688749275	64	83
M7	REACTOME_SENSORY_PERCEPTION	8.10E-04	0.025768558	0.013984166	0.625512048	1.528607491	740	102
M7	REACTOME_NUCLEAR_EVENTS_KINASE_AND_TRANSCRIPTION_FACTOR_ACTIVATION	8.72E-04	0.027178345	0.014728164	0.696819842	1.58517535	737	52
M7	REACTOME_MITOTIC_G1_PHASE_AND_G1_S_TRANSITION	9.51E-04	0.028985507	0.01572897	-0.451917191	-1.494748575	50	145
M7	REACTOME_CELLULAR_RESPONSES_TO_EXTERNAL_STIMULI	9.66E-04	0.028985507	0.015880581	-0.606725773	-2.237938126	0	550
M7	REACTOME_METABOLISM_OF_FAT_SOLUBLE_VITAMINS	0.001002087	0.029505909	0.016302127	0.812730902	1.613924593	769	20
M7	REACTOME_TRAF6_MEDIATED_NF_KB_ACTIVATION	0.001256374	0.036320624	0.019505933	0.796088197	1.604430054	973	22
M7	REACTOME_ORC1_REMOVAL_FROM_CHROMATIN	0.001321997	0.037535283	0.020262128	-0.560990466	-1.671564131	166	68
M7	REACTOME_SWITCHING_OF_ORIGINS_TO_A_POST_REPLICATIVE_STATE	0.001443547	0.039602878	0.021555942	-0.517847692	-1.606315386	144	88
M7	REACTOME_PLATELET_AGGREGATION_PLUG_FORMATION	0.001444633	0.039602878	0.021555942	0.78234042	1.597571722	1127	24
M7	REACTOME_HEMOSTASIS	0.001670456	0.042839122	0.023897599	0.503315677	1.318221831	1663	409
M7	REACTOME_PHOSPHOLIPID_METABOLISM	0.001656025	0.042839122	0.023776743	0.571483595	1.444301078	1580	161
M7	REACTOME_RHOC_GTPASE_CYCLE	0.001616569	0.042839122	0.023359867	0.665257238	1.54564231	1396	62
M7	REACTOME_RAC2_GTPASE_CYCLE	0.001638453	0.042839122	0.023631185	0.642139677	1.527694259	1451	77
M7	REACTOME_INTEGRIN_SIGNALING	0.001886005	0.047599186	0.026066236	0.793464073	1.587684458	1455	21
M7	REACTOME_METABOLISM_OF_RNA	0.001972387	0.049001479	0.026906736	-0.582052496	-2.164650344	0	629
T cells	REACTOME_DEVELOPMENTAL_BIOLOGY	1.00E-06	3.41E-05	1.25E-04	0.598598689	1.539658537	0	561
T cells	REACTOME_CYTOKINE_SIGNALING_IN_IMMUNE_SYSTEM	1.00E-06	3.41E-05	1.25E-04	0.560480193	1.439813346	0	509
T cells	REACTOME_EUKARYOTIC_TRANSLATION_ELONGATION	1.01E-06	3.41E-05	1.25E-04	0.865311977	2.126828657	0	88
T cells	REACTOME_HOST_INTERACTIONS_OF_HIV_FACTORS	1.00E-06	3.41E-05	1.25E-04	0.652299636	1.623788787	0	120
T cells	REACTOME_CELL_CYCLE	1.00E-06	3.41E-05	1.25E-04	0.549172171	1.412528353	0	561
T cells	REACTOME_INFLUENZA_INFECTION	1.00E-06	3.41E-05	1.25E-04	0.767704453	1.922922789	0	145
T cells	REACTOME_SRP_DEPENDENT_COTRANSLATIONAL_PROTEIN_TARGETING_TO_MEMBRANE	1.00E-06	3.41E-05	1.25E-04	0.835293097	2.069732834	0	106
T cells	REACTOME_RHO_GTPASE_EFFECTORS	1.00E-06	3.41E-05	1.25E-04	0.576814202	1.460295204	0	219
T cells	REACTOME_SIGNALING_BY_WNT	1.00E-06	3.41E-05	1.25E-04	0.605455081	1.529091361	0	197
T cells	REACTOME_MEMBRANE_TRAFFICKING	1.00E-06	3.41E-05	1.25E-04	0.527193291	1.353497792	0	486
T cells	REACTOME_TCR_SIGNALING	1.00E-06	3.41E-05	1.25E-04	0.696281508	1.72114869	0	100
T cells	REACTOME_SELENOAMINO_ACID_METABOLISM	1.00E-06	3.41E-05	1.25E-04	0.842475311	2.078982364	0	96
T cells	REACTOME_SEPARATION_OF_SISTER_CHROMATIDS	1.00E-06	3.41E-05	1.25E-04	0.599431033	1.508679585	0	172
T cells	REACTOME_MITOTIC_METAPHASE_AND_ANAPHASE	1.00E-06	3.41E-05	1.25E-04	0.603654601	1.527297413	0	213
T cells	REACTOME_SIGNALING_BY_ROBO_RECEPTORS	1.00E-06	3.41E-05	1.25E-04	0.749694951	1.890432172	0	185
T cells	REACTOME_BETA_CATENIN_INDEPENDENT_WNT_SIGNALING	1.00E-06	3.41E-05	1.25E-04	0.636371059	1.582229566	0	116
T cells	REACTOME_SIGNALING_BY_INTERLEUKINS	1.00E-06	3.41E-05	1.25E-04	0.569146546	1.453010481	0	335
T cells	REACTOME_MITOTIC_G2_G2_M_PHASES	1.00E-06	3.41E-05	1.25E-04	0.598782799	1.507048073	0	172
T cells	REACTOME_PROGRAMMED_CELL_DEATH	1.00E-06	3.41E-05	1.25E-04	0.593979951	1.495886669	0	176
T cells	REACTOME_DISEASES_OF_SIGNAL_TRANSDUCTION_BY_GROWTH_FACTOR_RECEPTORS_AND_SECOND_MESSENGERS	1.00E-06	3.41E-05	1.25E-04	0.57636475	1.468824435	0	304
T cells	REACTOME_INFECTIOUS_DISEASE	1.00E-06	3.41E-05	1.25E-04	0.623423629	1.605438835	0	620
T cells	REACTOME_INTERLEUKIN_4_AND_INTERLEUKIN_13_SIGNALING	1.01E-06	3.41E-05	1.25E-04	0.708015636	1.719351381	0	70
T cells	REACTOME_PTEN_REGULATION	1.00E-06	3.41E-05	1.25E-04	0.623272113	1.554590422	0	127
T cells	REACTOME_M_PHASE	1.00E-06	3.41E-05	1.25E-04	0.578285274	1.475273307	0	322
T cells	REACTOME_S_PHASE	1.00E-06	3.41E-05	1.25E-04	0.605241385	1.518938198	0	155
T cells	REACTOME_CELL_CYCLE_MITOTIC	1.00E-06	3.41E-05	1.25E-04	0.560947328	1.438646946	0	451
T cells	REACTOME_CELL_CYCLE_CHECKPOINTS	1.00E-06	3.41E-05	1.25E-04	0.567738428	1.440504904	0	242
T cells	REACTOME_METABOLISM_OF_AMINO_ACIDS_AND_DERIVATIVES	1.00E-06	3.41E-05	1.25E-04	0.696844692	1.769806165	0	254
T cells	REACTOME_MRNA_SPLICING	1.00E-06	3.41E-05	1.25E-04	0.616533767	1.554447497	0	184
T cells	REACTOME_PROCESSING_OF_CAPPED_INTRON_CONTAINING_PRE_MRNA	1.00E-06	3.41E-05	1.25E-04	0.589183779	1.493375067	0	231
T cells	REACTOME_RRNA_PROCESSING	1.00E-06	3.41E-05	1.25E-04	0.704377148	1.777815071	0	192
T cells	REACTOME_EUKARYOTIC_TRANSLATION_INITIATION	1.00E-06	3.41E-05	1.25E-04	0.823410445	2.045266664	0	113
T cells	REACTOME_ACTIVATION_OF_THE_MRNA_UPON_BINDING_OF_THE_CAP_BINDING_COMPLEX_AND_EIFS_AND_SUBSEQUENT_BINDING_TO_43S	1.02E-06	3.41E-05	1.25E-04	0.794940872	1.900248736	0	55
T cells	REACTOME_TRANSLATION	1.00E-06	3.41E-05	1.25E-04	0.706336913	1.794738421	0	260
T cells	REACTOME_RNA_POLYMERASE_II_TRANSCRIPTION	1.00E-06	3.41E-05	1.25E-04	0.541599654	1.398375051	0	795
T cells	REACTOME_THE_ROLE_OF_GTSE1_IN_G2_M_PROGRESSION_AFTER_G2_CHECKPOINT	1.01E-06	3.41E-05	1.25E-04	0.697468663	1.686124005	0	65
T cells	REACTOME_CLATHRIN_MEDIATED_ENDOCYTOSIS	1.00E-06	3.41E-05	1.25E-04	0.633140611	1.569959607	0	108
T cells	REACTOME_METABOLISM_OF_RNA	1.00E-06	3.41E-05	1.25E-04	0.617543947	1.590354835	0	622
T cells	REACTOME_CELLULAR_RESPONSES_TO_EXTERNAL_STIMULI	1.00E-06	3.41E-05	1.25E-04	0.636313771	1.63535617	0	527
T cells	REACTOME_INTRACELLULAR_SIGNALING_BY_SECOND_MESSENGERS	1.00E-06	3.41E-05	1.25E-04	0.579440728	1.469518069	0	237
T cells	REACTOME_REGULATION_OF_EXPRESSION_OF_SLITS_AND_ROBOS	1.00E-06	3.41E-05	1.25E-04	0.779407077	1.954579705	0	151
T cells	REACTOME_NONSENSE_MEDIATED_DECAY_NMD	1.00E-06	3.41E-05	1.25E-04	0.81956032	2.033648162	0	110
T cells	REACTOME_RESPONSE_OF_EIF2AK4_GCN2_TO_AMINO_ACID_DEFICIENCY	1.00E-06	3.41E-05	1.25E-04	0.845966776	2.086654618	0	95
T cells	REACTOME_NERVOUS_SYSTEM_DEVELOPMENT	1.00E-06	3.41E-05	1.25E-04	0.658178364	1.683286421	0	374
T cells	REACTOME_SARS_COV_INFECTIONS	1.00E-06	3.41E-05	1.25E-04	0.630605972	1.574103741	0	130
T cells	REACTOME_CELLULAR_RESPONSE_TO_STARVATION	1.00E-06	3.41E-05	1.25E-04	0.776766176	1.943546875	0	140
T cells	REACTOME_SIGNALING_BY_RHO_GTPASES_MIRO_GTPASES_AND_RHOBTB3	1.00E-06	3.41E-05	1.25E-04	0.521146339	1.339049398	0	517
T cells	REACTOME_TCF_DEPENDENT_SIGNALING_IN_RESPONSE_TO_WNT	2.00E-06	6.08E-05	1.93E-04	0.613475319	1.532488893	1	133
T cells	REACTOME_REGULATION_OF_MRNA_STABILITY_BY_PROTEINS_THAT_BIND_AU_RICH_ELEMENTS	2.01E-06	6.08E-05	1.93E-04	0.662592119	1.621942678	1	81
T cells	REACTOME_MITOTIC_G1_PHASE_AND_G1_S_TRANSITION	2.00E-06	6.08E-05	1.93E-04	0.602235905	1.506854632	1	140
T cells	REACTOME_TRANSCRIPTIONAL_REGULATION_BY_RUNX1	2.00E-06	6.08E-05	1.93E-04	0.592469102	1.486884362	1	155
T cells	REACTOME_CYTOPROTECTION_BY_HMOX1	2.01E-06	6.08E-05	1.93E-04	0.626908823	1.555084432	1	109
T cells	REACTOME_GENE_AND_PROTEIN_EXPRESSION_BY_JAK_STAT_SIGNALING_AFTER_INTERLEUKIN_12_STIMULATION	2.10E-06	6.22E-05	1.99E-04	0.775031142	1.771989399	1	33
T cells	REACTOME_IRAK1_RECRUITS_IKK_COMPLEX	2.29E-06	6.64E-05	2.13E-04	0.917427657	1.856514241	1	13
T cells	REACTOME_APOPTOSIS	3.00E-06	7.80E-05	2.47E-04	0.591234276	1.482684147	2	151
T cells	REACTOME_DOWNSTREAM_SIGNALING_EVENTS_OF_B_CELL_RECEPTOR_BCR	3.03E-06	7.80E-05	2.47E-04	0.659668899	1.610527039	2	77
T cells	REACTOME_HIV_INFECTION	3.00E-06	7.80E-05	2.47E-04	0.570912604	1.443828687	2	209
T cells	REACTOME_TRANSCRIPTIONAL_REGULATION_BY_TP53	3.00E-06	7.80E-05	2.47E-04	0.540910151	1.379442703	2	316
T cells	REACTOME_INTERLEUKIN_12_FAMILY_SIGNALING	3.08E-06	7.80E-05	2.49E-04	0.722436185	1.709345294	2	48
T cells	REACTOME_POST_TRANSLATIONAL_PROTEIN_MODIFICATION	3.00E-06	7.80E-05	2.47E-04	0.476465467	1.23264763	2	989
T cells	REACTOME_TRANSCRIPTIONAL_REGULATION_BY_RUNX2	3.02E-06	7.80E-05	2.47E-04	0.649760665	1.600341933	2	92
T cells	REACTOME_REGULATION_OF_RUNX2_EXPRESSION_AND_ACTIVITY	3.04E-06	7.80E-05	2.47E-04	0.684711908	1.653722028	2	64
T cells	REACTOME_ANTIGEN_PROCESSING_CROSS_PRESENTATION	4.02E-06	9.44E-05	2.84E-04	0.644147881	1.584990713	3	90
T cells	REACTOME_DEGRADATION_OF_BETA_CATENIN_BY_THE_DESTRUCTION_COMPLEX	4.03E-06	9.44E-05	2.84E-04	0.656020896	1.604829593	3	80
T cells	REACTOME_VESICLE_MEDIATED_TRANSPORT	4.00E-06	9.44E-05	2.84E-04	0.503273116	1.292553902	3	500
T cells	REACTOME_G2_M_CHECKPOINTS	4.01E-06	9.44E-05	2.84E-04	0.609626173	1.520554167	3	127
T cells	REACTOME_SIGNALING_BY_RECEPTOR_TYROSINE_KINASES	4.00E-06	9.44E-05	2.84E-04	0.534014516	1.363244088	3	334
T cells	REACTOME_AUF1_HNRNP_D0_BINDS_AND_DESTABILIZES_MRNA	4.10E-06	9.45E-05	2.84E-04	0.708668263	1.684659784	3	51
T cells	REACTOME_SCF_SKP2_MEDIATED_DEGRADATION_OF_P27_P21	5.10E-06	1.11E-04	3.25E-04	0.688092454	1.649003787	4	57
T cells	REACTOME_SUMOYLATION	5.00E-06	1.11E-04	3.23E-04	0.59139395	1.481610146	4	146
T cells	REACTOME_PCP_CE_PATHWAY	5.04E-06	1.11E-04	3.23E-04	0.651760798	1.592311221	4	78
T cells	REACTOME_CELLULAR_RESPONSE_TO_CHEMICAL_STRESS	5.01E-06	1.11E-04	3.23E-04	0.601241707	1.502267719	4	134
T cells	REACTOME_CHAPERONE_MEDIATED_AUTOPHAGY	5.59E-06	1.20E-04	3.47E-04	0.864526443	1.806313409	4	16
T cells	REACTOME_CELLULAR_RESPONSE_TO_HYPOXIA	6.08E-06	1.27E-04	3.63E-04	0.669386744	1.621314137	5	67
T cells	REACTOME_CD22_MEDIATED_BCR_REGULATION	6.00E-06	1.27E-04	3.63E-04	-0.959165037	-2.381589719	0	9
T cells	REACTOME_HEDGEHOG_OFF_STATE	7.04E-06	1.45E-04	4.08E-04	0.638613572	1.567844232	6	86
T cells	REACTOME_REGULATION_OF_PTEN_STABILITY_AND_ACTIVITY	8.11E-06	1.65E-04	4.52E-04	0.666113369	1.610322873	7	65
T cells	REACTOME_SWITCHING_OF_ORIGINS_TO_A_POST_REPLICATIVE_STATE	1.11E-05	2.23E-04	5.59E-04	0.631572519	1.55055792	10	86
T cells	REACTOME_HEDGEHOG_LIGAND_BIOGENESIS	1.12E-05	2.23E-04	5.62E-04	0.680660578	1.62912248	10	56
T cells	REACTOME_MAPK_FAMILY_SIGNALING_CASCADES	1.20E-05	2.31E-04	5.90E-04	0.553177311	1.400454725	11	219
T cells	REACTOME_INTERLEUKIN_1_SIGNALING	1.21E-05	2.31E-04	5.90E-04	0.626100084	1.5420666	11	92
T cells	REACTOME_AUTOPHAGY	1.20E-05	2.31E-04	5.90E-04	0.598560986	1.490460676	11	121
T cells	REACTOME_CLEC7A_DECTIN_1_SIGNALING	1.51E-05	2.85E-04	6.92E-04	0.625163124	1.539758894	14	92
T cells	REACTOME_RUNX1_REGULATES_TRANSCRIPTION_OF_GENES_INVOLVED_IN_DIFFERENTIATION_OF_HSCS	1.62E-05	3.03E-04	7.40E-04	0.663131063	1.600036004	15	63
T cells	REACTOME_DNA_REPLICATION	1.70E-05	3.14E-04	7.67E-04	0.595379046	1.482978644	16	122
T cells	REACTOME_ACTIVATED_TAK1_MEDIATES_P38_MAPK_ACTIVATION	1.84E-05	3.31E-04	8.00E-04	0.796226823	1.747801673	16	23
T cells	REACTOME_REGULATION_OF_HMOX1_EXPRESSION_AND_ACTIVITY	1.83E-05	3.31E-04	7.99E-04	0.669463948	1.609990098	17	60
T cells	REACTOME_COMPLEMENT_CASCADE	1.89E-05	3.36E-04	8.14E-04	-0.840891497	-2.417185577	1	16
T cells	REACTOME_SIGNALING_BY_HEDGEHOG	1.91E-05	3.36E-04	8.14E-04	0.6060293	1.502733366	18	108
T cells	REACTOME_INTERLEUKIN_12_SIGNALING	2.18E-05	3.79E-04	9.05E-04	0.714843579	1.668826051	20	41
T cells	REACTOME_TNFR2_NON_CANONICAL_NF_KB_PATHWAY	2.32E-05	3.95E-04	9.48E-04	0.626016585	1.536014257	22	85
T cells	REACTOME_INTERFERON_SIGNALING	2.30E-05	3.95E-04	9.45E-04	0.582986505	1.458690703	22	140
T cells	REACTOME_TRANSLOCATION_OF_SLC2A4_GLUT4_TO_THE_PLASMA_MEMBRANE	2.34E-05	3.95E-04	9.50E-04	0.670313412	1.606396565	22	57
T cells	REACTOME_REGULATION_OF_RUNX3_EXPRESSION_AND_ACTIVITY	2.45E-05	4.09E-04	9.86E-04	0.677606434	1.617544383	23	54
T cells	REACTOME_ORC1_REMOVAL_FROM_CHROMATIN	2.53E-05	4.18E-04	0.001006608	0.653521029	1.581408434	24	66
T cells	REACTOME_NEGATIVE_REGULATION_OF_NOTCH4_SIGNALING	2.56E-05	4.18E-04	0.001013793	0.685265915	1.6315101	24	52
T cells	REACTOME_DECTIN_1_MEDIATED_NONCANONICAL_NF_KB_SIGNALING	2.75E-05	4.45E-04	0.001079787	0.668525912	1.602112848	26	57
T cells	REACTOME_POTENTIAL_THERAPEUTICS_FOR_SARS	3.04E-05	4.86E-04	0.001162532	0.646255505	1.567982704	29	69
T cells	REACTOME_GENERATION_OF_SECOND_MESSENGER_MOLECULES	3.28E-05	5.16E-04	0.001224671	0.80761209	1.741103731	29	20
T cells	REACTOME_EPIGENETIC_REGULATION_OF_GENE_EXPRESSION	3.32E-05	5.16E-04	0.001226281	0.625739794	1.532599803	32	82
T cells	REACTOME_CYCLIN_A_CDK2_ASSOCIATED_EVENTS_AT_S_PHASE_ENTRY	3.32E-05	5.16E-04	0.001226281	0.627211527	1.535335411	32	81
T cells	REACTOME_APC_C_MEDIATED_DEGRADATION_OF_CELL_CYCLE_PROTEINS	3.42E-05	5.27E-04	0.001247789	0.623116613	1.52800113	33	84
T cells	REACTOME_DEGRADATION_OF_GLI1_BY_THE_PROTEASOME	3.57E-05	5.44E-04	0.001293198	0.67345671	1.609849621	34	55
T cells	REACTOME_DEGRADATION_OF_DVL	3.79E-05	5.71E-04	0.001349027	0.675935175	1.60929508	36	52
T cells	REACTOME_UCH_PROTEINASES	3.83E-05	5.72E-04	0.001358222	0.626291749	1.53308391	37	81
T cells	REACTOME_APC_C_CDH1_MEDIATED_DEGRADATION_OF_CDC20_AND_OTHER_APC_C_CDH1_TARGETED_PROTEINS_IN_LATE_MITOSIS_EARLY_G1	4.04E-05	5.98E-04	0.001424515	0.638449262	1.55294356	39	72
T cells	REACTOME_DEGRADATION_OF_AXIN	4.19E-05	6.15E-04	0.001458401	0.670426186	1.598339485	40	53
T cells	REACTOME_MAPK6_MAPK4_SIGNALING	4.24E-05	6.16E-04	0.001470553	0.631921611	1.541765992	41	76
T cells	REACTOME_ASYMMETRIC_LOCALIZATION_OF_PCP_PROTEINS	4.89E-05	7.04E-04	0.001660566	0.662268861	1.587117914	47	57
T cells	REACTOME_DDX58_IFIH1_MEDIATED_INDUCTION_OF_INTERFERON_ALPHA_BETA	5.20E-05	7.41E-04	0.001746378	0.661188618	1.584529125	50	57
T cells	REACTOME_THE_CITRIC_ACID_TCA_CYCLE_AND_RESPIRATORY_ELECTRON_TRANSPORT	5.51E-05	7.46E-04	0.001815038	0.579054007	1.446123571	54	132
T cells	REACTOME_POU5F1_OCT4_SOX2_NANOG_ACTIVATE_GENES_RELATED_TO_PROLIFERATION	5.48E-05	7.46E-04	0.001815038	0.995619202	1.526650572	36	3
T cells	REACTOME_PKMTS_METHYLATE_HISTONE_LYSINES	5.49E-05	7.46E-04	0.001815038	0.703845485	1.643150634	52	41
T cells	REACTOME_METABOLISM_OF_POLYAMINES	5.52E-05	7.46E-04	0.001815038	0.66701194	1.592253797	53	54
T cells	REACTOME_RHO_GTPASES_ACTIVATE_PKNS	5.49E-05	7.46E-04	0.001815038	0.776268819	1.712794854	50	24
T cells	REACTOME_DNA_REPLICATION_PRE_INITIATION	5.44E-05	7.46E-04	0.001808968	0.622863424	1.524691798	53	81
T cells	REACTOME_CD28_DEPENDENT_VAV1_PATHWAY	5.67E-05	7.61E-04	0.001855113	0.894387201	1.730841127	47	10
T cells	REACTOME_HEDGEHOG_ON_STATE	5.77E-05	7.68E-04	0.001884013	0.644822589	1.561817573	56	67
T cells	REACTOME_TP53_REGULATES_METABOLIC_GENES	6.16E-05	8.12E-04	0.001998672	0.633056824	1.541065392	60	73
T cells	REACTOME_SIGNALING_BY_NOTCH	6.40E-05	8.30E-04	0.002051749	0.569359632	1.427012379	63	148
T cells	REACTOME_CREATION_OF_C4_AND_C2_ACTIVATORS	6.46E-05	8.30E-04	0.002056541	-0.99652292	-1.721219393	20	3
T cells	REACTOME_STABILIZATION_OF_P53	6.44E-05	8.30E-04	0.002055299	0.665853998	1.587439091	62	53
T cells	REACTOME_INTERLEUKIN_1_FAMILY_SIGNALING	6.61E-05	8.44E-04	0.002085509	0.587808738	1.461926858	65	117
T cells	REACTOME_EPHB_MEDIATED_FORWARD_SIGNALING	6.67E-05	8.44E-04	0.002098722	0.742488266	1.680734455	62	30
T cells	REACTOME_DEFECTIVE_CFTR_CAUSES_CYSTIC_FIBROSIS	7.13E-05	8.95E-04	0.002217158	0.655911466	1.573736457	69	58
T cells	REACTOME_CLASS_I_MHC_MEDIATED_ANTIGEN_PROCESSING_PRESENTATION	7.30E-05	9.09E-04	0.002245799	0.515161029	1.313326822	72	310
T cells	REACTOME_REGULATION_OF_RAS_BY_GAPS	7.41E-05	9.16E-04	0.002261878	0.650017505	1.566704098	72	62
T cells	REACTOME_ABC_TRANSPORTER_DISORDERS	7.71E-05	9.46E-04	0.002335279	0.647360115	1.561983066	75	63
T cells	REACTOME_SIGNALING_BY_NOTCH4	7.77E-05	9.46E-04	0.0023448	0.628835508	1.531978058	76	74
T cells	REACTOME_SIGNALING_BY_PTK6	8.73E-05	0.001053879	0.00254186	0.701958684	1.631212326	83	39
T cells	REACTOME_INITIAL_TRIGGERING_OF_COMPLEMENT	9.90E-05	0.001186321	0.002796247	-0.911485086	-2.187159267	17	8
T cells	REACTOME_TICAM1_RIP1_MEDIATED_IKK_COMPLEX_RECRUITMENT	1.02E-04	0.001214936	0.002860152	0.814814538	1.717869528	91	17
T cells	REACTOME_G1_S_DNA_DAMAGE_CHECKPOINTS	1.06E-04	0.001246107	0.002924862	0.643832167	1.551795891	103	62
T cells	REACTOME_SARS_COV_2_INFECTION	1.08E-04	0.001260593	0.00296561	0.643044743	1.549898003	105	62
T cells	REACTOME_SCAVENGING_OF_HEME_FROM_PLASMA	1.11E-04	0.001286403	0.003038383	-0.995642543	-1.719698784	35	3
T cells	REACTOME_P75NTR_RECRUITS_SIGNALLING_COMPLEXES	1.20E-04	0.001376172	0.003248076	0.872452716	1.716961052	102	11
T cells	REACTOME_RESPIRATORY_ELECTRON_TRANSPORT	1.20E-04	0.001376172	0.003245706	0.607058853	1.492895117	118	89
T cells	REACTOME_RESPIRATORY_ELECTRON_TRANSPORT_ATP_SYNTHESIS_BY_CHEMIOSMOTIC_COUPLING_AND_HEAT_PRODUCTION_BY_UNCOUPLING_PROTEINS	1.23E-04	0.001388396	0.003291869	0.602160114	1.483103138	121	92
T cells	REACTOME_RHO_GTPASE_CYCLE	1.23E-04	0.001388396	0.003294687	0.506236795	1.292717521	122	340
T cells	REACTOME_CHROMATIN_MODIFYING_ENZYMES	1.27E-04	0.001414233	0.003357306	0.5438301	1.372424514	126	191
T cells	REACTOME_ABC_FAMILY_PROTEINS_MEDIATED_TRANSPORT	1.27E-04	0.001414233	0.003357306	0.619961629	1.513585025	125	77
T cells	REACTOME_ASSEMBLY_OF_THE_PRE_REPLICATIVE_COMPLEX	1.32E-04	0.001456347	0.003424343	0.638200861	1.542844645	129	65
T cells	REACTOME_CIRCADIAN_CLOCK	1.40E-04	0.00153786	0.003610588	0.639717415	1.541878315	137	62
T cells	REACTOME_DEUBIQUITINATION	1.59E-04	0.001732531	0.004024335	0.530493436	1.343150951	158	220
T cells	REACTOME_CELLULAR_RESPONSE_TO_HEAT_STRESS	1.64E-04	0.00176387	0.00411472	0.610590141	1.496412223	162	83
T cells	REACTOME_COSTIMULATION_BY_THE_CD28_FAMILY	1.64E-04	0.00176387	0.004113076	0.655559593	1.562896562	159	53
T cells	REACTOME_TGF_BETA_RECEPTOR_SIGNALING_IN_EMT_EPITHELIAL_TO_MESENCHYMAL_TRANSITION	1.74E-04	0.001862089	0.004346176	0.822108846	1.701255517	154	15
T cells	REACTOME_HCMV_INFECTION	1.90E-04	0.002019244	0.004650287	0.612918779	1.499388513	188	80
T cells	REACTOME_SELECTIVE_AUTOPHAGY	2.00E-04	0.002105495	0.004837104	0.634368049	1.530635155	196	63
T cells	REACTOME_AGGREPHAGY	2.11E-04	0.002188772	0.005034612	0.731904729	1.644270791	197	28
T cells	REACTOME_ANTIGEN_PROCESSING_UBIQUITINATION_PROTEASOME_DEGRADATION	2.10E-04	0.002188772	0.005026782	0.519194314	1.31883955	209	256
T cells	REACTOME_HSF1_ACTIVATION	2.15E-04	0.00220871	0.005096063	0.772372903	1.675934878	196	21
T cells	REACTOME_RHOBTB_GTPASE_CYCLE	2.15E-04	0.00220871	0.005101736	0.718766517	1.632768166	203	31
T cells	REACTOME_TRANSCRIPTIONAL_REGULATION_BY_RUNX3	2.27E-04	0.002317091	0.005307952	0.602625779	1.4794915	225	86
T cells	REACTOME_UB_SPECIFIC_PROCESSING_PROTEASES	2.34E-04	0.002370208	0.005393607	0.554821238	1.390831807	233	149
T cells	REACTOME_INNATE_IMMUNE_SYSTEM	2.38E-04	0.002378482	0.005450675	0.467602926	1.205793575	237	701
T cells	REACTOME_C_TYPE_LECTIN_RECEPTORS_CLRS	2.37E-04	0.002378482	0.005430484	0.579914751	1.439486101	235	111
T cells	REACTOME_NF_KB_IS_ACTIVATED_AND_SIGNALS_SURVIVAL	2.49E-04	0.00247617	0.005653661	0.872631676	1.688739277	210	10
T cells	REACTOME_EPH_EPHRIN_SIGNALING	2.62E-04	0.002589379	0.005899072	0.635996132	1.529503535	257	60
T cells	REACTOME_SIGNALING_BY_EGFR_IN_CANCER	2.66E-04	0.002592185	0.00595448	0.781210388	1.672920073	241	19
T cells	REACTOME_P75NTR_SIGNALS_VIA_NF_KB	2.65E-04	0.002592185	0.005945216	0.833945743	1.687579545	231	13
T cells	REACTOME_SIGNALING_BY_TGF_BETA_RECEPTOR_COMPLEX	2.79E-04	0.002703392	0.006204806	0.620431643	1.506661645	275	70
T cells	REACTOME_MITOTIC_PROMETAPHASE	2.84E-04	0.002734319	0.006288147	0.540134186	1.36104217	283	180
T cells	REACTOME_SIGNALING_BY_TGFB_FAMILY_MEMBERS	2.86E-04	0.002738188	0.006322624	0.608087919	1.487570737	283	80
T cells	REACTOME_RHOBTB2_GTPASE_CYCLE	2.95E-04	0.002809166	0.00650331	0.772773965	1.665997389	269	20
T cells	REACTOME_CONSTITUTIVE_SIGNALING_BY_LIGAND_RESPONSIVE_EGFR_CANCER_VARIANTS	3.36E-04	0.003171307	0.007206509	0.791430088	1.668568207	301	17
T cells	REACTOME_HSP90_CHAPERONE_CYCLE_FOR_STEROID_HORMONE_RECEPTORS_SHR	3.55E-04	0.003335062	0.007542084	0.677029196	1.576961781	341	40
T cells	REACTOME_FLT3_SIGNALING_BY_CBL_MUTANTS	3.58E-04	0.003347535	0.007595972	0.933071756	1.637607458	278	6
T cells	REACTOME_SIGNALING_BY_NTRKS	3.80E-04	0.003527328	0.007967905	0.580465349	1.437185624	378	104
T cells	REACTOME_GLUCAGON_LIKE_PEPTIDE_1_GLP1_REGULATES_INSULIN_SECRETION	3.82E-04	0.003527328	0.007982159	0.736690813	1.633407267	355	25
T cells	REACTOME_TAK1_ACTIVATES_NFKB_BY_PHOSPHORYLATION_AND_ACTIVATION_OF_IKKS_COMPLEX	3.92E-04	0.003593557	0.008105312	0.72594287	1.624023734	366	27
T cells	REACTOME_DEATH_RECEPTOR_SIGNALLING	4.04E-04	0.003684892	0.008311048	0.572406158	1.421340799	402	112
T cells	REACTOME_CROSS_PRESENTATION_OF_SOLUBLE_EXOGENOUS_ANTIGENS_ENDOSOMES	4.63E-04	0.004197429	0.009137847	0.659846646	1.552960489	448	45
T cells	REACTOME_TGF_BETA_RECEPTOR_SIGNALING_ACTIVATES_SMADS	4.96E-04	0.004474543	0.009618212	0.703396055	1.597852237	469	31
T cells	REACTOME_REGULATION_OF_PTEN_LOCALIZATION	5.00E-04	0.004486047	0.009674762	0.874394915	1.660024276	416	9
T cells	REACTOME_SIGNALING_BY_MODERATE_KINASE_ACTIVITY_BRAF_MUTANTS	5.09E-04	0.004537845	0.009806604	0.681447456	1.575698463	487	37
T cells	REACTOME_ATTENUATION_PHASE	5.14E-04	0.004559835	0.009886149	0.769275921	1.647363053	467	19
T cells	REACTOME_ASPARAGINE_N_LINKED_GLYCOSYLATION	5.20E-04	0.00458371	0.009922311	0.515699647	1.30798473	519	238
T cells	REACTOME_ANTIVIRAL_MECHANISM_BY_IFN_STIMULATED_GENES	5.45E-04	0.004776204	0.010237074	0.610020193	1.482579583	538	71
T cells	REACTOME_EGFR_DOWNREGULATION	5.78E-04	0.005035691	0.010714231	0.759638944	1.637680039	527	20
T cells	REACTOME_TOLL_LIKE_RECEPTOR_TLR1_TLR2_CASCADE	6.56E-04	0.005658598	0.011882177	0.583371679	1.436163675	652	91
T cells	REACTOME_INTERLEUKIN_17_SIGNALING	6.56E-04	0.005658598	0.011882177	0.615435655	1.487809972	646	65
T cells	REACTOME_RECYCLING_PATHWAY_OF_L1	6.70E-04	0.00573161	0.012078844	0.690566678	1.578874406	636	33
T cells	REACTOME_CARGO_RECOGNITION_FOR_CLATHRIN_MEDIATED_ENDOCYTOSIS	6.75E-04	0.00573161	0.012150842	0.602966381	1.468955323	668	74
T cells	REACTOME_IKK_COMPLEX_RECRUITMENT_MEDIATED_BY_RIP1	6.76E-04	0.00573161	0.012150842	0.742993063	1.621787833	622	22
T cells	REACTOME_TICAM1_TRAF6_DEPENDENT_INDUCTION_OF_TAK1_COMPLEX	7.03E-04	0.005931425	0.012501	0.852859968	1.650476558	594	10
T cells	REACTOME_REGULATION_OF_TP53_ACTIVITY	7.12E-04	0.005971091	0.012621854	0.549162288	1.373441117	710	138
T cells	REACTOME_SARS_COV_1_INFECTION	7.27E-04	0.006066002	0.012821708	0.64921272	1.530657937	705	46
T cells	REACTOME_ADAPTIVE_IMMUNE_SYSTEM	7.63E-04	0.006329699	0.013326494	0.468454884	1.205160816	762	570
T cells	REACTOME_RHOH_GTPASE_CYCLE	7.67E-04	0.006329699	0.01335254	0.695457436	1.579818671	725	31
T cells	REACTOME_NOD1_2_SIGNALING_PATHWAY	7.72E-04	0.006342169	0.013410974	0.684058527	1.568732301	735	34
T cells	REACTOME_CELLULAR_SENESCENCE	7.93E-04	0.006477355	0.013708618	0.561660004	1.396473097	790	116
T cells	REACTOME_RHO_GTPASES_ACTIVATE_IQGAPS	8.49E-04	0.006902431	0.014463986	0.751550784	1.620243049	775	20
T cells	REACTOME_INTRA_GOLGI_AND_RETROGRADE_GOLGI_TO_ER_TRAFFIC	8.99E-04	0.007273739	0.015078612	0.535049514	1.344676107	898	163
T cells	REACTOME_NUCLEAR_ENVELOPE_NE_REASSEMBLY	9.19E-04	0.007392844	0.015339792	0.616054893	1.483206765	903	61
T cells	REACTOME_DOWNREGULATION_OF_TGF_BETA_RECEPTOR_SIGNALING	9.36E-04	0.007485169	0.015563727	0.719758102	1.595863684	871	25
T cells	REACTOME_GOLGI_TO_ER_RETROGRADE_TRANSPORT	9.40E-04	0.007485169	0.015601472	0.567350435	1.405236352	936	105
T cells	REACTOME_ONCOGENIC_MAPK_SIGNALING	9.73E-04	0.00771287	0.01593207	0.609282248	1.472934167	959	65
T cells	REACTOME_REGULATION_OF_INSULIN_SECRETION	9.82E-04	0.007743744	0.016027116	0.644180646	1.518793745	953	46
T cells	REACTOME_MYD88_INDEPENDENT_TLR4_CASCADE	0.00104985	0.008236071	0.016871903	0.579525966	1.425185516	1043	89
T cells	REACTOME_SENESCENCE_ASSOCIATED_SECRETORY_PHENOTYPE_SASP	0.001067607	0.00833371	0.017105392	0.642935599	1.515858281	1036	46
T cells	REACTOME_REGULATION_OF_FZD_BY_UBIQUITINATION	0.001111798	0.008635699	0.017653266	0.830545297	1.634488496	952	11
T cells	REACTOME_SIGNALING_BY_BRAF_AND_RAF_FUSIONS	0.001142875	0.008833352	0.018074478	0.630898139	1.499783154	1115	51
T cells	REACTOME_POSITIVE_EPIGENETIC_REGULATION_OF_RRNA_EXPRESSION	0.001184694	0.009111693	0.018624661	0.651122048	1.523391193	1144	42
T cells	REACTOME_GAP_JUNCTION_TRAFFICKING_AND_REGULATION	0.00119885	0.009175588	0.018815239	0.757827245	1.610712905	1084	18
T cells	REACTOME_SIGNALING_BY_CSF3_G_CSF	0.001229836	0.009367049	0.019185103	0.699497905	1.571466788	1155	28
T cells	REACTOME_NUCLEOTIDE_BINDING_DOMAIN_LEUCINE_RICH_REPEAT_CONTAINING_RECEPTOR_NLR_SIGNALING_PATHWAYS	0.001343951	0.010186759	0.020539189	0.630441466	1.496339185	1310	50
T cells	REACTOME_ER_TO_GOLGI_ANTEROGRADE_TRANSPORT	0.001402584	0.010567821	0.02117062	0.552333575	1.374517277	1399	119
T cells	REACTOME_DISORDERS_OF_TRANSMEMBRANE_TRANSPORTERS	0.001407696	0.010567821	0.021227624	0.552944476	1.37563304	1404	118
T cells	REACTOME_SEMA3A_PAK_DEPENDENT_AXON_REPULSION	0.00148162	0.011069816	0.021967224	0.823324029	1.620277255	1269	11
T cells	REACTOME_INACTIVATION_OF_CSF3_G_CSF_SIGNALING	0.001502107	0.011169694	0.022184814	0.720539308	1.581659612	1389	23
T cells	REACTOME_RHO_GTPASES_ACTIVATE_FORMINS	0.001577704	0.011676499	0.022974506	0.549351582	1.367925658	1574	121
T cells	REACTOME_IRAK2_MEDIATED_ACTIVATION_OF_TAK1_COMPLEX	0.001642657	0.012100136	0.023670346	0.834719371	1.615370408	1389	10
T cells	REACTOME_LATE_ENDOSOMAL_MICROAUTOPHAGY	0.001738076	0.01274318	0.024555531	0.706151819	1.56569553	1618	25
T cells	REACTOME_ALPHA_PROTEIN_KINASE_1_SIGNALING_PATHWAY	0.001889647	0.013790025	0.026093868	0.831133691	1.608431307	1598	10
T cells	REACTOME_ESR_MEDIATED_SIGNALING	0.001905863	0.013843974	0.026263959	0.5449517	1.358484569	1902	125
T cells	REACTOME_TRAF6_MEDIATED_IRF7_ACTIVATION_IN_TLR7_8_OR_9_SIGNALING	0.001956744	0.01414807	0.026764618	0.804221775	1.605913495	1694	12
T cells	REACTOME_RHO_GTPASES_ACTIVATE_WASPS_AND_WAVES	0.001990713	0.014327653	0.027089374	0.669216069	1.530059525	1893	33
T cells	REACTOME_PD_1_SIGNALING	0.002004075	0.014357963	0.027218584	0.803606791	1.604685462	1735	12
T cells	REACTOME_ADRENALINE_NORADRENALINE_INHIBITS_INSULIN_SECRETION	0.002049982	0.014620098	0.027635634	0.781324204	1.599713912	1807	14
T cells	REACTOME_PRC2_METHYLATES_HISTONES_AND_DNA	0.002101046	0.014916479	0.028156857	0.802304012	1.602084002	1819	12
T cells	REACTOME_TRANSPORT_TO_THE_GOLGI_AND_SUBSEQUENT_MODIFICATION	0.002170917	0.015343102	0.028922509	0.53532068	1.339148177	2168	139
T cells	REACTOME_RESOLUTION_OF_SISTER_CHROMATID_COHESION	0.002241869	0.01577351	0.029648045	0.552583909	1.370717086	2235	109
T cells	REACTOME_APOPTOTIC_EXECUTION_PHASE	0.002361783	0.016530063	0.030769002	0.646612815	1.502599537	2271	39
T cells	REACTOME_INTERFERON_ALPHA_BETA_SIGNALING	0.002370468	0.016530063	0.030806392	0.633783693	1.488894941	2296	44
T cells	REACTOME_DOWNREGULATION_OF_ERBB4_SIGNALING	0.002546824	0.01768127	0.032525087	0.854974187	1.587190938	2083	8
T cells	REACTOME_NOTCH1_INTRACELLULAR_DOMAIN_REGULATES_TRANSCRIPTION	0.002644726	0.01807615	0.033255754	0.647243442	1.500398087	2539	38
T cells	REACTOME_NEGATIVE_REGULATION_OF_FGFR1_SIGNALING	0.002672828	0.01807615	0.033453219	0.739491555	1.571741578	2418	18
T cells	REACTOME_NEGATIVE_REGULATION_OF_FGFR2_SIGNALING	0.002672828	0.01807615	0.033453219	0.739491555	1.571741578	2418	18
T cells	REACTOME_NEGATIVE_REGULATION_OF_FGFR3_SIGNALING	0.002672828	0.01807615	0.033453219	0.739491555	1.571741578	2418	18
T cells	REACTOME_NEGATIVE_REGULATION_OF_FGFR4_SIGNALING	0.002672828	0.01807615	0.033453219	0.739491555	1.571741578	2418	18
T cells	REACTOME_PLATELET_ACTIVATION_SIGNALING_AND_AGGREGATION	0.002625011	0.01807615	0.033133525	0.521769198	1.311535422	2623	164
T cells	REACTOME_REGULATION_OF_PLK1_ACTIVITY_AT_G2_M_TRANSITION	0.002836901	0.019103423	0.034953258	0.573595192	1.403190882	2814	80
T cells	REACTOME_TRIGLYCERIDE_CATABOLISM	0.002916235	0.019514173	0.035709279	0.772429842	1.581503245	2571	14
T cells	REACTOME_ANTIGEN_ACTIVATES_B_CELL_RECEPTOR_BCR_LEADING_TO_GENERATION_OF_SECOND_MESSENGERS	0.002922773	0.019514173	0.035761781	-0.526113967	-1.782293927	141	33
T cells	REACTOME_NUCLEAR_EVENTS_KINASE_AND_TRANSCRIPTION_FACTOR_ACTIVATION	0.00295345	0.019635439	0.036026201	0.614533442	1.460880682	2883	51
T cells	REACTOME_NGF_STIMULATED_TRANSCRIPTION	0.002971734	0.019673628	0.036193665	0.677169717	1.527134396	2799	29
T cells	REACTOME_SPRY_REGULATION_OF_FGF_SIGNALING	0.003011937	0.019809413	0.036480451	0.753183154	1.573676366	2693	16
T cells	REACTOME_SYNTHESIS_OF_LIPOXINS_LX	0.003017495	0.019809413	0.036480451	-0.942386299	-1.798672616	850	4
T cells	REACTOME_ROLE_OF_LAT2_NTAL_LAB_ON_CALCIUM_MOBILIZATION	0.003050369	0.019941787	0.0367729	-0.687519745	-1.976310638	321	16
T cells	REACTOME_JNK_C_JUN_KINASES_PHOSPHORYLATION_AND_ACTIVATION_MEDIATED_BY_ACTIVATED_HUMAN_TAK1	0.003141366	0.020451465	0.037484135	0.715295557	1.552085485	2883	21
T cells	REACTOME_MYOCLONIC_EPILEPSY_OF_LAFORA	0.003263179	0.021101864	0.038426461	0.888655694	1.559654103	2539	6
T cells	REACTOME_CHK1_CHK2_CDS1_MEDIATED_INACTIVATION_OF_CYCLIN_B_CDK1_COMPLEX	0.003268166	0.021101864	0.038426461	0.791738016	1.58098525	2830	12
T cells	REACTOME_OXIDATIVE_STRESS_INDUCED_SENESCENCE	0.003344178	0.021504164	0.039140186	0.599758274	1.439007411	3283	58
T cells	REACTOME_TOLL_LIKE_RECEPTOR_9_TLR9_CASCADE	0.003489715	0.022177433	0.040232897	0.565382258	1.387239939	3466	85
T cells	REACTOME_IMMUNOREGULATORY_INTERACTIONS_BETWEEN_A_LYMPHOID_AND_A_NON_LYMPHOID_CELL	0.003465804	0.022177433	0.040062174	-0.416889818	-1.582352162	59	59
T cells	REACTOME_SIGNALING_BY_NUCLEAR_RECEPTORS	0.003491285	0.022177433	0.040232897	0.517719935	1.301585525	3489	165
T cells	REACTOME_REGULATION_OF_TNFR1_SIGNALING	0.00351055	0.022209888	0.040294934	0.657325034	1.502872503	3339	33
T cells	REACTOME_TNF_SIGNALING	0.003534424	0.022271132	0.040434011	0.630949154	1.476193883	3415	42
T cells	REACTOME_COOPERATION_OF_PDCL_PHLP1_AND_TRIC_CCT_IN_G_PROTEIN_BETA_FOLDING	0.003822574	0.023990474	0.042846256	0.693995414	1.531263069	3548	24
T cells	REACTOME_PINK1_PRKN_MEDIATED_MITOPHAGY	0.003848106	0.024054498	0.043019032	0.716198909	1.544029131	3516	20
T cells	REACTOME_DISEASES_OF_PROGRAMMED_CELL_DEATH	0.003864007	0.024058043	0.043128179	0.639583761	1.482641907	3710	38
T cells	REACTOME_PREVENTION_OF_PHAGOSOMAL_LYSOSOMAL_FUSION	0.003911001	0.024254388	0.043513878	0.862391898	1.560090989	3128	7
T cells	REACTOME_FORMATION_OF_TUBULIN_FOLDING_INTERMEDIATES_BY_CCT_TRIC	0.004029666	0.024803165	0.04444657	0.763856789	1.563950438	3553	14
T cells	REACTOME_COPI_INDEPENDENT_GOLGI_TO_ER_RETROGRADE_TRAFFIC	0.004043722	0.024803165	0.044544094	0.635658262	1.477143335	3889	39
T cells	REACTOME_HCMV_EARLY_EVENTS	0.004046915	0.024803165	0.044544094	0.59282824	1.425689313	3978	60
T cells	REACTOME_DOWNREGULATION_OF_SMAD2_3_SMAD4_TRANSCRIPTIONAL_ACTIVITY	0.004090269	0.024971331	0.044834991	0.697552247	1.531200594	3784	23
T cells	REACTOME_SIGNALING_BY_NOTCH1	0.0041455	0.0251583	0.045225802	0.597117952	1.430984685	4067	57
T cells	REACTOME_RHO_GTPASES_ACTIVATE_PAKS	0.004152963	0.0251583	0.04523657	0.7736739	1.565612942	3632	13
T cells	REACTOME_INTERLEUKIN_10_SIGNALING	0.004218798	0.025458824	0.045739138	-0.531892386	-1.762913355	232	30
T cells	REACTOME_CONSTITUTIVE_SIGNALING_BY_ABERRANT_PI3K_IN_CANCER	0.004309605	0.025907165	0.046375667	0.64634763	1.486581324	4116	35
T cells	REACTOME_TOLL_LIKE_RECEPTOR_CASCADES	0.004423366	0.026489544	0.047121295	0.529850957	1.32294117	4417	131
T cells	REACTOME_INLB_MEDIATED_ENTRY_OF_LISTERIA_MONOCYTOGENES_INTO_HOST_CELL	0.004532356	0.027039039	0.047992854	0.794823367	1.564188798	3884	11
T cells	REACTOME_SIGNALING_BY_FGFR3	0.004612948	0.027364781	0.048587268	0.670911958	1.507246629	4335	28
T cells	REACTOME_SENSORY_PROCESSING_OF_SOUND	0.00462184	0.027364781	0.04860511	0.647960377	1.485949421	4405	34
T cells	REACTOME_PTK6_REGULATES_RTKS_AND_THEIR_EFFECTORS_AKT1_AND_DOK1	0.004943332	0.029158225	0.051252001	0.837319997	1.554417352	4044	8
T cells	REACTOME_TRANSLESION_SYNTHESIS_BY_Y_FAMILY_DNA_POLYMERASES_BYPASSES_LESIONS_ON_DNA_TEMPLATE	0.005086412	0.029667584	0.05212649	0.633795016	1.469222811	4884	38
T cells	REACTOME_TRANSCRIPTIONAL_ACTIVITY_OF_SMAD2_SMAD3_SMAD4_HETEROTRIMER	0.005073415	0.029667584	0.052124663	0.621219838	1.456490037	4909	43
T cells	REACTOME_SIGNALING_BY_FGFR4	0.005085042	0.029667584	0.05212649	0.67275389	1.505033426	4764	27
T cells	REACTOME_CREB_PHOSPHORYLATION	0.005159671	0.029983422	0.052546713	0.855016229	1.546748198	4127	7
T cells	REACTOME_P75_NTR_RECEPTOR_MEDIATED_SIGNALLING	0.00535343	0.030924594	0.054058083	0.569254759	1.386826586	5301	74
T cells	REACTOME_ESTROGEN_DEPENDENT_GENE_EXPRESSION	0.005361051	0.030924594	0.054100668	0.565746932	1.381224326	5314	77
T cells	REACTOME_TRANSPORT_OF_MATURE_TRANSCRIPT_TO_CYTOPLASM	0.00542258	0.031164938	0.054445032	0.565573844	1.380801747	5375	77
T cells	REACTOME_NETRIN_1_SIGNALING	0.005489714	0.031435624	0.05498306	0.690224443	1.515115293	5079	23
T cells	REACTOME_RNA_POLYMERASE_II_TRANSCRIPTION_TERMINATION	0.005680763	0.032411334	0.05657271	0.581732911	1.403634447	5596	63
T cells	REACTOME_MITOPHAGY	0.005710401	0.03246239	0.05665488	0.669926402	1.498707986	5350	27
T cells	REACTOME_PROTEIN_FOLDING	0.005764569	0.032632136	0.056962805	0.572733358	1.390830712	5699	70
T cells	REACTOME_MAP2K_AND_MAPK_ACTIVATION	0.005781857	0.032632136	0.057007963	0.649447179	1.480054751	5487	32
T cells	REACTOME_DCC_MEDIATED_ATTRACTIVE_SIGNALING	0.005820206	0.032730835	0.057173271	0.801152773	1.550411464	4924	10
T cells	REACTOME_MITOTIC_PROPHASE	0.006060056	0.033957956	0.058481195	0.563670896	1.376155857	6007	77
T cells	REACTOME_COPI_MEDIATED_ANTEROGRADE_TRANSPORT	0.006202939	0.034634918	0.05935552	0.564325114	1.376843669	6147	76
T cells	REACTOME_DNA_DAMAGE_BYPASS	0.006275927	0.034918189	0.059840436	0.607491061	1.434947842	6102	47
T cells	REACTOME_NEGATIVE_REGULATION_OF_MET_ACTIVITY	0.00643195	0.035659823	0.060944903	0.732840221	1.531172503	5752	16
T cells	REACTOME_HSF1_DEPENDENT_TRANSACTIVATION	0.006529113	0.03607105	0.06150241	0.670842948	1.494141624	6099	26
T cells	REACTOME_INTERCONVERSION_OF_NUCLEOTIDE_DI_AND_TRIPHOSPHATES	0.006567056	0.036098477	0.061651969	0.702255065	1.513968067	6001	20
T cells	REACTOME_TRANSCRIPTIONAL_REGULATION_BY_THE_AP_2_TFAP2_FAMILY_OF_TRANSCRIPTION_FACTORS	0.006580092	0.036098477	0.061701465	0.68550997	1.504766528	6088	23
T cells	REACTOME_NEGATIVE_REGULATION_OF_FLT3	0.006670378	0.036339664	0.062290828	0.749364197	1.534277736	5882	14
T cells	REACTOME_ANTIGEN_PRESENTATION_FOLDING_ASSEMBLY_AND_PEPTIDE_LOADING_OF_CLASS_I_MHC	0.006663838	0.036339664	0.062266339	0.716026798	1.521868751	6030	18
T cells	REACTOME_GRB2_SOS_PROVIDES_LINKAGE_TO_MAPK_SIGNALING_FOR_INTEGRINS	0.006698788	0.03636816	0.062446061	0.783267486	1.541447168	5741	11
T cells	REACTOME_GLYCOGEN_STORAGE_DISEASES	0.006795164	0.036721059	0.063048651	0.79623756	1.540899416	5749	10
T cells	REACTOME_RUNX1_AND_FOXP3_CONTROL_THE_DEVELOPMENT_OF_REGULATORY_T_LYMPHOCYTES_TREGS	0.006810598	0.036721059	0.063081377	0.811105118	1.539869644	5675	9
T cells	REACTOME_RHO_GTPASES_ACTIVATE_ROCKS	0.006905083	0.037102997	0.063733674	0.748251172	1.531998883	6089	14
T cells	REACTOME_MAP3K8_TPL2_DEPENDENT_MAPK1_3_ACTIVATION	0.00698401	0.037399019	0.064164371	0.738280536	1.527782898	6204	15
T cells	REACTOME_INFECTION_WITH_MYCOBACTERIUM_TUBERCULOSIS	0.007227818	0.038572946	0.065600652	0.688162202	1.502104317	6662	22
T cells	REACTOME_SIGNALING_BY_FGFR1	0.007457876	0.039665789	0.0669692	0.650753926	1.473079906	7045	30
T cells	REACTOME_SIGNALING_BY_FGFR2	0.007588376	0.040223519	0.067949096	0.593760348	1.413649774	7416	52
T cells	REACTOME_G_BETA_GAMMA_SIGNALLING_THROUGH_CDC42	0.007706916	0.040714311	0.06862393	0.766718927	1.531025782	6675	12
T cells	REACTOME_NEF_AND_SIGNAL_TRANSDUCTION	0.007845783	0.041308836	0.069419684	0.823179589	1.52816682	6419	8
T cells	REACTOME_OPIOID_SIGNALLING	0.008168999	0.042809877	0.07130042	0.57613132	1.388619988	8042	62
T cells	REACTOME_REGULATION_OF_HSF1_MEDIATED_HEAT_SHOCK_RESPONSE	0.008185445	0.042809877	0.071360308	0.568384665	1.377858185	8085	68
T cells	REACTOME_BUDDING_AND_MATURATION_OF_HIV_VIRION	0.008721156	0.04546011	0.074554073	0.672668685	1.484206804	8096	24
T cells	REACTOME_FCERI_MEDIATED_NF_KB_ACTIVATION	0.009018393	0.046699204	0.076162773	0.558323289	1.361188273	8934	75
T cells	REACTOME_RIPK1_MEDIATED_REGULATED_NECROSIS	0.009007942	0.046699204	0.076114954	0.657896504	1.471795621	8440	27
T cells	REACTOME_FOXO_MEDIATED_TRANSCRIPTION	0.009130871	0.047126106	0.076901466	0.593316664	1.408224271	8906	50
T cells	REACTOME_N_GLYCAN_TRIMMING_IN_THE_ER_AND_CALNEXIN_CALRETICULIN_CYCLE	0.009200612	0.047175687	0.077046641	0.638303131	1.454658072	8732	32
T cells	REACTOME_JOSEPHIN_DOMAIN_DUBS	0.009179971	0.047175687	0.076973487	0.786675665	1.522394991	7767	10
T cells	REACTOME_TNFR1_INDUCED_NFKAPPAB_SIGNALING_PATHWAY	0.009234662	0.047196041	0.077118255	0.649078995	1.463784978	8700	29
T cells	REACTOME_REGULATION_OF_TP53_ACTIVITY_THROUGH_PHOSPHORYLATION	0.009286693	0.047224582	0.077481734	0.552879926	1.352514948	9214	80
T cells	REACTOME_GASTRIN_CREB_SIGNALLING_PATHWAY_VIA_PKC_AND_MAPK	0.009300443	0.047224582	0.077555744	0.749849194	1.51740107	8135	13
T cells	REACTOME_REGULATION_OF_BACH1_ACTIVITY	0.009363145	0.047389597	0.077752264	0.785986995	1.521062259	7922	10
T cells	REACTOME_NEGATIVE_REGULATORS_OF_DDX58_IFIH1_SIGNALING	0.009406053	0.04745369	0.078067786	0.637770373	1.453443947	8927	32
T cells	REACTOME_E3_UBIQUITIN_LIGASES_UBIQUITINATE_TARGET_PROTEINS	0.009504456	0.047796449	0.07863812	0.609198344	1.425304817	9185	42
T cells	REACTOME_SIGNALING_BY_ERBB4	0.009571298	0.047957067	0.078862731	0.624894233	1.441151107	9159	36
T cells	REACTOME_THE_ROLE_OF_NEF_IN_HIV_1_REPLICATION_AND_DISEASE_PATHOGENESIS	0.009597527	0.047957067	0.078953617	0.664916223	1.47426705	8939	25
T cells	REACTOME_NEGATIVE_REGULATION_OF_THE_PI3K_AKT_NETWORK	0.009640118	0.048016968	0.079142579	0.565064931	1.369810604	9522	68
T cells	REACTOME_FC_EPSILON_RECEPTOR_FCERI_SIGNALING	0.009759742	0.048458974	0.079671981	0.521554179	1.299466083	9743	123
T cells	REACTOME_INITIATION_OF_NUCLEAR_ENVELOPE_NE_REFORMATION	0.010019513	0.049591849	0.081088637	0.704093253	1.496504771	9067	18
T cells	REACTOME_G2_M_DNA_DAMAGE_CHECKPOINT	0.010099816	0.049832111	0.081485521	0.579126426	1.38786825	9910	57
T cells	REACTOME_INTEGRATION_OF_ENERGY_METABOLISM	0.010229477	0.049832506	0.082073348	0.566245787	1.370217367	10094	66
T cells	REACTOME_SIGNALING_BY_FGFR	0.010187651	0.049832506	0.081944595	0.580624833	1.3896926	9989	56
T cells	REACTOME_DEACTIVATION_OF_THE_BETA_CATENIN_TRANSACTIVATING_COMPLEX	0.010258372	0.049832506	0.082100589	0.632227465	1.445490775	9759	33
T cells	REACTOME_MUSCLE_CONTRACTION	0.010244751	0.049832506	0.082100589	0.561572525	1.363727646	10129	70
T cells	REACTOME_RHOBTB1_GTPASE_CYCLE	0.0102587	0.049832506	0.082100589	0.689780493	1.487074556	9375	20
Alveolar epithelial	REACTOME_HEMOSTASIS	1.00E-06	1.60E-04	1.25E-04	0.534879869	1.557625179	0	364
Alveolar epithelial	REACTOME_CYTOKINE_SIGNALING_IN_IMMUNE_SYSTEM	1.00E-06	1.60E-04	1.25E-04	0.478570568	1.400453361	0	478
Alveolar epithelial	REACTOME_INNATE_IMMUNE_SYSTEM	1.00E-06	1.60E-04	1.25E-04	0.544672622	1.602726693	0	710
Alveolar epithelial	REACTOME_RHO_GTPASE_EFFECTORS	1.00E-06	1.60E-04	1.25E-04	0.601519593	1.731576668	0	218
Alveolar epithelial	REACTOME_EPHB_MEDIATED_FORWARD_SIGNALING	1.07E-06	1.60E-04	1.26E-04	0.781822053	1.995417078	0	34
Alveolar epithelial	REACTOME_SIGNALING_BY_INTERLEUKINS	1.00E-06	1.60E-04	1.25E-04	0.504971561	1.46697431	0	323
Alveolar epithelial	REACTOME_RHO_GTPASES_ACTIVATE_IQGAPS	1.11E-06	1.60E-04	1.27E-04	0.839783722	2.017848796	0	22
Alveolar epithelial	REACTOME_RHO_GTPASES_ACTIVATE_WASPS_AND_WAVES	1.07E-06	1.60E-04	1.26E-04	0.755710514	1.921785488	0	33
Alveolar epithelial	REACTOME_NEUTROPHIL_DEGRANULATION	1.00E-06	1.60E-04	1.25E-04	0.585866874	1.704652418	0	349
Alveolar epithelial	REACTOME_RHO_GTPASE_CYCLE	1.00E-06	1.60E-04	1.25E-04	0.521696514	1.519310856	0	365
Alveolar epithelial	REACTOME_SIGNALING_BY_RHO_GTPASES_MIRO_GTPASES_AND_RHOBTB3	1.00E-06	1.60E-04	1.25E-04	0.531278595	1.557368577	0	536
Alveolar epithelial	REACTOME_ADAPTIVE_IMMUNE_SYSTEM	2.00E-06	2.00E-04	1.93E-04	0.463814187	1.359088715	1	521
Alveolar epithelial	REACTOME_CELL_SURFACE_INTERACTIONS_AT_THE_VASCULAR_WALL	2.02E-06	2.00E-04	1.93E-04	0.626383148	1.732334472	1	82
Alveolar epithelial	REACTOME_FCGAMMA_RECEPTOR_FCGR_DEPENDENT_PHAGOCYTOSIS	2.03E-06	2.00E-04	1.93E-04	0.656476619	1.803423642	1	74
Alveolar epithelial	REACTOME_EPH_EPHRIN_SIGNALING	2.03E-06	2.00E-04	1.93E-04	0.676588247	1.855211097	1	72
Alveolar epithelial	REACTOME_VESICLE_MEDIATED_TRANSPORT	2.00E-06	2.00E-04	1.93E-04	0.468847148	1.373407848	1	510
Alveolar epithelial	REACTOME_UNFOLDED_PROTEIN_RESPONSE_UPR	3.04E-06	2.66E-04	2.47E-04	0.622791168	1.718385357	2	79
Alveolar epithelial	REACTOME_PLATELET_ACTIVATION_SIGNALING_AND_AGGREGATION	3.00E-06	2.66E-04	2.47E-04	0.54309866	1.551098405	2	167
Alveolar epithelial	REACTOME_MEMBRANE_TRAFFICKING	4.00E-06	3.11E-04	2.84E-04	0.466501988	1.3658804	3	494
Alveolar epithelial	REACTOME_SELECTIVE_AUTOPHAGY	4.08E-06	3.11E-04	2.84E-04	0.640876862	1.748083653	3	67
Alveolar epithelial	REACTOME_PARASITE_INFECTION	4.13E-06	3.11E-04	2.85E-04	0.669790138	1.788981989	3	52
Alveolar epithelial	REACTOME_TRAFFICKING_AND_PROCESSING_OF_ENDOSOMAL_TLR	6.07E-06	4.36E-04	3.63E-04	0.880554156	1.869783622	4	11
Alveolar epithelial	REACTOME_L1CAM_INTERACTIONS	7.13E-06	4.89E-04	4.09E-04	0.632356189	1.726739745	6	68
Alveolar epithelial	REACTOME_FORMATION_OF_THE_CORNIFIED_ENVELOPE	9.42E-06	6.19E-04	5.07E-04	0.691546349	1.812812021	8	43
Alveolar epithelial	REACTOME_GAP_JUNCTION_TRAFFICKING_AND_REGULATION	1.11E-05	7.02E-04	5.59E-04	0.779985052	1.874163379	9	22
Alveolar epithelial	REACTOME_TOLL_LIKE_RECEPTOR_CASCADES	1.20E-05	7.30E-04	5.90E-04	0.560446246	1.585232483	11	128
Alveolar epithelial	REACTOME_AGGREPHAGY	1.40E-05	8.17E-04	6.51E-04	0.726189755	1.832153072	12	31
Alveolar epithelial	REACTOME_LEISHMANIA_INFECTION	1.80E-05	0.001016639	7.92E-04	0.550468076	1.559888578	17	134
Alveolar epithelial	REACTOME_HSP90_CHAPERONE_CYCLE_FOR_STEROID_HORMONE_RECEPTORS_SHR	2.41E-05	0.001268263	9.73E-04	0.682138786	1.783747231	22	42
Alveolar epithelial	REACTOME_SENSORY_PERCEPTION	2.33E-05	0.001268263	9.50E-04	0.609317831	1.675430643	22	75
Alveolar epithelial	REACTOME_COMPLEX_I_BIOGENESIS	2.68E-05	0.001366603	0.001058827	-0.55796734	-2.306906773	0	48
Alveolar epithelial	REACTOME_ASPARAGINE_N_LINKED_GLYCOSYLATION	3.50E-05	0.001726133	0.001273119	0.497629862	1.434974832	34	233
Alveolar epithelial	REACTOME_ROS_AND_RNS_PRODUCTION_IN_PHAGOCYTES	3.64E-05	0.001727504	0.001310229	0.751643234	1.829920569	32	24
Alveolar epithelial	REACTOME_RECYCLING_PATHWAY_OF_L1	3.72E-05	0.001727504	0.001330462	0.698557922	1.789264806	34	35
Alveolar epithelial	REACTOME_DDX58_IFIH1_MEDIATED_INDUCTION_OF_INTERFERON_ALPHA_BETA	4.11E-05	0.001852174	0.001435042	0.633042133	1.707160247	39	58
Alveolar epithelial	REACTOME_SIGNALING_BY_VEGF	4.44E-05	0.001945921	0.001527256	0.582429102	1.619907441	43	90
Alveolar epithelial	REACTOME_SIGNALING_BY_RECEPTOR_TYROSINE_KINASES	4.70E-05	0.002004495	0.001603049	0.466084715	1.356838744	46	358
Alveolar epithelial	REACTOME_RIPK1_MEDIATED_REGULATED_NECROSIS	6.39E-05	0.002653322	0.002051609	0.743769807	1.810752239	57	24
Alveolar epithelial	REACTOME_RHO_GTPASES_ACTIVATE_PAKS	7.17E-05	0.002901941	0.002220623	0.785851871	1.827911593	62	18
Alveolar epithelial	REACTOME_KERATINIZATION	7.41E-05	0.002921826	0.002261878	0.654972324	1.725055223	70	45
Alveolar epithelial	REACTOME_ATF6_ATF6_ALPHA_ACTIVATES_CHAPERONES	9.00E-05	0.003462259	0.002601247	0.842027287	1.818933826	74	12
Alveolar epithelial	REACTOME_EUKARYOTIC_TRANSLATION_ELONGATION	1.01E-04	0.003811649	0.002843842	-0.678447702	-3.096861866	0	87
Alveolar epithelial	REACTOME_TOLL_LIKE_RECEPTOR_9_TLR9_CASCADE	1.22E-04	0.0044914	0.003291463	0.57869717	1.601691912	120	83
Alveolar epithelial	REACTOME_RESPONSE_OF_EIF2AK4_GCN2_TO_AMINO_ACID_DEFICIENCY	1.29E-04	0.004615655	0.003381091	-0.538944303	-2.488204617	0	94
Alveolar epithelial	REACTOME_SELENOAMINO_ACID_METABOLISM	1.49E-04	0.005221362	0.00381093	-0.562747008	-2.616962515	0	99
Alveolar epithelial	REACTOME_MYD88_INDEPENDENT_TLR4_CASCADE	1.54E-04	0.005270284	0.003906952	0.573813253	1.590375364	151	85
Alveolar epithelial	REACTOME_SRP_DEPENDENT_COTRANSLATIONAL_PROTEIN_TARGETING_TO_MEMBRANE	1.78E-04	0.00598049	0.00441675	-0.502790158	-2.366956995	0	105
Alveolar epithelial	REACTOME_ATF6_ATF6_ALPHA_ACTIVATES_CHAPERONE_GENES	1.91E-04	0.006149065	0.004654615	0.854976336	1.78013691	154	10
Alveolar epithelial	REACTOME_RAC1_GTPASE_CYCLE	1.88E-04	0.006149065	0.004625171	0.517803855	1.472709766	187	148
Alveolar epithelial	REACTOME_NONSENSE_MEDIATED_DECAY_NMD	1.96E-04	0.006180964	0.004759646	-0.442267705	-2.093607516	0	108
Alveolar epithelial	REACTOME_ACTIVATION_OF_AMPK_DOWNSTREAM_OF_NMDARS	2.07E-04	0.006410825	0.004974533	0.76727962	1.78471206	181	18
Alveolar epithelial	REACTOME_EUKARYOTIC_TRANSLATION_INITIATION	2.26E-04	0.006853242	0.005286349	-0.431185187	-2.047768701	0	112
Alveolar epithelial	REACTOME_INTERLEUKIN_12_FAMILY_SIGNALING	2.46E-04	0.007322681	0.005608406	0.643616547	1.687169364	234	43
Alveolar epithelial	REACTOME_SENSORY_PROCESSING_OF_SOUND	2.91E-04	0.008515041	0.006423496	0.666029405	1.705947263	273	35
Alveolar epithelial	REACTOME_ROLE_OF_LAT2_NTAL_LAB_ON_CALCIUM_MOBILIZATION	3.18E-04	0.008748576	0.006913062	0.806657295	1.769360101	267	13
Alveolar epithelial	REACTOME_IRE1ALPHA_ACTIVATES_CHAPERONES	3.20E-04	0.008748576	0.00694411	0.632448118	1.665731342	306	45
Alveolar epithelial	REACTOME_NEGATIVE_REGULATION_OF_MAPK_PATHWAY	3.22E-04	0.008748576	0.006962986	0.650424044	1.686827002	304	39
Alveolar epithelial	REACTOME_CHAPERONE_MEDIATED_AUTOPHAGY	3.09E-04	0.008748576	0.006735608	0.759835381	1.767396569	270	18
Alveolar epithelial	REACTOME_TRANSLOCATION_OF_SLC2A4_GLUT4_TO_THE_PLASMA_MEMBRANE	3.31E-04	0.008863773	0.007147092	0.601484209	1.624400924	322	59
Alveolar epithelial	REACTOME_N_GLYCAN_TRIMMING_IN_THE_ER_AND_CALNEXIN_CALRETICULIN_CYCLE	3.79E-04	0.009979115	0.007966611	0.669826846	1.703381767	354	33
Alveolar epithelial	REACTOME_RHO_GTPASES_ACTIVATE_FORMINS	3.88E-04	0.010029769	0.00804603	0.533523557	1.500490316	385	112
Alveolar epithelial	REACTOME_TRANSPORT_OF_CONNEXONS_TO_THE_PLASMA_MEMBRANE	4.30E-04	0.010125677	0.008706398	0.839841003	1.748623797	348	10
Alveolar epithelial	REACTOME_TIE2_SIGNALING	4.08E-04	0.010125677	0.008325996	0.789472531	1.756083036	346	14
Alveolar epithelial	REACTOME_UPTAKE_AND_ACTIONS_OF_BACTERIAL_TOXINS	4.26E-04	0.010125677	0.008642686	0.7536289	1.752960135	373	18
Alveolar epithelial	REACTOME_RHO_GTPASES_ACTIVATE_PKNS	4.19E-04	0.010125677	0.008537514	0.689744937	1.716359536	385	28
Alveolar epithelial	REACTOME_RHO_GTPASES_ACTIVATE_NADPH_OXIDASES	4.04E-04	0.010125677	0.008311048	0.737845403	1.746322948	358	20
Alveolar epithelial	REACTOME_CALNEXIN_CALRETICULIN_CYCLE	4.25E-04	0.010125677	0.008642686	0.712697736	1.735105417	385	24
Alveolar epithelial	REACTOME_SIGNALING_BY_ERBB2	4.73E-04	0.010287938	0.009288744	0.635056167	1.660629335	450	42
Alveolar epithelial	REACTOME_EXTRACELLULAR_MATRIX_ORGANIZATION	4.62E-04	0.010287938	0.009137847	0.522375576	1.476131234	460	125
Alveolar epithelial	REACTOME_SIGNALING_BY_EGFR	4.79E-04	0.010287938	0.009366673	0.628965009	1.652721791	457	44
Alveolar epithelial	REACTOME_GAP_JUNCTION_ASSEMBLY	4.54E-04	0.010287938	0.009069702	0.824047598	1.749796638	373	11
Alveolar epithelial	REACTOME_MITOCHONDRIAL_TRANSLATION	4.82E-04	0.010287938	0.00940868	-0.353401365	-1.624703433	3	92
Alveolar epithelial	REACTOME_GENE_AND_PROTEIN_EXPRESSION_BY_JAK_STAT_SIGNALING_AFTER_INTERLEUKIN_12_STIMULATION	4.72E-04	0.010287938	0.009275593	0.667617692	1.691218583	439	32
Alveolar epithelial	REACTOME_AUTOPHAGY	4.61E-04	0.010287938	0.009137847	0.519733373	1.470075375	459	128
Alveolar epithelial	REACTOME_RHOU_GTPASE_CYCLE	4.91E-04	0.010323057	0.009556649	0.677405114	1.701556829	454	30
Alveolar epithelial	REACTOME_ATTENUATION_PHASE	5.16E-04	0.010574365	0.00990469	0.720404939	1.731003115	463	22
Alveolar epithelial	REACTOME_CELLULAR_RESPONSE_TO_STARVATION	5.10E-04	0.010574365	0.009812407	-0.328133445	-1.592783544	0	138
Alveolar epithelial	REACTOME_RESPIRATORY_ELECTRON_TRANSPORT	5.45E-04	0.011017737	0.010237074	-0.361514529	-1.654743017	4	89
Alveolar epithelial	REACTOME_INTERLEUKIN_12_SIGNALING	5.69E-04	0.011355981	0.010580838	0.64638307	1.66644965	536	37
Alveolar epithelial	REACTOME_INFLUENZA_INFECTION	5.94E-04	0.011720143	0.010968467	-0.321139348	-1.571970911	0	144
Alveolar epithelial	REACTOME_FCERI_MEDIATED_MAPK_ACTIVATION	6.02E-04	0.011731564	0.011090633	0.688003314	1.703616972	552	27
Alveolar epithelial	REACTOME_POST_TRANSLATIONAL_MODIFICATION_SYNTHESIS_OF_GPI_ANCHORED_PROTEINS	6.34E-04	0.012205183	0.011560268	0.629808818	1.646907868	604	42
Alveolar epithelial	REACTOME_ASSEMBLY_AND_CELL_SURFACE_PRESENTATION_OF_NMDA_RECEPTORS	6.53E-04	0.012411091	0.011857857	0.722138761	1.722643656	583	21
Alveolar epithelial	REACTOME_COSTIMULATION_BY_THE_CD28_FAMILY	6.85E-04	0.012863117	0.012241932	0.630800329	1.645237558	651	41
Alveolar epithelial	REACTOME_ER_TO_GOLGI_ANTEROGRADE_TRANSPORT	7.09E-04	0.012967405	0.012595375	0.518529005	1.463767878	706	122
Alveolar epithelial	REACTOME_HSF1_ACTIVATION	7.01E-04	0.012967405	0.012478822	0.696522504	1.705812651	638	25
Alveolar epithelial	REACTOME_RHO_GTPASES_ACTIVATE_CIT	7.15E-04	0.012967405	0.012653836	0.742496815	1.72706662	627	18
Alveolar epithelial	REACTOME_PROGRAMMED_CELL_DEATH	7.31E-04	0.013116068	0.012874335	0.490339802	1.402605846	730	175
Alveolar epithelial	REACTOME_REGULATION_OF_EXPRESSION_OF_SLITS_AND_ROBOS	7.65E-04	0.013555304	0.013338503	-0.352644225	-1.738400913	0	152
Alveolar epithelial	REACTOME_ANTIGEN_PROCESSING_CROSS_PRESENTATION	8.75E-04	0.015194517	0.014768694	0.544652389	1.512880159	866	88
Alveolar epithelial	REACTOME_DEGRADATION_OF_THE_EXTRACELLULAR_MATRIX	8.86E-04	0.015194517	0.014883662	0.590287526	1.587121976	860	56
Alveolar epithelial	REACTOME_SEMAPHORIN_INTERACTIONS	8.77E-04	0.015194517	0.014775719	0.608583541	1.613224792	843	48
Alveolar epithelial	REACTOME_INFECTION_WITH_MYCOBACTERIUM_TUBERCULOSIS	0.001082014	0.018359334	0.017318762	0.704440789	1.692644142	972	22
Alveolar epithelial	REACTOME_RHOBTB_GTPASE_CYCLE	0.001135986	0.019070065	0.01798343	0.651796141	1.651139206	1059	32
Alveolar epithelial	REACTOME_DAP12_SIGNALING	0.001160969	0.019284302	0.018324168	0.702963974	1.689095623	1043	22
Alveolar epithelial	REACTOME_DISSOLUTION_OF_FIBRIN_CLOT	0.001226408	0.019951255	0.019166694	0.868746777	1.675234829	939	7
Alveolar epithelial	REACTOME_RAC3_GTPASE_CYCLE	0.001219288	0.019951255	0.019074181	0.553638898	1.523683443	1201	76
Alveolar epithelial	REACTOME_RAC2_GTPASE_CYCLE	0.001256705	0.020235521	0.019505933	0.55062665	1.518035431	1239	78
Alveolar epithelial	REACTOME_SHC1_EVENTS_IN_ERBB2_SIGNALING	0.001273694	0.020301912	0.019692699	0.746560154	1.701506197	1102	16
Alveolar epithelial	REACTOME_SIGNALING_BY_ERBB2_IN_CANCER	0.001417545	0.022147389	0.021335666	0.712203569	1.685634185	1260	20
Alveolar epithelial	REACTOME_RESPIRATORY_ELECTRON_TRANSPORT_ATP_SYNTHESIS_BY_CHEMIOSMOTIC_COUPLING_AND_HEAT_PRODUCTION_BY_UNCOUPLING_PROTEINS	0.001415929	0.022147389	0.021331544	-0.335984242	-1.540924746	11	91
Alveolar epithelial	REACTOME_CLATHRIN_MEDIATED_ENDOCYTOSIS	0.001466959	0.022694715	0.021810891	0.513714798	1.446502481	1460	115
Alveolar epithelial	REACTOME_PEPTIDE_LIGAND_BINDING_RECEPTORS	0.001488583	0.022805665	0.022049891	0.605330803	1.594310209	1426	45
Alveolar epithelial	REACTOME_RESPONSE_TO_ELEVATED_PLATELET_CYTOSOLIC_CA2	0.001504798	0.022832415	0.022186696	0.545169612	1.505420847	1485	80
Alveolar epithelial	REACTOME_MAPK_FAMILY_SIGNALING_CASCADES	0.001580237	0.023748705	0.02297922	0.464137645	1.337519265	1579	227
Alveolar epithelial	REACTOME_TRANSPORT_TO_THE_GOLGI_AND_SUBSEQUENT_MODIFICATION	0.001663985	0.024771402	0.023866787	0.496271386	1.408978576	1660	141
Alveolar epithelial	REACTOME_CONSTITUTIVE_SIGNALING_BY_LIGAND_RESPONSIVE_EGFR_CANCER_VARIANTS	0.001703089	0.024802121	0.024169224	0.722553823	1.68067871	1495	18
Alveolar epithelial	REACTOME_EGFR_TRANSACTIVATION_BY_GASTRIN	0.001767185	0.024802121	0.024812407	0.841311597	1.6706944	1385	8
Alveolar epithelial	REACTOME_POST_CHAPERONIN_TUBULIN_FOLDING_PATHWAY	0.001776071	0.024802121	0.02487125	0.747881878	1.685103624	1525	15
Alveolar epithelial	REACTOME_SMOOTH_MUSCLE_CONTRACTION	0.001750349	0.024802121	0.024686838	0.693086746	1.665362424	1573	22
Alveolar epithelial	REACTOME_UPTAKE_AND_FUNCTION_OF_DIPHTHERIA_TOXIN	0.001751797	0.024802121	0.024686838	0.88243423	1.644548308	1307	6
Alveolar epithelial	REACTOME_RHOV_GTPASE_CYCLE	0.001706311	0.024802121	0.024192774	0.661272885	1.645509756	1571	28
Alveolar epithelial	REACTOME_ANTIGEN_PRESENTATION_FOLDING_ASSEMBLY_AND_PEPTIDE_LOADING_OF_CLASS_I_MHC	0.001757733	0.024802121	0.024701515	0.721720025	1.678739275	1543	18
Alveolar epithelial	REACTOME_CILIUM_ASSEMBLY	0.001867011	0.02584336	0.025871202	0.486228128	1.386078443	1864	158
Alveolar epithelial	REACTOME_SIGNALING_BY_EGFR_IN_CANCER	0.001973906	0.026174982	0.026906736	0.684363447	1.655714173	1783	23
Alveolar epithelial	REACTOME_SIGNALING_BY_PDGF	0.001944104	0.026174982	0.026650013	0.616728607	1.599440362	1843	39
Alveolar epithelial	REACTOME_PREGNENOLONE_BIOSYNTHESIS	0.001969677	0.026174982	0.026895232	-0.85629875	-1.988815374	498	6
Alveolar epithelial	REACTOME_RESOLUTION_OF_SISTER_CHROMATID_COHESION	0.001952349	0.026174982	0.026727501	0.520463241	1.456485068	1939	101
Alveolar epithelial	REACTOME_RHOQ_GTPASE_CYCLE	0.001920228	0.026174982	0.026388948	0.586657648	1.564135843	1855	51
Alveolar epithelial	REACTOME_INTERLEUKIN_17_SIGNALING	0.002015749	0.0265071	0.027336447	0.566752723	1.534720402	1967	61
Alveolar epithelial	REACTOME_MITOTIC_PROMETAPHASE	0.0022136	0.028868277	0.029368085	0.478874737	1.368486139	2211	170
Alveolar epithelial	REACTOME_SIGNALING_BY_NTRKS	0.002242164	0.029001101	0.029648045	0.514316058	1.442701547	2229	106
Alveolar epithelial	REACTOME_NA_CL_DEPENDENT_NEUROTRANSMITTER_TRANSPORTERS	0.002314482	0.029693108	0.030474842	0.900397836	1.61097981	1672	5
Alveolar epithelial	REACTOME_PURINERGIC_SIGNALING_IN_LEISHMANIASIS_INFECTION	0.002336224	0.029730334	0.03061166	0.693889824	1.655256535	2089	21
Alveolar epithelial	REACTOME_MHC_CLASS_II_ANTIGEN_PRESENTATION	0.002402539	0.030329652	0.031121397	0.532126574	1.474836961	2376	85
Alveolar epithelial	REACTOME_RRNA_PROCESSING	0.002427184	0.030397596	0.031338481	-0.397377966	-1.992373536	0	188
Alveolar epithelial	REACTOME_SIGNALING_BY_ROBO_RECEPTORS	0.002469136	0.030679498	0.031776878	-0.269934188	-1.35268777	0	189
Alveolar epithelial	REACTOME_GPVI_MEDIATED_ACTIVATION_CASCADE	0.002526369	0.031000128	0.032408481	0.657085186	1.627058259	2319	27
Alveolar epithelial	REACTOME_CD28_DEPENDENT_VAV1_PATHWAY	0.002553876	0.031000128	0.032525087	0.832038401	1.652279491	2002	8
Alveolar epithelial	REACTOME_SIGNALING_BY_PDGFRA_TRANSMEMBRANE_JUXTAMEMBRANE_AND_KINASE_DOMAIN_MUTANTS	0.002548043	0.031000128	0.032525087	0.78397698	1.664710008	2097	11
Alveolar epithelial	REACTOME_ADVANCED_GLYCOSYLATION_ENDPRODUCT_RECEPTOR_SIGNALING	0.002580835	0.031088224	0.032760642	0.7835931	1.66389487	2124	11
Alveolar epithelial	REACTOME_REGULATED_NECROSIS	0.002628751	0.031425529	0.033133525	0.594094085	1.564715127	2519	45
Alveolar epithelial	REACTOME_EPH_EPHRIN_MEDIATED_REPULSION_OF_CELLS	0.002663674	0.031596748	0.033453219	0.61614633	1.58849587	2515	37
Alveolar epithelial	REACTOME_RHOF_GTPASE_CYCLE	0.002683121	0.031596748	0.033526351	0.622241364	1.593789919	2522	35
Alveolar epithelial	REACTOME_RHO_GTPASES_ACTIVATE_ROCKS	0.002749261	0.032135811	0.034191519	0.718222584	1.654470379	2398	17
Alveolar epithelial	REACTOME_POST_TRANSLATIONAL_PROTEIN_MODIFICATION	0.002824997	0.032778276	0.034868137	0.394289397	1.164509263	2824	983
Alveolar epithelial	REACTOME_ABORTIVE_ELONGATION_OF_HIV_1_TRANSCRIPT_IN_THE_ABSENCE_OF_TAT	0.002846408	0.032785632	0.035016104	-0.564405535	-1.93282299	299	21
Alveolar epithelial	REACTOME_REGULATION_OF_HSF1_MEDIATED_HEAT_SHOCK_RESPONSE	0.002970836	0.033726467	0.036193665	0.544814475	1.492465079	2920	71
Alveolar epithelial	REACTOME_NEGATIVE_REGULATORS_OF_DDX58_IFIH1_SIGNALING	0.002951212	0.033726467	0.036026201	0.643769906	1.609476781	2727	29
Alveolar epithelial	REACTOME_TOLL_LIKE_RECEPTOR_TLR1_TLR2_CASCADE	0.003047977	0.034173705	0.0367729	0.523950297	1.456302624	3019	89
Alveolar epithelial	REACTOME_DAP12_INTERACTIONS	0.003053544	0.034173705	0.0367729	0.66257287	1.622668582	2782	25
Alveolar epithelial	REACTOME_DISEASES_OF_SIGNAL_TRANSDUCTION_BY_GROWTH_FACTOR_RECEPTORS_AND_SECOND_MESSENGERS	0.00312805	0.034517923	0.037381374	0.439409447	1.275408843	3127	310
Alveolar epithelial	REACTOME_RHOBTB2_GTPASE_CYCLE	0.003107037	0.034517923	0.0371582	0.679621757	1.633008485	2793	22
Alveolar epithelial	REACTOME_SENSORY_PROCESSING_OF_SOUND_BY_OUTER_HAIR_CELLS_OF_THE_COCHLEA	0.003170946	0.034748281	0.037695677	0.661474547	1.619978743	2889	25
Alveolar epithelial	REACTOME_INFLAMMASOMES	0.003201933	0.034821214	0.038007108	0.714061301	1.644884604	2793	17
Alveolar epithelial	REACTOME_RND3_GTPASE_CYCLE	0.003221735	0.034821214	0.03810476	0.621829544	1.587073794	3021	34
Alveolar epithelial	REACTOME_GOLGI_TO_ER_RETROGRADE_TRANSPORT	0.003268342	0.03508465	0.038426461	0.509158139	1.427544684	3249	105
Alveolar epithelial	REACTOME_SHC1_EVENTS_IN_ERBB4_SIGNALING	0.00333211	0.035527501	0.03902768	0.807124633	1.643742089	2660	9
Alveolar epithelial	REACTOME_RHOH_GTPASE_CYCLE	0.003429085	0.036316085	0.039811455	0.63608347	1.597762033	3179	30
Alveolar epithelial	REACTOME_MAP2K_AND_MAPK_ACTIVATION	0.003521557	0.037046779	0.040325379	0.627158015	1.588725558	3285	32
Alveolar epithelial	REACTOME_METABOLISM_OF_ANGIOTENSINOGEN_TO_ANGIOTENSINS	0.00361138	0.037740117	0.04117595	0.84213606	1.623920453	2767	7
Alveolar epithelial	REACTOME_SIGNALING_BY_PDGFR_IN_DISEASE	0.003722661	0.038647095	0.042071335	0.7019721	1.632805096	3269	18
Alveolar epithelial	REACTOME_GAP_JUNCTION_DEGRADATION	0.003838521	0.039589451	0.042964403	0.786965337	1.63853195	3115	10
Alveolar epithelial	REACTOME_RAF_INDEPENDENT_MAPK1_3_ACTIVATION	0.003878858	0.039745704	0.043263561	0.693667716	1.627869243	3428	19
Alveolar epithelial	REACTOME_EPHRIN_SIGNALING	0.003962764	0.04032016	0.043922012	0.736386943	1.638000777	3373	14
Alveolar epithelial	REACTOME_PEXOPHAGY	0.003986023	0.04032016	0.044149029	0.771505089	1.638226982	3281	11
Alveolar epithelial	REACTOME_OVARIAN_TUMOR_DOMAIN_PROTEASES	0.004025213	0.040457233	0.04444657	0.613203516	1.570640652	3784	35
Alveolar epithelial	REACTOME_CONSTITUTIVE_SIGNALING_BY_OVEREXPRESSED_ERBB2	0.004107474	0.041022751	0.044930626	0.770764147	1.636653654	3381	11
Alveolar epithelial	REACTOME_REGULATION_OF_TNFR1_SIGNALING	0.004151368	0.041200371	0.04523657	0.615895666	1.571928966	3893	34
Alveolar epithelial	REACTOME_SURFACTANT_METABOLISM	0.004228694	0.04170549	0.045815171	-0.561706145	-1.900467222	466	20
Alveolar epithelial	REACTOME_DEATH_RECEPTOR_SIGNALLING	0.004259793	0.041751265	0.045995348	0.498352836	1.402725529	4241	114
Alveolar epithelial	REACTOME_SCAVENGING_BY_CLASS_A_RECEPTORS	0.004405248	0.041944365	0.04705444	0.798954364	1.627103003	3517	9
Alveolar epithelial	REACTOME_DCC_MEDIATED_ATTRACTIVE_SIGNALING	0.004345519	0.041944365	0.046604367	0.769245129	1.633428147	3577	11
Alveolar epithelial	REACTOME_INTRAFLAGELLAR_TRANSPORT	0.004412398	0.041944365	0.047062922	0.590689657	1.544613884	4208	42
Alveolar epithelial	REACTOME_COPI_MEDIATED_ANTEROGRADE_TRANSPORT	0.004382253	0.041944365	0.046966645	0.529239032	1.459071411	4323	78
Alveolar epithelial	REACTOME_CDC42_GTPASE_CYCLE	0.004340786	0.041944365	0.046585049	0.4929599	1.391588243	4326	122
Alveolar epithelial	REACTOME_APOPTOTIC_EXECUTION_PHASE	0.004445034	0.042001576	0.047264326	0.595841316	1.549680372	4223	40
Alveolar epithelial	REACTOME_CLASS_I_MHC_MEDIATED_ANTIGEN_PROCESSING_PRESENTATION	0.004723085	0.044363263	0.049365667	0.436351124	1.265789961	4722	301
Alveolar epithelial	REACTOME_M_PHASE	0.004777072	0.044604847	0.049755424	0.43441251	1.26115447	4776	313
Alveolar epithelial	REACTOME_SIGNALING_BY_TGF_BETA_RECEPTOR_COMPLEX	0.004866638	0.04517385	0.050522758	0.535689599	1.467468388	4784	71
Alveolar epithelial	REACTOME_NETRIN_1_SIGNALING	0.005103735	0.047097629	0.052199728	0.634416753	1.578681026	4701	28
Alveolar epithelial	REACTOME_DISEASES_OF_IMMUNE_SYSTEM	0.005326969	0.048871848	0.053962303	0.648245819	1.587581035	4854	25
