# Supplementary material for: Lysosomal damage drives mitochondrial proteome remodelling and reprograms macrophage immunometabolism
Source: Nat Commun. 2022 Nov 28;13:7338. doi: 10.1038/s41467-022-34632-8 (PMC9705561; doi:10.1038/s41467-022-34632-8)
Supplement: Supplementary file 14 — Source Data [file 41467_2022_34632_MOESM14_ESM.xlsx]

## Sheet: Fig.1b gel
														Gel Fig. 1b - Mtb

## Sheet: Fig.1f
	EXP1						EXP2						EXP3
	Untreated	CCCP	Mtb WT	Crystals	LLOMe		Untreated	CCCP	Mtb WT	Crystals	LLOMe		Untreated	CCCP	Mtb WT	Crystals	LLOMe
Cell#1	2	8	2	3	2		1	5	2	2	2		3	15	2	1	2
Cell#2	3	4	1	3	1		1	7	2	2	3		3	16	2	1	2
Cell#3	2	11	2	2	2		1	11	3	3	3		1	18	2	1	2
Cell#4	3	15	1	3	2		3	18	1	1	3		1	9	2	4	2
Cell#5	2	6	3	2	4		3	16	3	1	3		1	16	1	4	2
Cell#6	1	17	3	1	1		2	14	2	1	2		1	15	0	2	1
Cell#7	1	16	1	1	3		2	13	3	1	3		0	9	2	2	3
Cell#8	1	9	1	1	3		2	9	1	2	3		1	12	2	1	3
Cell#9	3	11	4	2	3		3	10	1	2	3		2	11	2	2	3
	Table Analyzed	Data 3						Number of families	1
	Data sets analyzed	A-E						Number of comparisons per family	10
								Alpha	0.05
	ANOVA summary
	F	28.16						Tukey's multiple comparisons test	Mean Diff.	95.00% CI of diff.	Below threshold?	Summary	Adjusted P Value
	P value	<.001						Untreated vs. CCCP	-8.778	-11.74 to -5.816	Yes	***	<.001	A-B
	P value summary	***						Untreated vs. Mtb WT	0	-2.962 to 2.962	No	ns	>.999	A-C
	Significant diff. among means (P < 0.05)?	Yes						Untreated vs. Crystals	0	-2.962 to 2.962	No	ns	>.999	A-D
	R squared	0.7379						Untreated vs. LLOMe	-0.3333	-3.295 to 2.628	No	ns	0.998	A-E
								CCCP vs. Mtb WT	8.778	5.816 to 11.74	Yes	***	<.001	B-C
	Brown-Forsythe test							CCCP vs. Crystals	8.778	5.816 to 11.74	Yes	***	<.001	B-D
	F (DFn, DFd)	9.392 (4, 40)						CCCP vs. LLOMe	8.444	5.483 to 11.41	Yes	***	<.001	B-E
	P value	<.001						Mtb WT vs. Crystals	0	-2.962 to 2.962	No	ns	>.999	C-D
	P value summary	***						Mtb WT vs. LLOMe	-0.3333	-3.295 to 2.628	No	ns	0.998	C-E
	Are SDs significantly different (P < 0.05)?	Yes						Crystals vs. LLOMe	-0.3333	-3.295 to 2.628	No	ns	0.998	D-E
	Bartlett's test							Test details	Mean 1	Mean 2	Mean Diff.	SE of diff.	n1	n2	q	DF
	Bartlett's statistic (corrected)	39.76						Untreated vs. CCCP	2	10.78	-8.778	1.037	9	9	11.97	40
	P value	<.001						Untreated vs. Mtb WT	2	2	0	1.037	9	9	0	40
	P value summary	***						Untreated vs. Crystals	2	2	0	1.037	9	9	0	40
	Are SDs significantly different (P < 0.05)?	Yes						Untreated vs. LLOMe	2	2.333	-0.3333	1.037	9	9	0.4546	40
								CCCP vs. Mtb WT	10.78	2	8.778	1.037	9	9	11.97	40
	ANOVA table	SS	DF	MS	F (DFn, DFd)	P value		CCCP vs. Crystals	10.78	2	8.778	1.037	9	9	11.97	40
	Treatment (between columns)	545	4	136.3	F (4, 40) = 28.16	P<.001		CCCP vs. LLOMe	10.78	2.333	8.444	1.037	9	9	11.52	40
	Residual (within columns)	193.6	40	4.839				Mtb WT vs. Crystals	2	2	0	1.037	9	9	0	40
	Total	738.6	44					Mtb WT vs. LLOMe	2	2.333	-0.3333	1.037	9	9	0.4546	40
								Crystals vs. LLOMe	2	2.333	-0.3333	1.037	9	9	0.4546	40
	Data summary
	Number of treatments (columns)	5
	Number of values (total)	45

## Sheet: Fig.1h
		EXP1						EXP2						EXP3
		Untreated	GO	Mtb WT	LLOMe	Crystals		Untreated	GO	Mtb WT	LLOMe	Crystals		Untreated	GO	Mtb WT	LLOMe	Crystals
	Cell#1	3	2	1	3	2		2	1	2	2	2		2	1	2	2	1
	Cell#2	3	4	1	2	3		2	1	1	2	2		2	1	3	1	2
	Cell#3	2	2	2	2	2		2	1	2	2	2		2	1	2	2	3
	Cell#4	3	3	2	2	2		2	1	2	2	2		2	2	1	3	2
	Cell#5	3	5	4	5	1		1	3	2	2	2		1	2	2	2	3
	Cell#6	2	4	2	3	3		1	3	1	1	1		2	3	1	1	3
	Cell#7	2	2	2	2	4		1	2	0	1	1		2	1	1	0	1
	Cell#8	4	4	4	1	4		0	3	1	0	1
		Table Analyzed	Data 2						Number of families	1
		Data sets analyzed	A-E						Number of comparisons per family	10
									Alpha	0.05
		ANOVA summary
		F	0.9536						Tukey's multiple comparisons test	Mean Diff.	95.00% CI of diff.	Below threshold?	Summary	Adjusted P Value
		P value	0.445						Untreated vs. GO	-0.5	-2.044 to 1.044	No	ns	0.883	A-B
		P value summary	ns						Untreated vs. Mtb WT	0.5	-1.044 to 2.044	No	ns	0.883	A-C
		Significant diff. among means (P < 0.05)?	No						Untreated vs. LLOMe	0.25	-1.294 to 1.794	No	ns	0.99	A-D
		R squared	0.09827						Untreated vs. Crystals	0.125	-1.419 to 1.669	No	ns	>.999	A-E
									GO vs. Mtb WT	1	-0.5440 to 2.544	No	ns	0.356	B-C
		Brown-Forsythe test							GO vs. LLOMe	0.75	-0.7940 to 2.294	No	ns	0.634	B-D
		F (DFn, DFd)	0.5099 (4, 35)						GO vs. Crystals	0.625	-0.9190 to 2.169	No	ns	0.771	B-E
		P value	0.729						Mtb WT vs. LLOMe	-0.25	-1.794 to 1.294	No	ns	0.99	C-D
		P value summary	ns						Mtb WT vs. Crystals	-0.375	-1.919 to 1.169	No	ns	0.956	C-E
		Are SDs significantly different (P < 0.05)?	No						LLOMe vs. Crystals	-0.125	-1.669 to 1.419	No	ns	>.999	D-E
		Bartlett's test							Test details	Mean 1	Mean 2	Mean Diff.	SE of diff.	n1	n2	q	DF
		Bartlett's statistic (corrected)	2.134						Untreated vs. GO	2.75	3.25	-0.5	0.537	8	8	1.317	35
		P value	0.711						Untreated vs. Mtb WT	2.75	2.25	0.5	0.537	8	8	1.317	35
		P value summary	ns						Untreated vs. LLOMe	2.75	2.5	0.25	0.537	8	8	0.6584	35
		Are SDs significantly different (P < 0.05)?	No						Untreated vs. Crystals	2.75	2.625	0.125	0.537	8	8	0.3292	35
									GO vs. Mtb WT	3.25	2.25	1	0.537	8	8	2.633	35
		ANOVA table	SS	DF	MS	F (DFn, DFd)	P value		GO vs. LLOMe	3.25	2.5	0.75	0.537	8	8	1.975	35
		Treatment (between columns)	4.4	4	1.1	F (4, 35) = 0.9536	P=.445		GO vs. Crystals	3.25	2.625	0.625	0.537	8	8	1.646	35
		Residual (within columns)	40.38	35	1.154				Mtb WT vs. LLOMe	2.25	2.5	-0.25	0.537	8	8	0.6584	35
		Total	44.78	39					Mtb WT vs. Crystals	2.25	2.625	-0.375	0.537	8	8	0.9875	35
									LLOMe vs. Crystals	2.5	2.625	-0.125	0.537	8	8	0.3292	35
		Data summary
		Number of treatments (columns)	5
		Number of values (total)	40

## Sheet: Fig.2
	Please, see Supplementary Table 1

## Sheet: Fig. 3b
Figure 3b								Figure 3b, plot II
	Untreated	LLOMe	Mtb ΔRD1	Mtb WT	Beads	Crystals		Untreated	Mtb WT	Mtb WT + PI	LLOMe	LLOMe + PI	crystals	crystals + PI
Mean Intensity Exp. 1	2470.44	1645	2546	1875	2353.81	1594.88		2341	1897	2101	1449	1921	1424	2003
Mean Intensity Exp. 2	2366.26	1286	2345	1956	2243.45	1368.62		2427	1632	2267	1375	1984	1587	1965
Mean Intensity Exp. 3	2387.23	1359	2321	1765	2229.7	1453.23		2298	1739	2321	1232	2123	1423	2216
Mean Intensity Exp. 4	2567	1298	2784	1789	2109	1348		2325	1765	2421	1432	2005	1513	2104
Number of families	1							Number of families	1
Number of comparisons per family	15							Number of comparisons per family	21
Alpha	0.05							Alpha	0.05
Tukey's multiple comparisons test	Mean Diff.	95.00% CI of diff.	Below threshold?	Summary	Adjusted P Value			Tukey's multiple comparisons test	Mean Diff.	95.00% CI of diff.	Below threshold?	Summary	Adjusted P Value
Untreated vs. LLOMe	1051	742.1 to 1359	Yes	****	<0.0001	A-B		Untreated vs. Mtb WT	589.5	361.9 to 817.1	Yes	***	<0.001	A-B
Untreated vs. Mtb ΔRD1	-51.27	-359.9 to 257.4	No	ns	0.9943	A-C		Untreated vs. Mtb WT + PI	70.25	-157.4 to 297.9	No	ns	0.95	A-C
Untreated vs. Mtb WT	601.5	292.9 to 910.1	Yes	****	<0.0001	A-D		Untreated vs. LLOMe	975.8	748.1 to 1203	Yes	***	<0.001	A-D
Untreated vs. Beads	213.7	-94.88 to 522.4	No	ns	0.2845	A-E		Untreated vs. LLOMe + PI	339.5	111.9 to 567.1	Yes	**	0.001	A-E
Untreated vs. Crystals	1007	697.9 to 1315	Yes	****	<0.0001	A-F		Untreated vs. crystals	861	633.4 to 1089	Yes	***	<0.001	A-F
LLOMe vs. Mtb ΔRD1	-1102	-1411 to -793.4	Yes	****	<0.0001	B-C		Untreated vs. crystals + PI	275.8	48.14 to 503.4	Yes	*	0.01	A-G
LLOMe vs. Mtb WT	-449.3	-757.9 to -140.6	Yes	**	0.0025	B-D		Mtb WT vs. Mtb WT + PI	-519.3	-746.9 to -291.6	Yes	***	<0.001	B-C
LLOMe vs. Beads	-837	-1146 to -528.4	Yes	****	<0.0001	B-E		Mtb WT vs. LLOMe	386.3	158.6 to 613.9	Yes	***	<0.001	B-D
LLOMe vs. Crystals	-44.18	-352.8 to 264.4	No	ns	0.9971	B-F		Mtb WT vs. LLOMe + PI	-250	-477.6 to -22.39	Yes	*	0.03	B-E
Mtb ΔRD1 vs. Mtb WT	652.8	344.1 to 961.4	Yes	****	<0.0001	C-D		Mtb WT vs. crystals	271.5	43.89 to 499.1	Yes	*	0.01	B-F
Mtb ΔRD1 vs. Beads	265	-43.61 to 573.6	No	ns	0.1175	C-E		Mtb WT vs. crystals + PI	-313.8	-541.4 to -86.14	Yes	**	0.003	B-G
Mtb ΔRD1 vs. Crystals	1058	749.2 to 1366	Yes	****	<0.0001	C-F		Mtb WT + PI vs. LLOMe	905.5	677.9 to 1133	Yes	***	<0.001	C-D
Mtb WT vs. Beads	-387.7	-696.4 to -79.12	Yes	**	0.0094	D-E		Mtb WT + PI vs. LLOMe + PI	269.3	41.64 to 496.9	Yes	*	0.01	C-E
Mtb WT vs. Crystals	405.1	96.45 to 713.7	Yes	**	0.0064	D-F		Mtb WT + PI vs. crystals	790.8	563.1 to 1018	Yes	***	<0.001	C-F
Beads vs. Crystals	792.8	484.2 to 1101	Yes	****	<0.0001	E-F		Mtb WT + PI vs. crystals + PI	205.5	-22.11 to 433.1	No	ns	0.09	C-G
								LLOMe vs. LLOMe + PI	-636.3	-863.9 to -408.6	Yes	***	<0.001	D-E
Test details	Mean 1	Mean 2	Mean Diff.	SE of diff.	n1	n2	q	LLOMe vs. crystals	-114.8	-342.4 to 112.9	No	ns	0.66	D-F
Untreated vs. LLOMe	2448	1397	1051	97.11	4	4	15.3	LLOMe vs. crystals + PI	-700	-927.6 to -472.4	Yes	***	<0.001	D-G
Untreated vs. Mtb ΔRD1	2448	2499	-51.27	97.11	4	4	0.7466	LLOMe + PI vs. crystals	521.5	293.9 to 749.1	Yes	***	<0.001	E-F
Untreated vs. Mtb WT	2448	1846	601.5	97.11	4	4	8.759	LLOMe + PI vs. crystals + PI	-63.75	-291.4 to 163.9	No	ns	0.97	E-G
Untreated vs. Beads	2448	2234	213.7	97.11	4	4	3.113	crystals vs. crystals + PI	-585.3	-812.9 to -357.6	Yes	***	<0.001	F-G
Untreated vs. Crystals	2448	1441	1007	97.11	4	4	14.66
LLOMe vs. Mtb ΔRD1	1397	2499	-1102	97.11	4	4	16.05	Test details	Mean 1	Mean 2	Mean Diff.	SE of diff.	n1	n2	q	DF
LLOMe vs. Mtb WT	1397	1846	-449.3	97.11	4	4	6.542	Untreated vs. Mtb WT	2348	1758	589.5	70.02	4	4	11.91	21
LLOMe vs. Beads	1397	2234	-837	97.11	4	4	12.19	Untreated vs. Mtb WT + PI	2348	2278	70.25	70.02	4	4	1.419	21
LLOMe vs. Crystals	1397	1441	-44.18	97.11	4	4	0.6434	Untreated vs. LLOMe	2348	1372	975.8	70.02	4	4	19.71	21
Mtb ΔRD1 vs. Mtb WT	2499	1846	652.8	97.11	4	4	9.506	Untreated vs. LLOMe + PI	2348	2008	339.5	70.02	4	4	6.857	21
Mtb ΔRD1 vs. Beads	2499	2234	265	97.11	4	4	3.859	Untreated vs. crystals	2348	1487	861	70.02	4	4	17.39	21
Mtb ΔRD1 vs. Crystals	2499	1441	1058	97.11	4	4	15.4	Untreated vs. crystals + PI	2348	2072	275.8	70.02	4	4	5.57	21
Mtb WT vs. Beads	1846	2234	-387.7	97.11	4	4	5.647	Mtb WT vs. Mtb WT + PI	1758	2278	-519.3	70.02	4	4	10.49	21
Mtb WT vs. Crystals	1846	1441	405.1	97.11	4	4	5.899	Mtb WT vs. LLOMe	1758	1372	386.3	70.02	4	4	7.802	21
Beads vs. Crystals	2234	1441	792.8	97.11	4	4	11.55	Mtb WT vs. LLOMe + PI	1758	2008	-250	70.02	4	4	5.05	21
								Mtb WT vs. crystals	1758	1487	271.5	70.02	4	4	5.484	21
								Mtb WT vs. crystals + PI	1758	2072	-313.8	70.02	4	4	6.337	21
								Mtb WT + PI vs. LLOMe	2278	1372	905.5	70.02	4	4	18.29	21
								Mtb WT + PI vs. LLOMe + PI	2278	2008	269.3	70.02	4	4	5.438	21
								Mtb WT + PI vs. crystals	2278	1487	790.8	70.02	4	4	15.97	21
								Mtb WT + PI vs. crystals + PI	2278	2072	205.5	70.02	4	4	4.151	21
								LLOMe vs. LLOMe + PI	1372	2008	-636.3	70.02	4	4	12.85	21
								LLOMe vs. crystals	1372	1487	-114.8	70.02	4	4	2.318	21
								LLOMe vs. crystals + PI	1372	2072	-700	70.02	4	4	14.14	21
								LLOMe + PI vs. crystals	2008	1487	521.5	70.02	4	4	10.53	21
								LLOMe + PI vs. crystals + PI	2008	2072	-63.75	70.02	4	4	1.288	21
								crystals vs. crystals + PI	1487	2072	-585.3	70.02	4	4	11.82	21

## Sheet: Fig. 3d
	Untreated	Beads	Mtb ΔRD1	LLOMe	Crystals	Mtb WT
Mean Intensity Exp. 1	1.14	1.36	1.65	3.23	4.15	2.36
Mean Intensity Exp. 2	1.54	1.42	1.67	3.18	2.96	3.58
Mean Intensity Exp. 3	1.867	1.82	1.49	4.19	3.74	3.15
Mean Intensity Exp. 4	1.23	1.08	1.18	2.35	3.29	3.21
Mean Intensity Exp. 5	1.341	1.21	1.43	3.13	3.52	2.98
Mean Intensity Exp. 6	1.452	1.51	1.59	4.22	4.01	2.17
Table Analyzed	timer_ratio						Number of families	1
Data sets analyzed	A-F						Number of comparisons per family	15
							Alpha	0.05
ANOVA summary
F	33.58						Tukey's multiple comparisons test	Mean Diff.	95.00% CI of diff.	Below threshold?	Summary	Adjusted P Value
P value	<0.0001						Untreated vs. Beads	0.02833	-0.7459 to 0.8026	No	ns	>0.9999	A-B
P value summary	****						Untreated vs. Mtb ΔRD1	-0.07333	-0.8476 to 0.7009	No	ns	0.9997	A-C
Significant diff. among means (P < 0.05)?	Yes						Untreated vs. LLOMe	-1.955	-2.729 to -1.181	Yes	****	<0.0001	A-D
R squared	0.8484						Untreated vs. Crystals	-2.183	-2.958 to -1.409	Yes	****	<0.0001	A-E
							Untreated vs. Mtb WT	-1.48	-2.254 to -0.7057	Yes	****	<0.0001	A-F
Brown-Forsythe test							Beads vs. Mtb ΔRD1	-0.1017	-0.8759 to 0.6726	No	ns	0.9986	B-C
F (DFn, DFd)	1.554 (5, 30)						Beads vs. LLOMe	-1.983	-2.758 to -1.209	Yes	****	<0.0001	B-D
P value	0.2032						Beads vs. Crystals	-2.212	-2.986 to -1.437	Yes	****	<0.0001	B-E
P value summary	ns						Beads vs. Mtb WT	-1.508	-2.283 to -0.7341	Yes	****	<0.0001	B-F
Are SDs significantly different (P < 0.05)?	No						Mtb ΔRD1 vs. LLOMe	-1.882	-2.656 to -1.107	Yes	****	<0.0001	C-D
							Mtb ΔRD1 vs. Crystals	-2.11	-2.884 to -1.336	Yes	****	<0.0001	C-E
Bartlett's test							Mtb ΔRD1 vs. Mtb WT	-1.407	-2.181 to -0.6324	Yes	****	<0.0001	C-F
Bartlett's statistic (corrected)	11.67						LLOMe vs. Crystals	-0.2283	-1.003 to 0.5459	No	ns	0.9442	D-E
P value	0.0397						LLOMe vs. Mtb WT	0.475	-0.2993 to 1.249	No	ns	0.4415	D-F
P value summary	*						Crystals vs. Mtb WT	0.7033	-0.07093 to 1.478	No	ns	0.092	E-F
Are SDs significantly different (P < 0.05)?	Yes
							Test details	Mean 1	Mean 2	Mean Diff.	SE of diff.	n1	n2	q	DF
ANOVA table	SS	DF	MS	F (DFn, DFd)	P value		Untreated vs. Beads	1.428	1.4	0.02833	0.2546	6	6	0.1574	30
Treatment (between columns)	32.64	5	6.528	F (5, 30) = 33.58	P<0.0001		Untreated vs. Mtb ΔRD1	1.428	1.502	-0.07333	0.2546	6	6	0.4074	30
Residual (within columns)	5.832	30	0.1944				Untreated vs. LLOMe	1.428	3.383	-1.955	0.2546	6	6	10.86	30
Total	38.47	35					Untreated vs. Crystals	1.428	3.612	-2.183	0.2546	6	6	12.13	30
							Untreated vs. Mtb WT	1.428	2.908	-1.48	0.2546	6	6	8.222	30
Data summary							Beads vs. Mtb ΔRD1	1.4	1.502	-0.1017	0.2546	6	6	0.5648	30
Number of treatments (columns)	6						Beads vs. LLOMe	1.4	3.383	-1.983	0.2546	6	6	11.02	30
Number of values (total)	36						Beads vs. Crystals	1.4	3.612	-2.212	0.2546	6	6	12.29	30
							Beads vs. Mtb WT	1.4	2.908	-1.508	0.2546	6	6	8.38	30
							Mtb ΔRD1 vs. LLOMe	1.502	3.383	-1.882	0.2546	6	6	10.45	30
							Mtb ΔRD1 vs. Crystals	1.502	3.612	-2.11	0.2546	6	6	11.72	30
							Mtb ΔRD1 vs. Mtb WT	1.502	2.908	-1.407	0.2546	6	6	7.815	30
							LLOMe vs. Crystals	3.383	3.612	-0.2283	0.2546	6	6	1.269	30
							LLOMe vs. Mtb WT	3.383	2.908	0.475	0.2546	6	6	2.639	30
							Crystals vs. Mtb WT	3.612	2.908	0.7033	0.2546	6	6	3.907	30

## Sheet: Fig. 3f
	Untreated	Beads	Mtb ΔRD1	LLOMe	Crystals	Mtb WT
Mean Intensity Exp. 1	1	0.86	0.93	2.12	1.79	1.91
Mean Intensity Exp. 2	0.87	0.96	0.89	3.32	4.29	1.81
Mean Intensity Exp. 3	0.93	1.13	1.08	3.6	2.33	2.13
Mean Intensity Exp. 4	1.25	1.19	0.92	2.48	3.32	2.3
Mean Intensity Exp. 5	0.54	0.9	1.16	5.23	3.56	1.89
Mean Intensity Exp. 6	0.77	0.867	1.12	3.2345	2.8	2.38
Table Analyzed	hyper_ratio						Number of families	1
Data sets analyzed	A-F						Number of comparisons per family	15
							Alpha	0.05
ANOVA summary
F	20.13						Tukey's multiple comparisons test	Mean Diff.	95.00% CI of diff.	Below threshold?	Summary	Adjusted P Value
P value	<0.001						Untreated vs. Beads	-0.09117	-1.137 to 0.9545	No	ns	>0.99	A-B
P value summary	***						Untreated vs. Mtb ΔRD1	-0.1233	-1.169 to 0.9224	No	ns	>0.99	A-C
Significant diff. among means (P < 0.05)?	Yes						Untreated vs. LLOMe	-2.437	-3.483 to -1.392	Yes	***	<0.001	A-D
R squared	0.7704						Untreated vs. Crystals	-2.122	-3.167 to -1.076	Yes	***	<0.001	A-E
							Untreated vs. Mtb WT	-1.177	-2.222 to -0.1310	Yes	*	0.02	A-F
Brown-Forsythe test							Beads vs. Mtb ΔRD1	-0.03217	-1.078 to 1.014	No	ns	>0.99	B-C
F (DFn, DFd)	3.902 (5, 30)						Beads vs. LLOMe	-2.346	-3.392 to -1.301	Yes	***	<0.001	B-D
P value	0.008						Beads vs. Crystals	-2.031	-3.076 to -0.9848	Yes	***	<0.001	B-E
P value summary	**						Beads vs. Mtb WT	-1.086	-2.131 to -0.03980	Yes	*	0.04	B-F
Are SDs significantly different (P < 0.05)?	Yes						Mtb ΔRD1 vs. LLOMe	-2.314	-3.360 to -1.268	Yes	***	<0.001	C-D
							Mtb ΔRD1 vs. Crystals	-1.998	-3.044 to -0.9526	Yes	***	<0.001	C-E
Bartlett's test							Mtb ΔRD1 vs. Mtb WT	-1.053	-2.099 to -0.007637	Yes	*	0.05	C-F
Bartlett's statistic (corrected)	36.21						LLOMe vs. Crystals	0.3158	-0.7299 to 1.361	No	ns	0.94	D-E
P value	<0.001						LLOMe vs. Mtb WT	1.261	0.2151 to 2.306	Yes	*	0.01	D-F
P value summary	***						Crystals vs. Mtb WT	0.945	-0.1007 to 1.991	No	ns	0.09	E-F
Are SDs significantly different (P < 0.05)?	Yes
							Test details	Mean 1	Mean 2	Mean Diff.	SE of diff.	n1	n2	q	DF
ANOVA table	SS	DF	MS	F (DFn, DFd)	P value		Untreated vs. Beads	0.8933	0.9845	-0.09117	0.3438	6	6	0.375	30
Treatment (between columns)	35.7	5	7.14	F (5, 30) = 20.13	P<0.001		Untreated vs. Mtb ΔRD1	0.8933	1.017	-0.1233	0.3438	6	6	0.5073	30
Residual (within columns)	10.64	30	0.3546				Untreated vs. LLOMe	0.8933	3.331	-2.437	0.3438	6	6	10.03	30
Total	46.34	35					Untreated vs. Crystals	0.8933	3.015	-2.122	0.3438	6	6	8.727	30
							Untreated vs. Mtb WT	0.8933	2.07	-1.177	0.3438	6	6	4.84	30
Data summary							Beads vs. Mtb ΔRD1	0.9845	1.017	-0.03217	0.3438	6	6	0.1323	30
Number of treatments (columns)	6						Beads vs. LLOMe	0.9845	3.331	-2.346	0.3438	6	6	9.651	30
Number of values (total)	36						Beads vs. Crystals	0.9845	3.015	-2.031	0.3438	6	6	8.352	30
							Beads vs. Mtb WT	0.9845	2.07	-1.086	0.3438	6	6	4.465	30
							Mtb ΔRD1 vs. LLOMe	1.017	3.331	-2.314	0.3438	6	6	9.519	30
							Mtb ΔRD1 vs. Crystals	1.017	3.015	-1.998	0.3438	6	6	8.22	30
							Mtb ΔRD1 vs. Mtb WT	1.017	2.07	-1.053	0.3438	6	6	4.333	30
							LLOMe vs. Crystals	3.331	3.015	0.3158	0.3438	6	6	1.299	30
							LLOMe vs. Mtb WT	3.331	2.07	1.261	0.3438	6	6	5.186	30
							Crystals vs. Mtb WT	3.015	2.07	0.945	0.3438	6	6	3.887	30

## Sheet: Fig. 3h
	WT	CtsB-/-	CtsL-/-	CtsS-/-
Ratio Exp.1	0.763	0.832	0.77	0.765
Ratio Exp.2	0.684	0.864	0.789	0.647
Ratio Exp.3	0.732	0.831	0.824	0.728
Ratio Exp.4	0.638	0.769	0.785	0.754
Table Analyzed	Data 1						Number of families	1
Data sets analyzed	A-D						Number of comparisons per family	3
							Alpha	0.05
ANOVA summary
F	6.411						Dunnett's multiple comparisons test	Mean Diff.	95.00% CI of diff.	Below threshold?	Summary	Adjusted P Value	A-?
P value	0.0077						WT vs. CtsB-/-	-0.1198	-0.2043 to -0.03517	Yes	**	0.0067	B	CtsB-/-
P value summary	**						WT vs. CtsL-/-	-0.08775	-0.1723 to -0.003174	Yes	*	0.0418	C	CtsL-/-
Significant diff. among means (P < 0.05)?	Yes						WT vs. CtsS-/-	-0.01925	-0.1038 to 0.06533	No	ns	0.8736	D	CtsS-/-
R squared	0.6158
							Test details	Mean 1	Mean 2	Mean Diff.	SE of diff.	n1	n2	q	DF
Brown-Forsythe test							WT vs. CtsB-/-	0.7043	0.824	-0.1198	0.03152	4	4	3.799	12
F (DFn, DFd)	0.8071 (3, 12)						WT vs. CtsL-/-	0.7043	0.792	-0.08775	0.03152	4	4	2.784	12
P value	0.5138						WT vs. CtsS-/-	0.7043	0.7235	-0.01925	0.03152	4	4	0.6107	12
P value summary	ns
Are SDs significantly different (P < 0.05)?	No
Bartlett's test
Bartlett's statistic (corrected)	2.095
P value	0.553
P value summary	ns
Are SDs significantly different (P < 0.05)?	No
ANOVA table	SS	DF	MS	F (DFn, DFd)	P value
Treatment (between columns)	0.03823	3	0.01274	F (3, 12) = 6.411	P=0.0077
Residual (within columns)	0.02385	12	0.001987
Total	0.06208	15
Data summary
Number of treatments (columns)	4
Number of values (total)	16

## Sheet: Fig. 3j
	Untreated	Untreated CSTB+	LLOMe	Crystals	Mtb WT	CSTB+/LLOME	CSTB+ Crystals	CSTB+/Mtb WT
Mean Intensity Exp. 1	3300	3109	1410	1295	1883	2446	2310	2374
Mean Intensity Exp. 2	3101	2893	1429	1455	2106	2374	2279	2381
Mean Intensity Exp. 3	3005	2865	1280	1376	1986	2165	2380	2546
Table Analyzed	Data 3						Number of families	1
Data sets analyzed	A-H						Number of comparisons per family	28
							Alpha	0.05
ANOVA summary
F	101						Tukey's multiple comparisons test	Mean Diff.	95.00% CI of diff.	Below threshold?	Summary	Adjusted P Value
P value	<0.0001						Untreated vs. Untreated CSTB+	179.7	-135.4 to 494.7	No	ns	0.5255	A-B
P value summary	****						Untreated vs. LLOMe	1762	1447 to 2077	Yes	****	<0.0001	A-C
Significant diff. among means (P < 0.05)?	Yes						Untreated vs. Crystals	1760	1445 to 2075	Yes	****	<0.0001	A-D
R squared	0.9779						Untreated vs. Mtb WT	1144	828.6 to 1459	Yes	****	<0.0001	A-E
							Untreated vs. CSTB+/LLOME	807	492.0 to 1122	Yes	****	<0.0001	A-F
Brown-Forsythe test							Untreated vs. CSTB+ Crystals	812.3	497.3 to 1127	Yes	****	<0.0001	A-G
F (DFn, DFd)	0.2221 (7, 16)						Untreated vs. CSTB+/Mtb WT	701.7	386.6 to 1017	Yes	****	<0.0001	A-H
P value	0.9744						Untreated CSTB+ vs. LLOMe	1583	1268 to 1898	Yes	****	<0.0001	B-C
P value summary	ns						Untreated CSTB+ vs. Crystals	1580	1265 to 1895	Yes	****	<0.0001	B-D
Are SDs significantly different (P < 0.05)?	No						Untreated CSTB+ vs. Mtb WT	964	649.0 to 1279	Yes	****	<0.0001	B-E
							Untreated CSTB+ vs. CSTB+/LLOME	627.3	312.3 to 942.4	Yes	****	<0.0001	B-F
Bartlett's test							Untreated CSTB+ vs. CSTB+ Crystals	632.7	317.6 to 947.7	Yes	****	<0.0001	B-G
Bartlett's statistic (corrected)							Untreated CSTB+ vs. CSTB+/Mtb WT	522	207.0 to 837.0	Yes	***	0.0006	B-H
P value							LLOMe vs. Crystals	-2.333	-317.4 to 312.7	No	ns	>0.9999	C-D
P value summary							LLOMe vs. Mtb WT	-618.7	-933.7 to -303.6	Yes	****	<0.0001	C-E
Are SDs significantly different (P < 0.05)?							LLOMe vs. CSTB+/LLOME	-955.3	-1270 to -640.3	Yes	****	<0.0001	C-F
							LLOMe vs. CSTB+ Crystals	-950	-1265 to -635.0	Yes	****	<0.0001	C-G
ANOVA table	SS	DF	MS	F (DFn, DFd)	P value		LLOMe vs. CSTB+/Mtb WT	-1061	-1376 to -745.6	Yes	****	<0.0001	C-H
Treatment (between columns)	8781012	7	1254430	F (7, 16) = 101.0	P<0.0001		Crystals vs. Mtb WT	-616.3	-931.4 to -301.3	Yes	****	<0.0001	D-E
Residual (within columns)	198722	16	12420				Crystals vs. CSTB+/LLOME	-953	-1268 to -638.0	Yes	****	<0.0001	D-F
Total	8979734	23					Crystals vs. CSTB+ Crystals	-947.7	-1263 to -632.6	Yes	****	<0.0001	D-G
							Crystals vs. CSTB+/Mtb WT	-1058	-1373 to -743.3	Yes	****	<0.0001	D-H
Data summary							Mtb WT vs. CSTB+/LLOME	-336.7	-651.7 to -21.63	Yes	*	0.0319	E-F
Number of treatments (columns)	8						Mtb WT vs. CSTB+ Crystals	-331.3	-646.4 to -16.30	Yes	*	0.0357	E-G
Number of values (total)	24						Mtb WT vs. CSTB+/Mtb WT	-442	-757.0 to -127.0	Yes	**	0.0034	E-H
							CSTB+/LLOME vs. CSTB+ Crystals	5.333	-309.7 to 320.4	No	ns	>0.9999	F-G
							CSTB+/LLOME vs. CSTB+/Mtb WT	-105.3	-420.4 to 209.7	No	ns	0.9329	F-H
							CSTB+ Crystals vs. CSTB+/Mtb WT	-110.7	-425.7 to 204.4	No	ns	0.9155	G-H
							Test details	Mean 1	Mean 2	Mean Diff.	SE of diff.	n1	n2	q	DF
							Untreated vs. Untreated CSTB+	3135	2956	179.7	90.99	3	3	2.792	16
							Untreated vs. LLOMe	3135	1373	1762	90.99	3	3	27.39	16
							Untreated vs. Crystals	3135	1375	1760	90.99	3	3	27.35	16
							Untreated vs. Mtb WT	3135	1992	1144	90.99	3	3	17.77	16
							Untreated vs. CSTB+/LLOME	3135	2328	807	90.99	3	3	12.54	16
							Untreated vs. CSTB+ Crystals	3135	2323	812.3	90.99	3	3	12.63	16
							Untreated vs. CSTB+/Mtb WT	3135	2434	701.7	90.99	3	3	10.91	16
							Untreated CSTB+ vs. LLOMe	2956	1373	1583	90.99	3	3	24.6	16
							Untreated CSTB+ vs. Crystals	2956	1375	1580	90.99	3	3	24.56	16
							Untreated CSTB+ vs. Mtb WT	2956	1992	964	90.99	3	3	14.98	16
							Untreated CSTB+ vs. CSTB+/LLOME	2956	2328	627.3	90.99	3	3	9.75	16
							Untreated CSTB+ vs. CSTB+ Crystals	2956	2323	632.7	90.99	3	3	9.833	16
							Untreated CSTB+ vs. CSTB+/Mtb WT	2956	2434	522	90.99	3	3	8.113	16
							LLOMe vs. Crystals	1373	1375	-2.333	90.99	3	3	0.03626	16
							LLOMe vs. Mtb WT	1373	1992	-618.7	90.99	3	3	9.615	16
							LLOMe vs. CSTB+/LLOME	1373	2328	-955.3	90.99	3	3	14.85	16
							LLOMe vs. CSTB+ Crystals	1373	2323	-950	90.99	3	3	14.76	16
							LLOMe vs. CSTB+/Mtb WT	1373	2434	-1061	90.99	3	3	16.48	16
							Crystals vs. Mtb WT	1375	1992	-616.3	90.99	3	3	9.579	16
							Crystals vs. CSTB+/LLOME	1375	2328	-953	90.99	3	3	14.81	16
							Crystals vs. CSTB+ Crystals	1375	2323	-947.7	90.99	3	3	14.73	16
							Crystals vs. CSTB+/Mtb WT	1375	2434	-1058	90.99	3	3	16.45	16
							Mtb WT vs. CSTB+/LLOME	1992	2328	-336.7	90.99	3	3	5.232	16
							Mtb WT vs. CSTB+ Crystals	1992	2323	-331.3	90.99	3	3	5.149	16
							Mtb WT vs. CSTB+/Mtb WT	1992	2434	-442	90.99	3	3	6.869	16
							CSTB+/LLOME vs. CSTB+ Crystals	2328	2323	5.333	90.99	3	3	0.08289	16
							CSTB+/LLOME vs. CSTB+/Mtb WT	2328	2434	-105.3	90.99	3	3	1.637	16
							CSTB+ Crystals vs. CSTB+/Mtb WT	2323	2434	-110.7	90.99	3	3	1.72	16

## Sheet: Fig. 3l
			Plot I							Plot II
			Time (s)	(I) GAL-3 + area Log10 Int	(II) GAL-3 - area Log10 Int						GAL3 + area	GAL-3 - area
			10	7.006	7.311					Log10 RAW intensity Exp. 1	6.965	7.362
			20	6.974	7.334					Log10 RAW intensity Exp. 2	6.85	7.343
			30	6.965	7.352					Log10 RAW intensity Exp. 3	6.875	7.421
			40	6.85	7.343					Log10 RAW intensity Exp. 4	6.983	7.32
			50	6.875	7.331					Log10 RAW intensity Exp. 5	7.01	7.314
										Log10 RAW intensity Exp. 6	6.894	7.231
										Table Analyzed	LLOMe_log10RAWINT
										Column B	GAL-3 - area
										vs.	vs.
										Column A	GAL3 + area
										Paired t test
										P value	<0.001
										P value summary	***
										Significantly different (P < 0.05)?	Yes
										One- or two-tailed P value?	Two-tailed
										t, df	t=10.15, df=5
										Number of pairs	6
										How big is the difference?
										Mean of differences (B - A)	0.4023
										SD of differences	0.09705
										SEM of differences	0.03962
										95% confidence interval	0.3005 to 0.5042
										R squared (partial eta squared)	0.9538
										How effective was the pairing?
										Correlation coefficient (r)	-0.1554
										P value (one tailed)	0.38
										P value summary	ns
										Was the pairing significantly effective?	No

[truncated: 62 more sheets: Fig. 3n, Fig. 4c, Fig. 4d, Fig. 4e, Fig. 4f, Fig. 4g, Fig. 4h, Fig. 4j, Fig. 5a, Fig. 5b, Fig. 5c, Fig. 5d, Fig. 5e, Fig. 6b, Fig. 6g gel, Fig. 6f, Fig. 6h, Fig.7a-e, Fig. 7h, Fig. 7g …]
